# Supplementary material for: MCTS2 and distinct eIF2D roles in uORF-dependent translation regulation revealed by in vitro re-initiation assays
Source: EMBO J. 2025 Jan 2;44(3):854–76. doi: 10.1038/s44318-024-00347-3 (PMC11790910; doi:10.1038/s44318-024-00347-3)
Supplement: Supplementary file 3 — Dataset EV1 [file 44318_2024_347_MOESM3_ESM.xlsx]

## Sheet: Legend
Data Set EV1
Data related to Figure 1B (Ribo-seq and RNA-seq, Denr shRNA vs. Control cells)
Transcriptome-wide quantifications of Gene_ID, Gene_name. TE_log2FC. TE_pvalue, TE_padjusted, RNA_log2FC, RNA_pvalue, RNA_padjusted, RPF_log2FC, RPF_pvalue, RPF_padjusted

## Sheet: Dataset EV1
Gene_ID	Gene_name	TE_log2FC	TE_pvalue	TE_padjusted	RNA_log2FC	RNA_pvalue	RNA_padjusted	RPF_log2FC	RPF_pvalue	RPF_padjusted
ENSMUSG00000000001	Gnai3	0.0491248	0.768267	0.999867	-0.0136751	0.869701	0.945874	0.0627192	0.478071	0.658722
ENSMUSG00000000028	Cdc45	0.196511	0.714687	0.999867	0.1316	0.154865	0.447621	0.253765	0.0740852	0.238691
ENSMUSG00000000037	Scml2	-0.60081	0.306499	0.999867	0.022264	0.785585	0.906834	-0.0744902	0.345828	0.544982
ENSMUSG00000000049	Apoh	1.23365	NA	NA	0.00188685	0.912851	0.96438	0.00626213	NA	NA
ENSMUSG00000000056	Narf	-0.567251	0.38715	0.999867	-0.088758	0.185728	0.485653	-0.660166	0.00597569	0.0595695
ENSMUSG00000000058	Cav2	0.0297902	0.933985	0.999867	0.138799	0.157316	0.450401	0.192433	0.135184	0.325147
ENSMUSG00000000078	Klf6	0.342996	0.0316319	0.498118	-0.45557	7.16e-05	0.00511236	-0.0936977	0.298791	0.500785
ENSMUSG00000000085	Scmh1	-0.142491	0.418468	0.999867	0.495275	7.52e-07	0.00014626	0.374359	0.00321081	0.0404582
ENSMUSG00000000088	Cox5a	0.287618	0.406498	0.999867	-0.024329	0.756028	0.891774	0.182452	0.125814	0.31348
ENSMUSG00000000094	Tbx4	-0.348607	0.425081	0.999867	0.0792246	0.32191	0.624415	0.00031463	0.999924	0.999924
ENSMUSG00000000103	Zfy2	0.0980668	0.972761	NA	NA	NA	NA	-0.0125295	0.720312	0.839777
ENSMUSG00000000126	Wnt9a	-1.03768	0.260438	0.999867	-0.1117	0.0653952	0.293332	-0.266723	0.00667086	0.0644681
ENSMUSG00000000127	Fer	0.108801	0.757528	0.999867	-0.229597	0.0449311	0.244461	-0.256167	0.0365981	0.167733
ENSMUSG00000000131	Xpo6	-0.512132	0.151697	0.900805	0.137481	0.14443	0.431506	-0.0466415	0.639099	0.780727
ENSMUSG00000000134	Tfe3	-1.13689	0.00167397	0.0840848	0.247087	0.0448251	0.244174	-0.476882	0.00118237	0.0218794
ENSMUSG00000000142	Axin2	0.840812	0.701608	NA	-0.0322562	0.279466	0.582017	NA	NA	NA
ENSMUSG00000000148	Brat1	0.22158	0.701538	0.999867	-0.497035	0.00864885	0.10104	-0.228845	0.0790262	0.247232
ENSMUSG00000000149	Gna12	-0.529955	0.0626	0.675	0.350912	0.0020129	0.0447946	-0.0246026	0.82287	0.902326
ENSMUSG00000000154	Slc22a18	-0.826507	0.355541	0.999867	-0.151655	0.0207498	0.16474	-1.56652	0.00032425	0.009185
ENSMUSG00000000167	Pih1d2	-1.49919	0.0240345	0.435958	0.16975	0.0310087	0.201019	-0.0744492	0.389721	0.585605
ENSMUSG00000000168	Dlat	-0.0278547	0.905611	0.999867	0.0532427	0.540058	0.78485	0.0796158	0.466958	0.649474
ENSMUSG00000000171	Sdhd	0.14893	0.617281	0.999867	-0.0340463	0.688647	0.862881	0.0758044	0.501008	0.676444
ENSMUSG00000000184	Ccnd2	0.0208497	0.971145	0.999867	0.154634	0.096396	0.356169	0.298228	0.0529804	0.204479
ENSMUSG00000000194	Gpr107	-0.0145673	0.965164	0.999867	-0.296548	0.0139939	0.13223	-0.210119	0.106207	0.286076
ENSMUSG00000000197	Nalcn	0.093589	0.952463	0.999867	-0.0304487	0.605055	0.819887	NA	NA	NA
ENSMUSG00000000204	Slfn4	1.05672	0.234064	0.999867	0.00922954	0.853955	0.939091	0.148573	0.0759005	0.242221
ENSMUSG00000000223	Drp2	-0.169878	0.945064	NA	0.00158387	0.931638	0.971323	NA	NA	NA
ENSMUSG00000000244	Tspan32	-0.150138	0.875523	0.999867	-0.0839312	0.218638	0.518622	-0.0285764	0.554269	0.718759
ENSMUSG00000000248	Clec2g	-1.11721	0.298751	0.999867	-0.0653678	0.132872	0.415736	-0.195135	0.00680778	0.0653044
ENSMUSG00000000253	Gmpr	-0.155168	0.719062	0.999867	-0.480729	0.00501618	0.0758577	-0.520108	0.0087043	0.0746157
ENSMUSG00000000263	Glra1	NA	NA	NA	NA	NA	NA	NA	NA	NA
ENSMUSG00000000266	Mid2	-0.687956	0.00062595	0.039986	0.0303515	0.718419	0.87444	-0.485354	0.00040445	0.0107389
ENSMUSG00000000275	Trim25	-0.0360579	0.833452	0.999867	0.116921	0.196911	0.497487	0.167914	0.0684137	0.23102
ENSMUSG00000000276	Dgke	0.0265349	0.920271	0.999867	-0.0046192	0.952323	0.978897	0.0423592	0.698681	0.824486
ENSMUSG00000000278	Scpep1	-0.106806	0.675935	0.999867	0.0652169	0.451497	0.728131	0.0756663	0.271639	0.475254
ENSMUSG00000000282	Mnt	-0.249886	0.558537	0.999867	-0.100898	0.222128	0.522439	-0.255671	0.0691191	0.231929
ENSMUSG00000000290	Itgb2	-0.761239	0.232426	0.999867	-0.0293218	0.680988	0.858023	-0.135609	0.113844	0.297187
ENSMUSG00000000295	Hddc2	0.127774	0.585854	0.999867	0.0307573	0.725516	0.878765	0.151629	0.197542	0.400805
ENSMUSG00000000301	Pemt	1.05432	0.0653808	0.680679	-0.19518	0.0556806	0.271312	0.0946063	0.283285	0.485534
ENSMUSG00000000303	Cdh1	-1.04865	0.109683	0.811589	-0.0647652	0.433486	0.714676	-0.175551	0.0439215	0.185407
ENSMUSG00000000318	Clec10a	NA	NA	NA	NA	NA	NA	NA	NA	NA
ENSMUSG00000000325	Arvcf	-0.686679	0.0275823	0.467825	-0.19699	0.0656362	0.293938	-0.915281	5.66e-07	6.41e-05
ENSMUSG00000000326	Comt	-0.225762	0.101667	0.788785	0.0890509	0.261613	0.564415	-0.041519	0.553383	0.718011
ENSMUSG00000000339	Rtca	0.271113	0.169328	0.921811	-0.0653828	0.446232	0.72413	0.162128	0.12624	0.31404
ENSMUSG00000000340	Dbt	NA	NA	NA	NA	NA	NA	NA	NA	NA
ENSMUSG00000000346	Dazap2	-0.0246945	0.902925	0.999867	-0.05162	0.535816	0.781554	-0.0440126	0.676161	0.809645
ENSMUSG00000000355	Mcts1	0.0662013	0.896665	0.999867	-0.318407	0.022618	0.172373	-0.111848	0.240371	0.443982
ENSMUSG00000000374	Trappc10	-0.239759	0.329286	0.999867	-0.074307	0.37603	0.669664	-0.180211	0.144514	0.337101
ENSMUSG00000000378	Ccm2	-1.27331	0.00059677	0.0386007	0.56403	2.14e-07	5.22e-05	-0.260573	0.0614572	0.220475
ENSMUSG00000000384	Tbrg4	-0.461813	0.283072	0.999867	0.293098	0.0281498	0.191666	0.0281531	0.790514	0.884413
ENSMUSG00000000392	Fap	-2.04916	0.455647	NA	0.0711074	0.0404005	NA	NA	NA	NA
ENSMUSG00000000399	Ndufa9	0.0651973	0.766898	0.999867	0.0656179	0.457825	0.732453	0.167224	0.115157	0.298814
ENSMUSG00000000420	Galnt1	-0.4709	0.0910637	0.753843	-0.0390679	0.643846	0.839538	-0.317963	0.0334665	0.159131
ENSMUSG00000000439	Mkrn2	0.159338	0.46275	0.999867	-0.104183	0.22796	0.52842	0.0293173	0.789975	0.884413
ENSMUSG00000000440	Pparg	NA	NA	NA	NA	NA	NA	NA	NA	NA
ENSMUSG00000000441	Raf1	-0.840027	3.97e-05	0.00568968	0.233443	0.00444456	0.0708397	-0.438937	0.00100243	0.0195696
ENSMUSG00000000486	Septin1	-1.43356	0.420901	0.999867	0.13165	0.0278094	0.190541	NA	NA	NA
ENSMUSG00000000489	Pdgfb	0.369299	0.901036	NA	-0.0090372	0.711534	NA	NA	NA	NA
ENSMUSG00000000530	Acvrl1	-0.752802	0.737203	0.999867	0.0256636	0.322729	0.62482	0.00988371	0.752795	0.860638
ENSMUSG00000000531	Grasp	0.464466	0.304138	0.999867	-0.096957	0.253045	0.553639	0.0585275	0.558464	0.721841
ENSMUSG00000000532	Acvr1b	0.18716	0.632393	0.999867	0.0273559	0.739072	0.884341	0.148707	0.225094	0.428971
ENSMUSG00000000538	Tom1l2	0.258125	0.0519456	0.627511	0.00701534	0.927106	0.96942	0.282512	0.00366579	0.0437448
ENSMUSG00000000552	Zfp385a	-0.39347	0.258574	0.999867	0.00865409	0.914419	0.965013	-0.159847	0.192505	0.395035
ENSMUSG00000000555	Itga5	-0.24243	0.221747	0.999867	0.0902556	0.300784	0.603326	-0.0293429	0.761409	0.865972
ENSMUSG00000000560	Gabra2	NA	NA	NA	NA	NA	NA	NA	NA	NA
ENSMUSG00000000561	Wdr77	0.00883309	0.988	0.999867	0.0718368	0.302982	0.606045	0.229622	0.0942691	0.270244
ENSMUSG00000000562	Adora3	0.666158	0.434075	0.999867	0.0529093	0.56547	0.799323	0.0701142	0.264814	0.468905
ENSMUSG00000000563	Atp5pb	0.318229	0.0432753	0.586688	-0.300735	0.0006693	0.0231249	0.0200359	0.810582	0.894816
ENSMUSG00000000567	Sox9	-0.0754212	0.906813	0.999867	0.0117075	0.843437	0.93321	0.016375	0.881266	0.935462
ENSMUSG00000000568	Hnrnpd	-0.0030317	0.994417	0.999867	0.0466244	0.49478	0.755509	0.180513	0.141807	0.333095
ENSMUSG00000000579	Dynlt1c	0.299601	0.0319037	0.501331	-0.0968202	0.216553	0.516938	0.187599	0.0523156	0.203586
ENSMUSG00000000581	C1d	0.344448	0.0411995	0.570388	-0.268716	0.0178373	0.151564	0.0209984	0.832321	0.907669
ENSMUSG00000000600	Krit1	-0.7801	0.00606777	0.191722	0.109885	0.238855	0.539196	-0.371691	0.0159928	0.104524
ENSMUSG00000000605	Clcn4	-0.391921	0.0528499	0.632086	0.0624536	0.43379	0.71483	-0.179006	0.101468	0.279707
ENSMUSG00000000606	Vmn2r88	NA	NA	NA	NA	NA	NA	NA	NA	NA
ENSMUSG00000000628	Hk2	0.0622306	0.839253	0.999867	0.00441834	0.960662	0.981904	0.0693731	0.538409	0.706276
ENSMUSG00000000631	Myo18a	-0.0517629	0.857312	0.999867	-0.176772	0.0583974	0.277316	-0.147435	0.21308	0.416338
ENSMUSG00000000632	Sez6	-0.0011054	0.999419	0.999867	-0.0320553	0.677618	0.855861	NA	NA	NA
ENSMUSG00000000673	Haao	-1.35584	0.492079	NA	0.0757358	0.0835368	NA	NA	NA	NA
ENSMUSG00000000686	Abhd15	-0.48943	0.490381	0.999867	-0.0574287	0.365741	0.661828	-0.0723664	0.254563	0.457981
ENSMUSG00000000690	Hoxb6	-1.70706	0.277492	0.999867	1.3997	1.85e-05	0.0019931	NA	NA	NA
ENSMUSG00000000693	Loxl3	0.0723716	0.922494	0.999867	-0.0700539	0.143605	0.429934	-0.22375	0.0753911	0.241201
ENSMUSG00000000706	Btn1a1	2.28454	0.467531	NA	-0.0290737	0.080339	0.324563	NA	NA	NA
ENSMUSG00000000708	Kat2b	-0.359719	0.367808	0.999867	-0.183597	0.08228	0.328275	-0.294321	0.0470724	0.193012
ENSMUSG00000000711	Rab5b	0.121403	0.635086	0.999867	-0.1761	0.0883537	0.340108	-0.100959	0.3124	0.515427
ENSMUSG00000000724	Cryba1	-0.247949	0.876533	0.999867	0.0242215	0.708648	0.869838	NA	NA	NA
ENSMUSG00000000730	Dnmt3l	NA	NA	NA	NA	NA	NA	NA	NA	NA
ENSMUSG00000000732	Icosl	0.140832	0.94221	NA	-0.0138696	0.730887	0.880878	NA	NA	NA
ENSMUSG00000000738	Spg7	-0.0329191	0.859562	0.999867	-0.12043	0.169552	0.464987	-0.113455	0.267246	0.471388
ENSMUSG00000000740	Rpl13	0.681675	0.173838	0.928771	-0.204121	0.0166577	0.145403	0.143235	0.200663	0.403377
ENSMUSG00000000743	Chmp1a	0.358426	0.0870427	0.744615	-0.134559	0.155535	0.448507	0.132367	0.214405	0.417571
ENSMUSG00000000751	Rpa1	0.169393	0.437994	0.999867	0.116701	0.18551	0.485283	0.323036	0.0101396	0.0822375
ENSMUSG00000000753	Serpinf1	-0.0197364	0.922282	0.999867	-0.0193729	0.826408	0.926391	0.00158132	0.962486	0.981876
ENSMUSG00000000759	Tubgcp3	-0.504895	0.204526	0.976977	0.438908	0.00417635	0.0681905	0.0523563	0.635144	0.778452
ENSMUSG00000000776	Polr3d	-0.295503	0.621737	0.999867	0.59704	0.00135562	0.0350723	0.120704	0.241674	0.445066
ENSMUSG00000000782	Tcf7	NA	NA	NA	NA	NA	NA	NA	NA	NA
ENSMUSG00000000787	Ddx3x	0.171427	0.432972	0.999867	0.0266897	0.808176	0.917613	0.198414	0.0843119	0.255447
ENSMUSG00000000791	Il12rb1	0.780375	0.462501	0.999867	0.745541	0.00459305	0.0724768	1.03291	0.00839335	0.0733547
ENSMUSG00000000804	Usp32	-0.137717	0.457525	0.999867	-0.0069286	0.930239	0.970901	-0.0740377	0.454046	0.639048
ENSMUSG00000000811	Txnrd3	-0.0501189	0.878374	0.999867	0.0670029	0.445638	0.723732	0.0674299	0.550002	0.715578
ENSMUSG00000000823	Zfp512b	0.0185954	0.960692	0.999867	-0.0652215	0.449694	0.7265	-0.0114022	0.912109	0.953084
ENSMUSG00000000826	Dnajc5	0.198029	0.418277	0.999867	-0.0098262	0.904941	0.961624	0.187722	0.0680981	0.230618
ENSMUSG00000000827	Tpd52l2	0.266977	0.121344	0.83591	-0.170916	0.0762949	0.317968	0.0554588	0.533522	0.702263
ENSMUSG00000000838	Fmr1	-0.15214	0.539193	0.999867	0.100482	0.242965	0.54271	0.123873	0.261171	0.464828
ENSMUSG00000000861	Bcl11a	NA	NA	NA	NA	NA	NA	NA	NA	NA
ENSMUSG00000000876	Pxmp4	0.294046	0.65318	0.999867	-0.150844	0.0254568	0.181904	-0.324902	0.0370059	0.169124
ENSMUSG00000000881	Dlg3	-0.159017	0.705113	0.999867	-0.19459	0.0640202	0.290323	-0.319447	0.0365845	0.167733
ENSMUSG00000000884	Gnb1l	0.362604	0.547472	0.999867	0.0470879	0.475977	0.744714	0.359379	0.0349656	0.163182
ENSMUSG00000000901	Mmp11	0.0784739	0.945432	0.999867	-0.106458	0.00409998	0.0675512	-0.168001	0.0106725	0.0849336
ENSMUSG00000000902	Smarcb1	0.177818	0.253849	0.999867	-0.0379374	0.63383	0.833935	0.155792	0.0322746	0.155516
ENSMUSG00000000903	Vpreb3	NA	NA	NA	NA	NA	NA	NA	NA	NA
ENSMUSG00000000915	Hip1r	0.0286359	0.928737	0.999867	0.0126051	0.881077	0.951486	0.047495	0.669142	0.803701
ENSMUSG00000000916	Nsun5	-0.0874846	0.841529	0.999867	0.123163	0.176631	0.474565	0.140244	0.240535	0.443982
ENSMUSG00000000934	Top1mt	-0.214347	0.621089	0.999867	0.0387071	0.640147	0.83807	-0.0214251	0.835288	0.909172
ENSMUSG00000000938	Hoxa10	NA	NA	NA	NA	NA	NA	NA	NA	NA
ENSMUSG00000000942	Hoxa4	-0.164377	0.834015	0.999867	0.0281456	0.53919	0.784179	0.0450053	0.601556	0.754682
ENSMUSG00000000948	Gm38393	-0.386617	0.470664	0.999867	0.0665697	0.354251	0.651897	-0.0087692	0.934068	0.967548
ENSMUSG00000000957	Mmp14	-0.0220521	0.971908	0.999867	-0.232675	0.0264301	0.185904	-0.289022	0.0403619	0.177165
ENSMUSG00000000958	Slc7a7	1.23604	0.0835731	0.73362	-1.3427	0.00077625	0.0253488	-0.0744074	0.367992	0.566035
ENSMUSG00000000959	Oxa1l	0.367427	0.133702	0.86777	-0.0920484	0.305618	0.608696	0.155123	0.183411	0.384169
ENSMUSG00000000976	Heatr6	-0.0020694	0.99203	0.999867	-0.0100803	0.903802	0.961407	0.0212958	0.85124	0.918118
ENSMUSG00000001014	Icam4	NA	NA	NA	NA	NA	NA	NA	NA	NA
ENSMUSG00000001016	Ilf2	0.250399	0.378381	0.999867	0.0206194	0.765734	0.896096	0.257679	0.0412222	0.178247
ENSMUSG00000001017	Chtop	0.141522	0.429698	0.999867	-0.039363	0.627102	0.830964	0.10539	0.26712	0.471325
ENSMUSG00000001018	Snapin	-0.0639033	0.873434	0.999867	-0.513153	0.00132239	0.0347791	-0.385446	0.0227351	0.128547
ENSMUSG00000001020	S100a4	0.221034	0.337434	0.999867	0.00943515	0.903712	0.961407	0.205329	0.0833475	0.253931
ENSMUSG00000001021	S100a3	0.0637134	0.864445	0.999867	0.0360841	0.634199	0.834152	0.116519	0.323023	0.524946
ENSMUSG00000001023	S100a5	NA	NA	NA	NA	NA	NA	NA	NA	NA
ENSMUSG00000001025	S100a6	0.194959	0.389981	0.999867	-0.0688621	0.436645	0.716609	0.104061	0.293218	0.495728
ENSMUSG00000001034	Mapk7	0.24199	0.112992	0.816902	-0.0192957	0.816195	0.921284	0.219943	0.0398313	0.17661
ENSMUSG00000001036	Epn2	-0.331542	0.322581	0.999867	-0.104063	0.234003	0.534159	-0.461557	0.00095335	0.018843
ENSMUSG00000001039	B9d1	0.326441	0.366821	0.999867	0.0236765	0.774715	0.900947	0.243333	0.0832898	0.253931
ENSMUSG00000001052	Sec24b	-0.260532	0.461524	0.999867	0.0447868	0.518575	0.770481	0.00956559	0.925543	0.962639
ENSMUSG00000001054	Rmnd5b	-0.219528	0.375012	0.999867	-0.141965	0.139013	0.424593	-0.256241	0.0580218	0.214125
ENSMUSG00000001056	Nhp2	0.278348	0.686373	0.999867	0.145845	0.104983	0.370621	0.304213	0.0448324	0.18785
ENSMUSG00000001062	Vps9d1	-0.241794	0.579602	0.999867	-0.066595	0.437808	0.717766	-0.0396061	0.586779	0.74288
ENSMUSG00000001065	Zfp276	0.429492	0.242844	0.999867	-0.107015	0.240554	0.540702	0.0670892	0.507016	0.68158
ENSMUSG00000001082	Mfsd10	0.103565	0.635993	0.999867	-0.160322	0.110171	0.381752	-0.0843241	0.416807	0.608178
ENSMUSG00000001089	Luzp1	-0.613154	0.0262958	0.456544	0.0753586	0.377996	0.67172	-0.266091	0.0510984	0.201133
ENSMUSG00000001098	Kctd10	0.0791701	0.668103	0.999867	0.312916	0.00193404	0.0437613	0.451207	0.00010853	0.00412961
ENSMUSG00000001100	Poldip2	0.0792753	0.585577	0.999867	-0.089875	0.271435	0.575344	0.00496346	0.952841	0.977439
ENSMUSG00000001105	Ift20	0.646562	0.00783842	0.228051	-0.473788	0.00093407	0.0290109	0.0900714	0.374204	0.572049
ENSMUSG00000001119	Col6a1	-0.0349514	0.843268	0.999867	-0.0738967	0.381923	0.675235	-0.0764125	0.450492	0.635964
ENSMUSG00000001120	Pcbp3	-0.455441	0.445315	0.999867	0.0187249	0.730786	0.88084	-0.13473	0.258657	0.462049
ENSMUSG00000001123	Lgals9	-0.0606681	0.661037	0.999867	-0.205884	0.0184512	0.153999	-0.233787	0.00548428	0.0567983
ENSMUSG00000001127	Araf	-0.481023	0.0754027	0.716901	-0.295033	0.0162128	0.14362	-0.788411	3.13e-07	3.85e-05
ENSMUSG00000001128	Cfp	-1.17023	0.518666	NA	0.0996382	0.0679204	0.299196	NA	NA	NA
ENSMUSG00000001131	Timp1	0.0910048	0.828805	0.999867	0.0427196	0.593533	0.813378	0.138621	0.248936	0.452496
ENSMUSG00000001134	Uxt	0.660169	0.0439363	0.591555	-0.223615	0.0499766	0.25568	0.149887	0.19879	0.401723
ENSMUSG00000001138	Cnnm3	-0.782601	0.022352	0.418353	0.109567	0.212113	0.513819	-0.227153	0.0880095	0.261946
ENSMUSG00000001143	Lman2l	0.227513	0.626219	0.999867	-0.108241	0.197257	0.49757	-0.0255617	0.811986	0.895823
ENSMUSG00000001150	Mcm3ap	0.139352	0.625287	0.999867	-0.160215	0.111445	0.383653	-0.0906196	0.383742	0.579818
ENSMUSG00000001151	Pcnt	0.126304	0.634888	0.999867	0.11766	0.170662	0.46662	0.21328	0.100935	0.279049
ENSMUSG00000001155	Ftcd	-0.144828	0.940502	NA	0.00251498	0.953742	NA	NA	NA	NA
ENSMUSG00000001156	Mxd1	-1.04945	0.288852	0.999867	-0.0840287	0.0925945	0.348926	-0.277178	0.00343923	0.0422302
ENSMUSG00000001157	Gmcl1	-1.49969	1.06e-05	0.00203481	0.152361	0.132446	0.415548	-1.04222	1.17e-06	0.00011788
ENSMUSG00000001158	Snrnp27	0.0526613	0.704732	0.999867	-0.16794	0.0510767	0.258824	-0.0883461	0.334771	0.535746
ENSMUSG00000001166	Oas1c	1.90692	0.42054	NA	-0.0528756	0.0563752	NA	NA	NA	NA
ENSMUSG00000001173	Ocrl	-0.474267	0.202166	0.975387	0.00755094	0.929148	0.970399	-0.161695	0.179709	0.380209
ENSMUSG00000001175	Calm1	0.235343	0.552319	0.999867	0.0690519	0.4228	0.706761	0.265631	0.0639553	0.224986
ENSMUSG00000001211	Agpat3	-0.434957	0.0647834	0.679273	-0.374415	0.00325641	0.0588424	-0.787883	1.09e-07	1.63e-05
ENSMUSG00000001225	Slc26a3	-0.110196	0.94245	0.999867	-0.0022222	0.975029	0.988334	NA	NA	NA
ENSMUSG00000001227	Sema6b	0.383215	0.475586	0.999867	0.194559	0.0722447	0.308582	0.208238	0.0680585	0.230618
ENSMUSG00000001228	Uhrf1	0.14547	0.830843	0.999867	0.0783372	0.285768	0.588922	0.148366	0.179315	0.380148
ENSMUSG00000001229	Dpp9	-0.876389	1.81e-06	0.00051873	0.262091	0.00290361	0.0554654	-0.461868	0.00010554	0.00406678
ENSMUSG00000001240	Ramp2	-0.0689923	0.866062	0.999867	-0.0400872	0.531779	0.779618	-0.158324	0.170961	0.370036
ENSMUSG00000001248	Gramd1a	-0.118112	0.833938	0.999867	-0.230809	0.0209256	0.16531	-0.728271	0.00087161	0.017812
ENSMUSG00000001249	Hpn	NA	NA	NA	NA	NA	NA	NA	NA	NA
ENSMUSG00000001280	Sp1	0.198845	0.270426	0.999867	-0.0826186	0.338073	0.636801	0.0977678	0.295339	0.49733
ENSMUSG00000001281	Itgb7	-0.175686	0.683918	0.999867	0.106456	0.242192	0.542386	0.0800156	0.516488	0.68817
ENSMUSG00000001285	Myg1	-0.0606929	0.809319	0.999867	0.359046	0.00184589	0.0420974	0.328337	0.0130398	0.0942311
ENSMUSG00000001288	Rarg	-1.05672	1.22e-06	0.00038693	0.0149595	0.856677	0.939829	-0.940965	2.52e-11	1.31e-08
ENSMUSG00000001289	Pfdn5	0.31777	0.143034	0.888107	-0.0832712	0.292234	0.595008	0.189528	0.0932393	0.268637
ENSMUSG00000001300	Efnb2	-0.332728	0.633345	0.999867	0.0781487	0.246861	0.546702	0.0422896	0.662657	0.798763
ENSMUSG00000001305	Rrp15	0.203223	0.711938	0.999867	0.233191	0.0473614	0.248711	0.555104	0.0104025	0.0834025
ENSMUSG00000001313	Rnd2	0.00973451	0.97625	0.999867	-0.0233606	0.778535	0.903074	0.00639358	0.953904	0.977961
ENSMUSG00000001323	Srr	-0.308087	0.346901	0.999867	0.0446253	0.587189	0.810945	-0.0664093	0.542026	0.709229
ENSMUSG00000001333	Sync	-0.0828626	0.917588	0.999867	-0.0858976	0.200281	0.500703	-0.0625372	0.384725	0.580538
ENSMUSG00000001348	Acp5	0.699003	0.779498	NA	-0.0190403	0.451347	NA	NA	NA	NA
ENSMUSG00000001349	Cnn1	NA	NA	NA	NA	NA	NA	NA	NA	NA
ENSMUSG00000001366	Fbxo9	0.246488	0.441165	0.999867	-0.440688	0.00665531	0.0885448	-0.159546	0.193076	0.395767
ENSMUSG00000001376	Vps50	-0.858237	3.9e-05	0.00565619	0.596183	2.85e-05	0.00280903	-0.0829606	0.449149	0.635203
ENSMUSG00000001380	Hars	0.110958	0.824694	0.999867	0.0676618	0.417703	0.703444	0.152794	0.213138	0.416379
ENSMUSG00000001383	Zmat2	0.404063	0.155866	0.904723	-0.164462	0.104061	0.369037	0.100727	0.375647	0.573198
ENSMUSG00000001403	Ube2c	0.298047	0.518324	0.999867	-0.0171929	0.827785	0.926708	0.115993	0.320244	0.522282
ENSMUSG00000001415	Smg5	-0.842114	0.00574412	0.185996	1.07745	1.74e-10	1.38e-07	0.234089	0.067066	0.228844
ENSMUSG00000001416	Cct3	0.0797351	0.787064	0.999867	0.117837	0.18937	0.490532	0.231477	0.0654284	0.227035
ENSMUSG00000001418	Glmp	-0.186355	0.53896	0.999867	-0.172389	0.0899708	0.343316	-0.279314	0.0403746	0.177165
ENSMUSG00000001419	Mef2d	-0.713734	0.00689494	0.208337	0.0850221	0.334929	0.634169	-0.414822	0.00421238	0.0478239
ENSMUSG00000001420	Tmem79	-0.944068	0.599337	NA	0.0687809	0.166644	0.46168	NA	NA	NA
ENSMUSG00000001424	Snd1	0.370121	0.203531	0.976451	-0.327088	0.0177974	0.151326	-0.0929822	0.235217	0.439338
ENSMUSG00000001435	Col18a1	0.206951	0.716101	0.999867	-0.0167135	0.790451	0.909367	0.0392095	0.683038	0.814344
ENSMUSG00000001436	Slc19a1	-0.22159	0.737946	0.999867	0.156377	0.0840526	0.331693	0.108168	0.298569	0.500654
ENSMUSG00000001440	Kpnb1	-0.0094809	0.980727	0.999867	0.238944	0.0437828	0.241663	0.243155	0.0794649	0.247777
ENSMUSG00000001441	Npepps	0.180605	0.349386	0.999867	-0.0726005	0.360207	0.656846	0.0712782	0.462571	0.645962
ENSMUSG00000001445	Mrpl10	-0.12993	0.50846	0.999867	0.102925	0.246156	0.546021	0.0594827	0.576612	0.735814
ENSMUSG00000001467	Cyp51	0.104467	0.659436	0.999867	-0.0284734	0.788287	0.908346	0.0914928	0.364121	0.562441
ENSMUSG00000001472	Tcf25	0.0991484	0.628513	0.999867	0.0218432	0.769234	0.897958	0.128315	0.191468	0.394235
ENSMUSG00000001473	Tubb6	0.106223	0.835373	0.999867	0.138948	0.136825	0.421164	0.282866	0.0610738	0.21972
ENSMUSG00000001482	Def8	-1.00595	0.00848464	0.242059	0.3163	0.0083396	0.0991422	-0.241127	0.0769699	0.244001
ENSMUSG00000001497	Pax9	0.339716	0.298787	0.999867	0.019514	0.816043	0.921276	0.249066	0.0768854	0.244001
ENSMUSG00000001504	Irx2	-0.219662	0.505542	0.999867	0.100366	0.276002	0.578879	0.0147488	0.893166	0.943003
ENSMUSG00000001506	Col1a1	-0.485978	0.195032	0.965221	-0.0231791	0.73607	0.882861	-0.313431	0.0389179	0.174384
ENSMUSG00000001507	Itga3	-0.151949	0.509274	0.999867	-0.30109	0.00678776	0.0892817	-0.39761	0.00363737	0.0435857
ENSMUSG00000001517	Foxm1	-0.411186	0.513657	0.999867	0.145438	0.0780192	0.32053	0.110093	0.332373	0.533774
ENSMUSG00000001518	Itfg2	-0.189282	0.57505	0.999867	0.100362	0.250556	0.550955	0.0961616	0.395106	0.589748
ENSMUSG00000001520	Nrip2	0.0636695	0.97572	NA	-0.010904	0.754884	NA	NA	NA	NA
ENSMUSG00000001521	Tulp3	-0.199162	0.631562	0.999867	0.0881414	0.279486	0.582017	0.129636	0.174379	0.374397
ENSMUSG00000001524	Gtf2h4	-0.355022	0.155955	0.904723	0.157265	0.122442	0.401698	0.0495341	0.638016	0.779891
ENSMUSG00000001525	Tubb5	0.422258	0.272887	0.999867	0.0164133	0.739826	0.884343	0.251854	0.0799635	0.248397
ENSMUSG00000001542	Ell2	-0.413695	0.333173	0.999867	-0.530468	0.00100815	0.0304776	-0.816842	0.00066688	0.0150248
ENSMUSG00000001552	Jup	0.0828401	0.8955	0.999867	-0.965462	0.00083762	0.0266674	-0.848128	0.00125741	0.0226969
ENSMUSG00000001555	Fkbp10	0.0306631	0.851242	0.999867	-0.0506582	0.518248	0.770481	-0.0294914	0.737176	0.851199
ENSMUSG00000001558	Klhl10	2.40254	0.260423	NA	-0.0940654	0.0096025	NA	NA	NA	NA
ENSMUSG00000001569	Nom1	-0.188374	0.360165	0.999867	0.0191045	0.811357	0.919172	-0.0695395	0.5149	0.686693
ENSMUSG00000001576	Ergic1	0.0443458	0.721423	0.999867	0.0148834	0.841663	0.932303	0.0959313	0.280531	0.482839
ENSMUSG00000001622	Csn3	-0.410917	0.785682	0.999867	0.103499	0.24204	0.542167	NA	NA	NA
ENSMUSG00000001627	Ifrd1	0.0646058	0.887939	0.999867	0.825285	5.84e-06	0.00078224	0.832392	0.00079637	0.0168459
ENSMUSG00000001630	Stk38l	0.366779	0.320317	0.999867	-0.563417	0.00175344	0.041324	-0.158855	0.190674	0.393308
ENSMUSG00000001632	Brpf1	-0.171926	0.496731	0.999867	0.0658695	0.452588	0.729134	0.00718736	0.944082	0.973243
ENSMUSG00000001642	Akr1b3	0.254296	0.31605	0.999867	0.0177235	0.832495	0.928394	0.27186	0.0300421	0.149414
ENSMUSG00000001657	Hoxc8	-0.0265116	0.989236	NA	-0.0032517	0.935708	0.97317	NA	NA	NA
ENSMUSG00000001661	Hoxc6	-0.761791	0.0856587	0.736587	0.224196	0.0545111	0.268103	-0.0842197	0.416577	0.608046
ENSMUSG00000001663	Gstt1	NA	NA	NA	NA	NA	NA	NA	NA	NA
ENSMUSG00000001665	Gstt3	-0.343939	0.382525	0.999867	-0.0491286	0.513481	0.767834	-0.321692	0.028253	0.144733
ENSMUSG00000001666	Ddt	0.282973	0.226321	0.999867	-0.31571	0.0189005	0.155507	-0.132722	0.194575	0.397455
ENSMUSG00000001670	Tat	NA	NA	NA	NA	NA	NA	NA	NA	NA
ENSMUSG00000001674	Ddx18	0.249381	0.511034	0.999867	0.0959744	0.285642	0.58876	0.389735	0.0132903	0.0951777
ENSMUSG00000001687	Ubl3	-0.571017	0.101864	0.788914	0.0963605	0.272103	0.575992	-0.165257	0.175912	0.376102
ENSMUSG00000001700	Gramd3	-0.379976	0.239947	0.999867	0.114095	0.225808	0.526453	-0.0373503	0.724068	0.842182
ENSMUSG00000001707	Eef1e1	0.0326377	0.954854	0.999867	0.22016	0.0522593	0.262184	0.292984	0.0558443	0.210033
ENSMUSG00000001729	Akt1	-0.407439	0.103375	0.794164	0.00826322	0.933651	0.972225	-0.270456	0.0278174	0.143947
ENSMUSG00000001741	Il16	-0.236022	0.623337	0.999867	-0.0099245	0.898306	0.958521	-0.0835349	0.44324	0.630116
ENSMUSG00000001750	Tcirg1	-0.0384715	0.922237	0.999867	-0.0575677	0.469563	0.740449	-0.0837886	0.458602	0.643326
ENSMUSG00000001751	Naglu	-0.146516	0.786306	0.999867	-0.390958	0.0136425	0.13099	-0.504212	0.0118577	0.0894023
ENSMUSG00000001755	Coasy	0.0297481	0.880796	0.999867	-0.049434	0.56305	0.797944	-0.0068253	0.947708	0.975146
ENSMUSG00000001761	Smo	-0.339953	0.229774	0.999867	-0.0513569	0.535814	0.781554	-0.139248	0.228868	0.432705
ENSMUSG00000001763	Tspan33	1.06131	0.116607	0.821917	0.0409018	0.552949	0.792656	0.248603	0.0295234	0.147782
ENSMUSG00000001767	Crnkl1	-0.112806	0.632011	0.999867	-0.0431713	0.605329	0.819887	-0.126454	0.192822	0.395458
ENSMUSG00000001768	Rin2	-0.36422	0.542168	0.999867	-0.593088	0.0052253	0.0773827	-0.980577	0.00046331	0.0117377
ENSMUSG00000001774	Chordc1	0.162675	0.414167	0.999867	0.0842179	0.349598	0.64652	0.335391	0.00389725	0.0456501
ENSMUSG00000001783	Rtcb	0.422307	0.0509547	0.625917	-0.197856	0.0545156	0.268103	0.142058	0.141752	0.333035
ENSMUSG00000001785	Pwp1	0.362975	0.459805	0.999867	0.0938089	0.290243	0.59314	0.327327	0.0404508	0.177189
ENSMUSG00000001786	Fbxo7	0.207089	0.326952	0.999867	-0.035652	0.672293	0.853298	0.155365	0.127295	0.315313
ENSMUSG00000001794	Capns1	0.026951	0.815023	0.999867	-0.0991305	0.277984	0.58025	-0.0910784	0.222811	0.426518
ENSMUSG00000001827	Folr1	-2.29767	0.299948	0.999867	-0.0547364	0.00977246	0.108411	-0.0603819	0.00395363	0.0458913
ENSMUSG00000001829	Clpb	-0.110517	0.535796	0.999867	0.0653717	0.443177	0.721106	0.0340024	0.724609	0.842324
ENSMUSG00000001833	Septin7	-0.144065	0.653804	0.999867	-0.12281	0.137529	0.422294	-0.4205	0.00213263	0.0321046
ENSMUSG00000001844	Zdhhc4	-0.368588	0.354086	0.999867	-0.0222003	0.768931	0.897769	-0.200341	0.121997	0.307925
ENSMUSG00000001847	Rac1	0.0632914	0.822115	0.999867	0.128342	0.181625	0.480534	0.240567	0.0515187	0.202127
ENSMUSG00000001855	Nup214	-0.244151	0.215784	0.993588	0.150965	0.112293	0.384894	0.0145328	0.881484	0.935519
ENSMUSG00000001864	Aif1l	-0.257047	0.744742	0.999867	0.0276367	0.595961	0.814202	0.0110491	0.912598	0.95342
ENSMUSG00000001870	Ltbp1	-0.038251	0.81413	0.999867	-0.0382278	0.650764	0.843192	-0.0285452	0.802848	0.890635
ENSMUSG00000001891	Ugp2	-0.094043	0.656114	0.999867	-0.0510784	0.544331	0.787548	-0.0753907	0.495098	0.671793
ENSMUSG00000001901	Kcnh6	0.21929	0.92228	0.999867	-0.0167146	0.35867	0.655754	-0.026643	0.418739	0.609572
ENSMUSG00000001909	Trmt1	0.051411	0.874254	0.999867	0.360313	0.0009957	0.0302592	0.330175	0.0350762	0.163446
ENSMUSG00000001910	Nacc1	-0.200923	0.407545	0.999867	0.190028	0.0755104	0.316362	0.114904	0.267926	0.471997
ENSMUSG00000001911	Nfix	-0.461235	0.0988643	0.779377	-0.0615037	0.481744	0.748575	-0.406173	0.00603151	0.0600199
ENSMUSG00000001918	Slc1a5	0.173044	0.674417	0.999867	0.00606178	0.937969	0.973701	0.154939	0.181107	0.381938
ENSMUSG00000001924	Uba1	0.178638	0.108418	0.810134	-0.16445	0.0208851	0.16531	0.0304706	0.725836	0.843382
ENSMUSG00000001930	Vwf	-0.268183	0.858854	0.999867	0.0404513	0.593928	0.813378	NA	NA	NA
ENSMUSG00000001942	Siae	-0.105542	0.820877	0.999867	-0.126046	0.141118	0.426678	-0.250162	0.0717047	0.235824
ENSMUSG00000001948	Spa17	-0.875368	0.243874	0.999867	-0.0238304	0.672489	0.853409	-0.16347	0.0619448	0.221587
ENSMUSG00000001962	Fam50a	-0.0752013	0.751693	0.999867	-0.0293303	0.720731	0.87637	-0.0648564	0.527195	0.697079
ENSMUSG00000001964	Emd	0.0547468	0.763751	0.999867	0.0658683	0.445472	0.723729	0.18107	0.0678175	0.230298
ENSMUSG00000001983	Taco1	0.29694	0.286204	0.999867	-0.0765715	0.375105	0.668955	0.0954399	0.394932	0.589694
ENSMUSG00000001986	Gria3	1.23835	0.844565	NA	-0.0075776	0.516106	0.769495	NA	NA	NA
ENSMUSG00000001995	Sipa1l2	-0.561911	0.20248	0.975387	-0.0043637	0.939582	0.973761	-0.396034	0.0117947	0.0890947
ENSMUSG00000001998	Ap4e1	0.0963429	0.735804	0.999867	-0.369927	0.00567111	0.080944	-0.19671	0.119178	0.304709
ENSMUSG00000001999	Blvra	0.378732	0.0807839	0.729289	-0.118431	0.204858	0.50599	0.170325	0.102404	0.281573
ENSMUSG00000002006	Pdzd4	-1.27976	0.0107914	0.273988	-0.138748	0.145284	0.432757	-1.19766	0.001227	0.022426
ENSMUSG00000002010	Idh3g	0.135646	0.216263	0.994188	-0.352312	0.0001083	0.00677711	-0.184577	0.0130031	0.0942311
ENSMUSG00000002014	Ssr4	0.478375	0.0065139	0.201485	-0.557673	1.29e-06	0.00023387	-0.0534515	0.581073	0.738878
ENSMUSG00000002015	Bcap31	-0.206072	0.485366	0.999867	0.018875	0.82286	0.925599	-0.070103	0.50766	0.68189
ENSMUSG00000002017	Fam98a	0.313609	0.16028	0.904723	-0.0375909	0.659465	0.847036	0.232081	0.0392892	0.175439
ENSMUSG00000002020	Ltbp2	-0.406735	0.0952059	0.763857	0.839964	3.34e-08	1.2e-05	0.440458	0.00321361	0.0404582
ENSMUSG00000002028	Kmt2a	-0.0815764	0.775086	0.999867	-0.0059846	0.930899	0.97111	-0.0264528	0.809671	0.894475
ENSMUSG00000002031	Ift46	0.361083	0.278225	0.999867	-0.233253	0.0451938	0.244713	-0.0276716	0.800274	0.889371
ENSMUSG00000002033	Cd3g	-0.393592	0.844066	NA	0.0120025	0.726036	NA	NA	NA	NA
ENSMUSG00000002043	Trappc6a	0.509171	0.12612	0.851654	-0.118103	0.197111	0.49757	0.1168	0.321046	0.523162
ENSMUSG00000002052	Supt6	-0.275137	0.142067	0.886333	0.146873	0.0867297	0.33699	-0.021886	0.839686	0.911635
ENSMUSG00000002055	Spag5	0.039649	0.887871	0.999867	0.0388553	0.650674	0.843192	0.101067	0.371115	0.569613
ENSMUSG00000002058	Unc119	0.171954	0.623542	0.999867	-0.0536731	0.51149	0.766675	0.0443109	0.689237	0.818389
ENSMUSG00000002059	Rab34	0.0824568	0.69817	0.999867	0.151184	0.107026	0.375116	0.279734	0.0163759	0.10576
ENSMUSG00000002064	Sdf2	0.39504	0.267989	0.999867	-0.168932	0.0845715	0.33281	-0.0007355	0.992663	0.996494
ENSMUSG00000002068	Ccne1	0.12628	0.835299	0.999867	0.112757	0.15668	0.449584	0.293068	0.055644	0.209751
ENSMUSG00000002076	Hsf2bp	0.475656	0.758909	0.999867	-0.187958	0.0576782	0.275761	NA	NA	NA
ENSMUSG00000002083	Bbc3	-0.0130747	0.978079	0.999867	-0.20262	0.0334455	0.210118	-0.523606	0.00535454	0.0556366
ENSMUSG00000002102	Psmc3	0.176465	0.519835	0.999867	0.0438517	0.606006	0.82043	0.196396	0.117181	0.301488
ENSMUSG00000002103	Acp2	0.0824885	0.85679	0.999867	-0.177299	0.0761057	0.317703	-0.157365	0.194961	0.397721
ENSMUSG00000002105	Slc39a13	0.159705	0.478717	0.999867	0.100052	0.270509	0.57434	0.381547	0.00350957	0.0426364
ENSMUSG00000002107	Celf2	-0.223156	0.211151	0.987353	-0.103565	0.251111	0.551497	-0.325246	0.00010839	0.00412961
ENSMUSG00000002108	Nr1h3	-1.33015	0.773528	NA	0.0168842	0.411074	NA	NA	NA	NA
ENSMUSG00000002109	Ddb2	0.100567	0.756566	0.999867	0.0875861	0.316214	0.619983	0.163282	0.186523	0.388203
ENSMUSG00000002129	Sf3a1	0.193454	0.371557	0.999867	-0.0372214	0.637424	0.835913	0.134571	0.22357	0.427416
ENSMUSG00000002147	Stat6	-0.484067	0.0188073	0.382441	-0.0394889	0.636001	0.83531	-0.439823	0.00018575	0.00617932
ENSMUSG00000002204	Napsa	1.53981	0.600656	NA	-0.0286762	0.148	0.437113	NA	NA	NA
ENSMUSG00000002205	Vrk3	-0.512702	0.237522	0.999867	0.00540996	0.939809	0.973761	-0.234399	0.083786	0.254809
ENSMUSG00000002210	Smg9	-0.255225	0.441801	0.999867	0.0713429	0.401106	0.689089	-0.0062379	0.954443	0.977962
ENSMUSG00000002221	Paxip1	-0.0223423	0.960759	0.999867	0.0795253	0.323804	0.625921	0.159214	0.200569	0.403377
ENSMUSG00000002222	Rmnd5a	-0.64923	0.209283	0.986822	-0.334535	0.0174073	0.149814	-0.562895	0.0103632	0.0833425
ENSMUSG00000002227	Mov10	-0.0456259	0.942826	0.999867	-0.309166	0.0167612	0.146028	-0.320467	0.0332196	0.158687
ENSMUSG00000002233	Rhoc	0.2833	0.339023	0.999867	-0.103784	0.254994	0.555725	0.07036	0.475647	0.657325
ENSMUSG00000002249	Tead3	-0.605309	0.0671476	0.687424	0.144084	0.14038	0.426307	-0.100577	0.384827	0.580615
ENSMUSG00000002250	Ppard	-0.212267	0.334157	0.999867	-0.081927	0.326939	0.628273	-0.215308	0.061578	0.220701
ENSMUSG00000002257	Def6	-0.0530557	0.906252	0.999867	0.105066	0.219029	0.519091	0.152584	0.213965	0.417212
ENSMUSG00000002265	Peg3	-0.528138	0.331449	0.999867	-0.0225755	0.75228	0.889679	-0.162366	0.141285	0.33293
ENSMUSG00000002274	Metrn	-0.2447	0.467188	0.999867	0.0210582	0.809182	0.918099	-0.0518591	0.626139	0.770819
ENSMUSG00000002279	Lmf1	-0.0708442	0.769882	0.999867	-0.140852	0.147915	0.436969	-0.230232	0.037771	0.17146
ENSMUSG00000002280	Ciao3	0.641028	0.0112077	0.278212	-0.550985	0.00094716	0.0293459	0.0077236	0.942806	0.972758
ENSMUSG00000002289	Angptl4	-0.0207374	0.982323	0.999867	0.00793784	0.871628	0.946857	0.0131731	0.869597	0.928414
ENSMUSG00000002297	Dbf4	-0.524077	0.125075	0.847827	0.616941	0.00135175	0.0350723	0.187907	0.123306	0.309875
ENSMUSG00000002307	Daxx	0.0319585	0.895274	0.999867	0.066175	0.443711	0.721883	0.133998	0.232023	0.435799
ENSMUSG00000002308	Cd320	0.473603	0.0141318	0.320924	-0.232632	0.0347519	0.214584	0.137134	0.181566	0.382167
ENSMUSG00000002319	Ipo4	0.116271	0.52486	0.999867	-0.0083765	0.920133	0.966627	0.125459	0.187077	0.388831
ENSMUSG00000002320	Tm9sf1	-0.60423	0.00464129	0.166207	-0.0772549	0.368254	0.663575	-0.602361	2.47e-05	0.00134108
ENSMUSG00000002325	Irf9	-0.148017	0.920373	0.999867	0.0134617	0.873606	0.947621	NA	NA	NA
ENSMUSG00000002326	Gmpr2	-0.160229	0.428917	0.999867	0.210296	0.0598884	0.281868	0.208366	0.0406207	0.177189
ENSMUSG00000002329	Mdp1	0.458917	0.0657048	0.681035	-0.585067	0.00021266	0.0110261	-0.120031	0.263391	0.467322
ENSMUSG00000002332	Dhrs1	-0.0294627	0.868272	0.999867	-0.367827	0.00202625	0.0447946	-0.362954	0.00191977	0.0297292
ENSMUSG00000002342	Tmem161a	-0.0428521	0.90121	0.999867	-0.368452	0.00942089	0.105812	-0.334043	0.0282559	0.144733
ENSMUSG00000002343	Armc6	0.575202	0.105631	0.802333	0.00977285	0.907786	0.962491	0.482104	0.00650506	0.0633027
ENSMUSG00000002345	Borcs8	0.306112	0.266836	0.999867	-0.042654	0.611126	0.822889	0.191487	0.0914526	0.266578
ENSMUSG00000002346	Slc25a42	0.53144	0.58997	0.999867	-0.0240047	0.767452	0.897032	0.0317869	0.563015	0.725089
ENSMUSG00000002365	Snx9	0.153812	0.381775	0.999867	-0.018027	0.824237	0.925755	0.153979	0.0823906	0.252478
ENSMUSG00000002372	Ranbp3	0.0595591	0.8108	0.999867	0.157827	0.0937083	0.351247	0.227424	0.0730546	0.237473
ENSMUSG00000002379	Ndufa11	0.146592	0.582338	0.999867	-0.0535234	0.53128	0.779439	0.0492893	0.657539	0.795209
ENSMUSG00000002393	Nr2f6	-0.36859	0.436831	0.999867	0.0280688	0.732462	0.881188	-0.0550571	0.551909	0.717285
ENSMUSG00000002395	Use1	0.523998	0.0773657	0.723583	-0.717297	0.00031152	0.0138684	-0.236636	0.0165319	0.106125
ENSMUSG00000002396	Ocel1	-1.76894	8.94e-05	0.0103049	-0.194365	0.0717919	0.307683	-1.92715	1.2e-07	1.73e-05
ENSMUSG00000002409	Dyrk1b	-1.24985	0.610986	NA	0.0332115	0.266074	NA	NA	NA	NA
ENSMUSG00000002413	Braf	-0.034158	0.922397	0.999867	-0.153582	0.122832	0.402483	-0.127386	0.273899	0.477238
ENSMUSG00000002416	Ndufb2	0.222079	0.286067	0.999867	-0.045022	0.605031	0.819887	0.141454	0.182423	0.383195
ENSMUSG00000002428	Hltf	0.0742733	0.757008	0.999867	-0.0947126	0.287812	0.591231	-0.0580455	0.582636	0.739927
ENSMUSG00000002455	Prpf6	0.32422	0.358936	0.999867	-0.458699	0.00681511	0.0892817	-0.222464	0.0556211	0.209751
ENSMUSG00000002458	Rgs19	-0.0555864	0.865146	0.999867	0.0480327	0.591982	0.812785	0.0452754	0.684679	0.815515
ENSMUSG00000002459	Rgs20	0.206333	0.659116	0.999867	0.0313663	0.671674	0.852971	0.224346	0.0956346	0.2723
ENSMUSG00000002475	Abhd3	-0.26807	0.776374	0.999867	0.00318529	0.944924	0.976374	-0.0280694	0.729455	0.845527
ENSMUSG00000002477	Snrpd1	0.253679	0.580569	0.999867	0.159257	0.114866	0.389483	0.461528	0.0158987	0.104477
ENSMUSG00000002486	Tchp	0.140644	0.615691	0.999867	-0.0020426	0.979187	0.990256	0.0950157	0.411858	0.604254
ENSMUSG00000002489	Tiam1	-0.384929	0.269314	0.999867	0.631182	2.64e-05	0.00272415	0.201479	0.12144	0.307266
ENSMUSG00000002496	Tsc2	-0.0832596	0.685336	0.999867	-0.0640985	0.458591	0.732862	-0.101491	0.308956	0.511677
ENSMUSG00000002504	Slc9a3r2	NA	NA	NA	NA	NA	NA	NA	NA	NA
ENSMUSG00000002524	Puf60	0.230556	0.0218047	0.411401	-0.23904	0.00550293	0.0802098	0.00244051	0.999615	0.999703
ENSMUSG00000002546	Golga2	-0.123301	0.59346	0.999867	-0.0855436	0.335097	0.634169	-0.178448	0.0998955	0.277257
ENSMUSG00000002550	Uck1	0.366057	0.0586951	0.66266	-0.0085808	0.905967	0.961747	0.33146	0.00699692	0.066495
ENSMUSG00000002578	Ikzf4	NA	NA	NA	NA	NA	NA	NA	NA	NA
ENSMUSG00000002580	Mien1	0.147989	0.485134	0.999867	-0.0736624	0.403394	0.691074	0.0361518	0.704064	0.828175
ENSMUSG00000002588	Pon1	NA	NA	NA	NA	NA	NA	NA	NA	NA
ENSMUSG00000002602	Axl	0.00187847	0.996291	0.999867	0.154939	0.124254	0.405654	0.266703	0.055327	0.20931
ENSMUSG00000002603	Tgfb1	0.461322	0.118405	0.826995	-0.158613	0.0898701	0.343316	0.148888	0.226205	0.429447
ENSMUSG00000002608	Ccdc97	0.44409	0.0526582	0.632086	-0.17752	0.0675312	0.298382	0.165203	0.153399	0.347829
ENSMUSG00000002617	Zfp40	-0.313476	0.347218	0.999867	-0.0042262	0.951859	0.978868	-0.0850166	0.41487	0.606202
ENSMUSG00000002625	Akap8l	0.167529	0.648054	0.999867	-0.131332	0.145506	0.432771	-0.100934	0.348896	0.547948
ENSMUSG00000002635	Pdcd2l	0.0976696	0.780583	0.999867	0.12931	0.185827	0.485712	0.279749	0.0493751	0.197954
ENSMUSG00000002658	Gtf2f1	0.0784077	0.71203	0.999867	-0.055011	0.523404	0.774833	0.020731	0.839575	0.911635
ENSMUSG00000002660	Clpp	0.426353	0.167873	0.920275	-0.0509084	0.55179	0.792033	0.228785	0.0844519	0.255679
ENSMUSG00000002661	Alkbh7	0.265795	0.449286	0.999867	-0.195892	0.0619911	0.285938	-0.10056	0.379863	0.577158
ENSMUSG00000002668	Dennd1c	-0.99968	0.37403	0.999867	-0.0425885	0.376302	0.669866	-0.0542524	0.180308	0.38092
ENSMUSG00000002679	Med6	0.338185	0.16907	0.921811	-0.0413225	0.626829	0.830964	0.234165	0.0426272	0.181808
ENSMUSG00000002688	Prkd1	-0.0489202	0.917721	0.999867	-0.124017	0.173059	0.469337	-0.108197	0.32218	0.524172
ENSMUSG00000002718	Cse1l	0.169818	0.622701	0.999867	0.120834	0.204247	0.505655	0.277323	0.0607061	0.218879
ENSMUSG00000002728	Naa20	0.340504	0.14571	0.889407	-0.0915743	0.289055	0.592668	0.176372	0.134083	0.323927
ENSMUSG00000002731	Prkra	0.174031	0.688181	0.999867	-0.223544	0.0459348	0.246257	-0.151029	0.213317	0.416516
ENSMUSG00000002732	Fkbp7	0.395317	0.41881	0.999867	-0.519473	0.00761508	0.0939008	-0.168934	0.162433	0.359275
ENSMUSG00000002733	Plekha3	-0.5366	0.155669	0.904723	0.680527	0.00012179	0.00740238	0.118648	0.307294	0.510012
ENSMUSG00000002741	Ykt6	0.288841	0.13575	0.87278	-0.0162891	0.846102	0.934331	0.26299	0.0147694	0.100428
ENSMUSG00000002748	Baz1b	-0.0988362	0.521535	0.999867	0.135983	0.103758	0.3685	0.104819	0.270948	0.474699
ENSMUSG00000002763	Pex6	0.18415	0.702125	0.999867	-0.0720565	0.306502	0.609978	-0.0421917	0.701846	0.826925
ENSMUSG00000002767	Mrpl2	0.143302	0.424939	0.999867	-0.0375369	0.652994	0.844383	0.106509	0.27881	0.481385
ENSMUSG00000002768	Mea1	0.132186	0.53643	0.999867	-0.119581	0.201508	0.502375	-0.0255393	0.767539	0.870192
ENSMUSG00000002769	Gnmt	-0.775576	0.813899	NA	0.0107303	0.619451	0.82652	NA	NA	NA
ENSMUSG00000002771	Grin2d	-0.0821212	0.897265	0.999867	0.0562657	0.411514	0.697646	0.0399087	0.609585	0.759758
ENSMUSG00000002778	Kdelr1	0.432985	0.136917	0.87558	-0.185618	0.0778017	0.32053	0.072045	0.470636	0.652516
ENSMUSG00000002781	Tmem143	0.0887349	0.776592	0.999867	0.0895125	0.323006	0.625099	0.200356	0.114278	0.297564
ENSMUSG00000002797	Ggct	0.488354	0.282898	0.999867	-0.0631969	0.431265	0.712761	0.126926	0.278541	0.48113
ENSMUSG00000002799	Jag2	0.265223	0.904824	NA	-0.017912	0.609461	0.822211	NA	NA	NA
ENSMUSG00000002804	Nudt14	-0.189152	0.643178	0.999867	-0.0966966	0.253817	0.554303	-0.235818	0.0824017	0.252478
ENSMUSG00000002808	Epdr1	-0.0140823	0.960711	0.999867	-0.049324	0.563	0.797944	-0.041577	0.707936	0.831702
ENSMUSG00000002812	Flii	0.218372	0.258317	0.999867	-0.129759	0.101136	0.364774	0.0719841	0.488548	0.66708
ENSMUSG00000002814	Top3a	-0.561375	0.0252069	0.447273	0.197759	0.0628599	0.287544	-0.116102	0.3142	0.516996
ENSMUSG00000002820	Atg4d	0.0200261	0.955602	0.999867	-0.0158038	0.844613	0.934186	0.0097046	0.929316	0.964816
ENSMUSG00000002825	Qtrt1	-0.115127	0.855432	0.999867	0.112275	0.141156	0.426678	0.131888	0.224202	0.428227
ENSMUSG00000002831	Plin4	0.515367	0.454781	0.999867	-1.26321	9.59e-05	0.00618393	-0.184838	0.0615239	0.220645
ENSMUSG00000002833	Hdgfl2	0.0165142	0.906999	0.999867	0.0294202	0.703325	0.867917	0.0934816	0.283097	0.485497
ENSMUSG00000002835	Chaf1a	-0.0654062	0.910824	0.999867	0.128232	0.143088	0.429368	0.138438	0.228027	0.431829
ENSMUSG00000002844	Adprh	0.159024	0.542523	0.999867	-0.567493	0.00026446	0.0126769	-0.386262	0.00223241	0.032735
ENSMUSG00000002845	Tmem39a	-0.357563	0.15614	0.904723	-0.154365	0.11207	0.384669	-0.450166	0.00264507	0.0358236
ENSMUSG00000002846	Timmdc1	-0.12197	0.682607	0.999867	-0.0206356	0.79986	0.912947	-0.0681944	0.539123	0.706564
ENSMUSG00000002847	Pla1a	0.394356	0.80613	NA	-0.0746829	0.0351674	0.215881	-0.0466105	0.218654	0.421329
ENSMUSG00000002870	Mcm2	0.229206	0.653131	0.999867	0.140945	0.146595	0.43418	0.228832	0.0906211	0.266009
ENSMUSG00000002871	Tpra1	-0.62218	0.224448	0.999867	-0.131365	0.150053	0.440703	-0.593111	0.00745609	0.0683714
ENSMUSG00000002881	Nab1	-0.313884	0.358545	0.999867	0.0326504	0.690762	0.863487	-0.0854619	0.449476	0.635478
ENSMUSG00000002885	Adgre5	-0.344085	0.56645	0.999867	-0.0494597	0.389977	0.681042	-0.241749	0.0653371	0.226915
ENSMUSG00000002897	Il17ra	0.0883333	0.841042	0.999867	-0.135955	0.160667	0.455445	-0.036596	0.719499	0.839
ENSMUSG00000002900	Lamb1	-0.0542679	0.750479	0.999867	0.0730256	0.39875	0.687128	0.104503	0.169947	0.369189
ENSMUSG00000002908	Kcnn1	-0.552934	0.639265	0.999867	-0.0457351	0.461518	0.734761	-0.0310118	0.453548	0.638662
ENSMUSG00000002910	Arrdc2	0.0550518	0.924162	0.999867	-0.252091	0.0387191	0.226972	-0.0688656	0.407107	0.599682
ENSMUSG00000002944	Cd36	NA	NA	NA	NA	NA	NA	NA	NA	NA
ENSMUSG00000002948	Map2k7	0.104349	0.697535	0.999867	0.101429	0.252199	0.553095	0.235202	0.0590559	0.21591
ENSMUSG00000002949	Timm44	0.319733	0.109444	0.811589	-0.0413619	0.610601	0.822782	0.243044	0.0309732	0.152586
ENSMUSG00000002957	Ap2a2	0.035273	0.781279	0.999867	-0.0802631	0.25996	0.562664	-0.0103622	0.906848	0.950102
ENSMUSG00000002963	Pnkp	0.405642	0.199246	0.972266	-0.413103	0.00614591	0.084493	-0.0675524	0.544076	0.710555
ENSMUSG00000002968	Med25	-0.385118	0.175628	0.92942	0.0822782	0.363328	0.659805	-0.112201	0.289726	0.492168
ENSMUSG00000002981	Clptm1	0.0587502	0.633249	0.999867	-0.0865112	0.295332	0.597984	-0.0052274	0.945028	0.973438
ENSMUSG00000002983	Relb	-0.51124	0.346213	0.999867	-0.202668	0.0626851	0.287018	-0.357598	0.0254658	0.136694
ENSMUSG00000002984	Tomm40	0.0777154	0.879302	0.999867	0.199	0.0664786	0.295996	0.459221	0.0127714	0.0931938
ENSMUSG00000002985	Apoe	-2.21271	0.408808	0.999867	0.00965029	NA	NA	-0.0176042	0.463451	0.646854
ENSMUSG00000002996	Hbp1	0.10295	0.845082	0.999867	-1.01542	6.92e-05	0.004993	-0.814274	0.00073748	0.016045
ENSMUSG00000002997	Prkar2b	-0.101736	0.776224	0.999867	0.249551	0.0415536	0.235658	0.245507	0.0681675	0.230733
ENSMUSG00000003031	Cdkn1b	0.12785	0.724967	0.999867	-0.755167	9.83e-05	0.0062896	-0.575414	0.00080657	0.0169467
ENSMUSG00000003032	Klf4	-0.463461	0.367952	0.999867	-0.0307018	0.635479	0.835035	-0.427563	0.010083	0.0820693
ENSMUSG00000003033	Ap1m1	0.429449	0.0942257	0.760128	-0.887451	5.72e-09	2.91e-06	-0.390789	0.00189988	0.0296197
ENSMUSG00000003037	Rab8a	0.058732	0.867005	0.999867	0.325431	0.00835099	0.0991426	0.350905	0.027472	0.143165
ENSMUSG00000003038	Hmgn2	0.332508	0.501945	0.999867	-0.0124138	0.86092	0.941454	0.145445	0.246765	0.450395
ENSMUSG00000003039	Fam32a	0.153837	0.507631	0.999867	-0.158927	0.101248	0.36478	-0.0253659	0.803366	0.890892
ENSMUSG00000003053	Cyp2c29	NA	NA	NA	NA	NA	NA	NA	NA	NA
ENSMUSG00000003062	Stard3nl	0.184351	0.397442	0.999867	0.0180012	0.8855	0.953115	0.159374	0.169551	0.369097
ENSMUSG00000003068	Stk11	-1.26824	2.8e-06	0.00071585	0.265137	0.00653582	0.0878567	-0.771335	9.19e-05	0.00367554
ENSMUSG00000003070	Efna2	NA	NA	NA	NA	NA	NA	NA	NA	NA
ENSMUSG00000003072	Atp5d	0.120146	0.713716	0.999867	0.0286021	0.735989	0.882861	0.134919	0.257575	0.460793
ENSMUSG00000003099	Ppp5c	0.0575762	0.880537	0.999867	0.425838	0.00928176	0.105189	0.637693	0.00015331	0.00531672
ENSMUSG00000003119	Cdk12	-0.390925	0.0596776	0.668684	0.267585	0.00505718	0.0763869	-0.0146205	0.884502	0.937244
ENSMUSG00000003123	Lipe	-0.447107	0.363803	0.999867	-0.151248	0.08286	0.329149	-0.748427	0.00105174	0.020161
ENSMUSG00000003131	Pafah1b2	0.0791765	0.666661	0.999867	0.14206	0.111622	0.383953	0.28114	0.0101254	0.0821811
ENSMUSG00000003134	Tbc1d8	-2.57273	0.0625925	0.675	0.168329	0.0554241	0.270478	-0.0451378	0.158532	0.353944
ENSMUSG00000003135	Cnot11	-0.280955	0.246014	0.999867	0.0318515	0.709992	0.870395	-0.132344	0.168917	0.367989
ENSMUSG00000003153	Slc2a3	0.0373187	0.962344	0.999867	0.0987365	0.15201	0.443599	0.101131	0.23972	0.443183
ENSMUSG00000003154	Foxj2	-0.538582	0.233543	0.999867	-0.0200168	0.77347	0.900503	-0.36398	0.0248231	0.134978
ENSMUSG00000003161	Sri	0.215996	0.1954	0.966232	-0.141972	0.0852468	0.334122	0.0685347	0.461254	0.644775
ENSMUSG00000003166	Dgcr2	0.0317236	0.802782	0.999867	-0.0392785	0.619822	0.826538	0.0247776	0.713277	0.834551
ENSMUSG00000003184	Irf3	0.477209	0.176137	0.92942	-0.768816	2.6e-05	0.00270971	-0.185378	0.141287	0.33293
ENSMUSG00000003190	Bcl2l12	-0.150167	0.667576	0.999867	0.0212841	0.783565	0.905533	-0.0088294	0.935266	0.968322
ENSMUSG00000003198	Zfp959	-0.324324	0.38719	0.999867	-0.0051579	0.941715	0.97463	-0.128186	0.275585	0.479066
ENSMUSG00000003199	Mpnd	0.493397	0.0768095	0.722301	-0.516098	0.00101008	0.0304776	-0.0479796	0.659867	0.796826
ENSMUSG00000003200	Sh3gl1	0.180463	0.334368	0.999867	-0.0286818	0.715731	0.873172	0.14741	0.112758	0.295666
ENSMUSG00000003208	Yju2	0.154426	0.630441	0.999867	0.0736059	0.383784	0.676506	0.262139	0.0620188	0.221587
ENSMUSG00000003226	Ranbp2	0.0548027	0.889834	0.999867	-0.134292	0.121548	0.400006	-0.201693	0.112211	0.29508
ENSMUSG00000003228	Grk5	-0.970088	0.00053103	0.035264	-9.26e-05	0.998534	0.999496	-0.796768	7.81e-05	0.00323653
ENSMUSG00000003233	Dvl3	-0.348723	0.327366	0.999867	-0.0614654	0.477629	0.745738	-0.224715	0.099751	0.277075
ENSMUSG00000003234	Abcf3	0.147545	0.589462	0.999867	-0.241595	0.039616	0.229581	-0.156921	0.142756	0.334911
ENSMUSG00000003235	Eif2b5	-0.0125448	0.940202	0.999867	0.0377074	0.651631	0.843713	0.0732836	0.454945	0.640078
ENSMUSG00000003269	Cyth2	0.237001	0.198254	0.970546	-0.108706	0.222648	0.52308	0.092274	0.356104	0.554682
ENSMUSG00000003273	Car11	0.962091	0.63514	0.999867	-0.0546642	0.124647	0.406388	NA	NA	NA
ENSMUSG00000003279	Dlgap1	1.13633	0.517543	0.999867	-0.0066526	0.855403	0.939657	0.0398775	0.371455	0.569848
ENSMUSG00000003282	Plag1	-1.04301	0.243311	0.999867	-0.0310323	0.633696	0.833935	-0.0945769	0.110875	0.293106
ENSMUSG00000003299	Mrpl4	-0.196653	0.561893	0.999867	0.248082	0.0430481	0.240173	0.20198	0.106367	0.286233
ENSMUSG00000003308	Keap1	-0.0219118	0.925839	0.999867	0.0369037	0.66867	0.851028	0.0772702	0.466719	0.649219
ENSMUSG00000003316	Glg1	0.0548143	0.822196	0.999867	-0.0838513	0.34533	0.64331	-0.0284563	0.778056	0.876558
ENSMUSG00000003341	Atp8b3	-0.0175096	0.994084	NA	-0.002091	0.929623	NA	NA	NA	NA
ENSMUSG00000003344	Btbd2	-0.0725939	0.877714	0.999867	-0.215885	0.0541708	0.267452	-0.175238	0.14808	0.341108
ENSMUSG00000003345	Csnk1g2	-0.666882	0.0874849	0.746766	-0.0433795	0.601055	0.817999	-0.358156	0.0294358	0.147553
ENSMUSG00000003346	Abhd17a	-0.312141	0.262504	0.999867	-0.117796	0.204857	0.50599	-0.265208	0.0640883	0.225145
ENSMUSG00000003348	Mob3a	-0.0796369	0.816752	0.999867	0.0194069	0.801209	0.913445	0.0256923	0.810293	0.894816
ENSMUSG00000003352	Cacnb3	0.0736206	0.896718	0.999867	-0.439955	0.0103935	0.112365	-0.248894	0.0641473	0.225145
ENSMUSG00000003354	Ccdc65	-1.19444	0.367649	NA	-0.0409102	0.228124	0.52842	-0.132648	0.0199152	0.118714
ENSMUSG00000003355	Fkbp11	0.0817192	0.708706	0.999867	-0.368316	0.00500693	0.0758577	-0.29426	0.00495464	0.0531405
ENSMUSG00000003360	Ddx23	-0.152615	0.283746	0.999867	0.229165	0.00699797	0.0903546	0.144198	0.113149	0.29631
ENSMUSG00000003363	Pld3	-0.317118	0.417434	0.999867	-0.158936	0.108132	0.377157	-0.438364	0.0114646	0.0874673
ENSMUSG00000003378	Grik5	-0.220316	0.808272	0.999867	0.0771174	0.242604	0.54271	0.0210636	0.712147	0.833916
ENSMUSG00000003380	Rabac1	0.44399	0.135182	0.87067	-0.659453	0.00029451	0.0135861	-0.206964	0.0772827	0.244383
ENSMUSG00000003382	Etv3	-0.0801042	0.787339	0.999867	-0.262891	0.0229812	0.173872	-0.278333	0.0417039	0.179421
ENSMUSG00000003402	Prkcsh	-0.41194	0.0774883	0.723583	0.165805	0.0752094	0.315725	-0.0878944	0.401837	0.595136
ENSMUSG00000003411	Rab3b	NA	NA	NA	NA	NA	NA	NA	NA	NA
ENSMUSG00000003420	Fcgrt	-0.766615	0.181293	0.940194	-0.101745	0.16219	0.456729	-0.934	0.00052171	0.0126492
ENSMUSG00000003421	Nosip	0.452433	0.0141155	0.320924	-0.604985	1.24e-05	0.00150975	-0.126656	0.174194	0.37408
ENSMUSG00000003423	Pih1d1	0.173029	0.600577	0.999867	-0.0012177	0.990774	0.996653	0.112811	0.338679	0.53966
ENSMUSG00000003429	Rps11	0.319706	0.588116	0.999867	0.0480635	0.509058	0.764235	0.216824	0.10849	0.28961
ENSMUSG00000003435	Supt5	0.123936	0.420169	0.999867	-0.151742	0.0989918	0.360292	-0.030866	0.637787	0.779891
ENSMUSG00000003436	Dll3	NA	NA	NA	NA	NA	NA	NA	NA	NA
ENSMUSG00000003437	Paf1	0.0422714	0.831713	0.999867	0.0165072	0.843393	0.93321	0.0907187	0.3596	0.558002
ENSMUSG00000003438	Timm50	0.144218	0.741855	0.999867	0.0818099	0.334705	0.634169	0.237337	0.0894646	0.264026
ENSMUSG00000003444	Med29	-0.0646677	0.810276	0.999867	0.102256	0.265642	0.568811	0.107457	0.355965	0.554668
ENSMUSG00000003452	Bicd1	0.627544	0.295943	0.999867	0.0746519	0.359932	0.656597	0.143533	0.11356	0.296797
ENSMUSG00000003458	Ncstn	-0.282379	0.162216	0.906888	0.0714286	0.395657	0.685493	-0.0879632	0.388953	0.584681
ENSMUSG00000003464	Pex19	0.263809	0.177701	0.930378	-0.0132841	0.879284	0.950698	0.230554	0.0407329	0.177217
ENSMUSG00000003477	Inmt	NA	NA	NA	NA	NA	NA	NA	NA	NA
ENSMUSG00000003484	Cyp4f18	NA	NA	NA	NA	NA	NA	NA	NA	NA
ENSMUSG00000003500	Impdh1	0.00354328	0.980862	0.999867	-0.0021059	0.975231	0.98838	0.042442	0.642176	0.783315
ENSMUSG00000003518	Dusp3	-0.0840884	0.817321	0.999867	0.431607	0.00521208	0.0773827	0.382163	0.0168317	0.107333
ENSMUSG00000003526	Prodh	-0.0038091	0.998037	0.999867	-0.0212723	0.749386	0.888446	NA	NA	NA
ENSMUSG00000003527	Ess2	0.0905138	0.661516	0.999867	-0.0706311	0.41273	0.698928	0.0192381	0.850219	0.917656
ENSMUSG00000003528	Slc25a1	0.107572	0.548853	0.999867	-0.12449	0.155563	0.448507	-0.0127715	0.892921	0.942935
ENSMUSG00000003531	Dgcr6	0.35099	0.152357	0.900805	0.00015133	0.996425	0.998656	0.292032	0.0317319	0.154471
ENSMUSG00000003534	Ddr1	-0.210674	0.641445	0.999867	-0.108188	0.221228	0.521481	-0.207206	0.110527	0.292726
ENSMUSG00000003541	Ier3	0.178788	0.764569	0.999867	0.0345538	0.584406	0.809124	0.183262	0.152217	0.34649
ENSMUSG00000003545	Fosb	0.322093	0.563807	0.999867	-0.266674	0.0341017	0.212246	-0.0301466	0.739255	0.852351
ENSMUSG00000003546	Klc4	-0.196431	0.795969	0.999867	-0.17289	0.0130311	0.127629	-0.993622	0.00104354	0.0201048
ENSMUSG00000003549	Ercc1	-0.884359	0.104466	0.798308	0.157339	0.0684237	0.300134	-0.0849876	0.433545	0.621196
ENSMUSG00000003559	As3mt	0.207203	0.566466	0.999867	-0.135193	0.122149	0.401257	-0.10056	0.381471	0.578142
ENSMUSG00000003573	Homer3	-0.157186	0.533457	0.999867	0.0891142	0.325071	0.626969	0.0341638	0.741355	0.853185
ENSMUSG00000003575	Crtc1	-0.111179	0.747023	0.999867	-0.0113785	0.885099	0.952993	-0.0541811	0.623289	0.769131
ENSMUSG00000003581	Rnf215	0.138134	0.668269	0.999867	-0.0510429	0.523651	0.774833	0.0163237	0.882106	0.93559
ENSMUSG00000003585	Sec14l2	-3.2311	0.0629631	NA	0.0915074	0.0189556	0.155752	-0.026597	0.406182	0.598926
ENSMUSG00000003604	Aven	0.533006	0.357097	0.999867	0.0620065	0.439426	0.718223	0.366629	0.0339872	0.160789
ENSMUSG00000003617	Cp	-0.546271	0.755103	0.999867	-0.0790169	0.00019377	0.0102989	-0.075643	0.00122869	0.022426
ENSMUSG00000003623	Crot	0.170569	0.597256	0.999867	-0.352432	0.0142335	0.133143	-0.305951	0.00694072	0.0661362
ENSMUSG00000003644	Rps6ka1	3.45091	NA	NA	NA	NA	NA	0.0425353	NA	NA
ENSMUSG00000003660	Snrnp200	0.2198	0.17555	0.92942	-0.117007	0.182762	0.481965	0.0819427	0.366745	0.564777
ENSMUSG00000003662	Ciao1	-0.0024465	0.992117	0.999867	-0.0520189	0.540928	0.785393	-0.0494132	0.594731	0.749313
ENSMUSG00000003665	Has1	0.767574	0.77374	NA	-0.0255598	0.371643	NA	NA	NA	NA
ENSMUSG00000003680	Taf6l	-0.0622407	0.86248	0.999867	0.185763	0.0889143	0.341645	0.189643	0.145485	0.338552
ENSMUSG00000003721	Insig2	-0.73228	0.00422264	0.15762	-0.108497	0.233324	0.533697	-0.785581	5.1e-06	0.00041406
ENSMUSG00000003731	Kpna6	0.238062	0.513872	0.999867	0.148631	0.138682	0.424296	0.39208	0.0156823	0.103739
ENSMUSG00000003746	Man1a	-0.509519	0.00414324	0.156561	0.238482	0.0138389	0.131584	-0.119497	0.224035	0.428094
ENSMUSG00000003752	Itpkc	0.330137	0.303813	0.999867	-0.101565	0.265045	0.567961	0.0736611	0.513399	0.685455
ENSMUSG00000003762	Coq8b	-0.398985	0.394603	0.999867	-0.0197235	0.753605	0.890433	-0.290932	0.0427014	0.181866
ENSMUSG00000003778	Brd8	0.0471463	0.746866	0.999867	-0.044616	0.596369	0.814474	0.0299478	0.74644	0.856882
ENSMUSG00000003779	Kif20a	0.0215813	0.93859	0.999867	0.115202	0.210107	0.511334	0.141852	0.240517	0.443982
ENSMUSG00000003808	Farsa	0.124861	0.604411	0.999867	0.0591547	0.498656	0.757073	0.215671	0.0630795	0.223631
ENSMUSG00000003809	Gcdh	0.0562462	0.832385	0.999867	-0.111137	0.216144	0.516784	-0.111649	0.299249	0.50104
ENSMUSG00000003810	Mast2	-0.585068	0.121678	0.836376	0.19191	0.0855192	0.334615	-0.0702585	0.49975	0.675213
ENSMUSG00000003812	Dnase2a	-0.310552	0.345236	0.999867	-0.230275	0.0460056	0.246274	-0.590169	0.00033715	0.00945682
ENSMUSG00000003813	Rad23a	-1.44728	3.98e-10	3.6e-07	0.593519	6.8e-06	0.00089954	-0.702521	9.74e-09	2.14e-06
ENSMUSG00000003814	Calr	-0.0497912	0.78965	0.999867	-0.0531011	0.492659	0.754642	-0.0590379	0.52163	0.692334
ENSMUSG00000003847	Nfat5	-0.118158	0.73771	0.999867	-0.0649534	0.371252	0.66618	-0.169553	0.1685	0.367424
ENSMUSG00000003848	Nob1	0.540946	0.097441	0.77177	0.12407	0.150358	0.440904	0.608187	0.00197504	0.0301766
ENSMUSG00000003849	Nqo1	0.181442	0.241813	0.999867	-0.440717	6.19e-05	0.00454452	-0.218878	0.0241563	0.133159
ENSMUSG00000003863	Ppfia3	-0.421129	0.496265	0.999867	-0.100104	0.186952	0.487048	-0.232108	0.0574744	0.213085
ENSMUSG00000003865	Gys1	-0.11921	0.763622	0.999867	-0.0126283	0.872697	0.947445	-0.0863376	0.400812	0.594388
ENSMUSG00000003868	Ruvbl2	-0.109846	0.805418	0.999867	0.323229	0.0208314	0.165182	0.242348	0.0883255	0.26234
ENSMUSG00000003873	Bax	-0.0080013	0.969059	0.999867	0.229495	0.0349318	0.215094	0.306564	0.010374	0.0833705
ENSMUSG00000003923	Tfam	-0.0738608	0.841141	0.999867	0.0928062	0.289811	0.59282	0.118961	0.31795	0.519505
ENSMUSG00000003929	Zfp81	0.085086	0.80277	0.999867	-0.229111	0.0467477	0.247062	-0.164561	0.181034	0.381938
ENSMUSG00000003948	Mmd	0.213263	0.500679	0.999867	-0.0213096	0.801341	0.913445	0.117415	0.318262	0.519868
ENSMUSG00000003949	Hlf	-0.998081	0.594464	0.999867	-1.99016	1.44e-05	0.00172547	-0.061697	0.0136104	0.0959692
ENSMUSG00000003955	Fam162a	0.166977	0.673736	0.999867	0.217497	0.0591783	0.279645	0.454367	0.00920882	0.0775432
ENSMUSG00000003970	Rpl8	0.465534	0.303256	0.999867	-0.0029395	0.970752	0.986596	0.192571	0.127027	0.314857
ENSMUSG00000003992	Ssbp2	-0.482318	0.23447	0.999867	-0.0856372	0.337028	0.636162	-0.359034	0.029336	0.147441
ENSMUSG00000004018	Fancl	0.0878227	0.820847	0.999867	0.0878353	0.326484	0.628003	0.163227	0.193206	0.395962
ENSMUSG00000004031	Brinp2	0.444581	0.775956	0.999867	-0.0760062	0.20557	0.506776	NA	NA	NA
ENSMUSG00000004032	Gstm5	0.280736	0.197752	0.970546	-0.48395	0.00052349	0.0194665	-0.190645	0.0608186	0.219081
ENSMUSG00000004035	Gstm7	-0.386807	0.747582	0.999867	-0.0040525	0.933288	0.972141	-0.0226068	0.655264	0.793697
ENSMUSG00000004038	Gstm3	0.0839204	0.803374	0.999867	-0.231779	0.0443272	0.243256	-0.338577	0.0109806	0.0858344
ENSMUSG00000004040	Stat3	-0.159145	0.768158	0.999867	-0.357256	0.0166659	0.145403	-0.517274	0.0100038	0.0815405
ENSMUSG00000004043	Stat5a	-0.261898	0.319629	0.999867	-0.17927	0.0775246	0.32053	-0.368007	0.00828652	0.0728908
ENSMUSG00000004044	Cavin1	0.0561511	0.854701	0.999867	0.0180128	0.833737	0.928894	0.0752284	0.508264	0.682135
ENSMUSG00000004054	Map3k11	-0.541959	0.143326	0.888107	0.069451	0.429332	0.711539	-0.126527	0.274006	0.477351
ENSMUSG00000004056	Akt2	-1.05108	0.00034312	0.0270023	0.407291	4.94e-05	0.00405218	-0.390522	0.0139098	0.0971816
ENSMUSG00000004069	Dnaja3	0.0941624	0.684557	0.999867	0.0191717	0.82171	0.925042	0.136424	0.182577	0.383258
ENSMUSG00000004070	Hmox2	0.390834	0.0313176	0.49677	-0.113154	0.192391	0.493428	0.229808	0.0313181	0.153295
ENSMUSG00000004071	Cdip1	-0.111518	0.753326	0.999867	-0.113074	0.220307	0.520606	-0.106529	0.351694	0.549909
ENSMUSG00000004085	Map3k20	-0.424692	0.123123	0.841868	0.439036	0.00247662	0.0510721	0.120285	0.276884	0.479664
ENSMUSG00000004096	Cwc15	0.154637	0.611203	0.999867	0.0969118	0.275265	0.578879	0.252233	0.0588363	0.215737
ENSMUSG00000004098	Col5a3	-0.114942	0.84477	0.999867	-0.0065818	0.905227	0.961624	-0.0342622	0.732761	0.847812
ENSMUSG00000004099	Dnmt1	0.0881018	0.847789	0.999867	0.125769	0.192107	0.493042	0.190269	0.141476	0.33293
ENSMUSG00000004100	Ppan	0.202403	0.63324	0.999867	0.0714961	0.422921	0.706761	0.190774	0.143231	0.335751
ENSMUSG00000004105	Angptl2	-0.963383	0.0362386	0.538028	0.429531	0.010328	0.112038	-0.122299	0.292768	0.495187
ENSMUSG00000004110	Cacna1e	0.0554158	0.970386	0.999867	-0.0527613	0.502621	0.759642	NA	NA	NA
ENSMUSG00000004113	Cacna1b	NA	NA	NA	NA	NA	NA	NA	NA	NA
ENSMUSG00000004127	Trmt10a	0.133633	0.732083	0.999867	0.390238	0.0116396	0.119692	0.612652	0.00180508	0.0286112
ENSMUSG00000004151	Etv1	-0.451987	0.0982039	0.775211	-0.0775162	0.367188	0.663201	-0.513206	0.0002517	0.00762367
ENSMUSG00000004187	Kifc2	1.78813	0.477975	NA	-0.0471066	0.0474569	0.248735	NA	NA	NA
ENSMUSG00000004207	Psap	-0.0338109	0.881466	0.999867	-0.154016	0.128024	0.411033	-0.191113	0.0628471	0.223345
ENSMUSG00000004221	Ikbkg	-0.127786	0.743388	0.999867	-0.116079	0.18143	0.480534	-0.299784	0.0278642	0.143963
ENSMUSG00000004233	Wars2	0.0645417	0.865495	0.999867	0.0813354	0.3056	0.608696	0.225817	0.0989088	0.276548
ENSMUSG00000004263	Atn1	-0.837619	0.0382241	0.553938	0.0984475	0.229415	0.529672	-0.275748	0.0467336	0.192416
ENSMUSG00000004264	Phb2	0.125681	0.630492	0.999867	0.241999	0.0253559	0.181904	0.399039	0.00920733	0.0775432
ENSMUSG00000004266	Ptpn6	1.04044	0.603437	0.999867	-0.0326382	0.117244	0.392761	-0.0146862	0.637924	0.779891
ENSMUSG00000004267	Eno2	0.861128	0.261024	0.999867	-0.0403642	0.427158	0.710699	0.0947056	0.28609	0.488627
ENSMUSG00000004268	Emg1	-0.0842423	0.836262	0.999867	0.313404	0.0245099	0.178628	0.31035	0.0404314	0.177189
ENSMUSG00000004270	Lpcat3	-0.0507315	0.836982	0.999867	-0.135498	0.153664	0.446112	-0.150437	0.18262	0.383258
ENSMUSG00000004285	Atp6v1f	0.175506	0.58371	0.999867	-0.0450031	0.596619	0.81458	0.0672555	0.552494	0.717541
ENSMUSG00000004317	Clcn5	-0.103166	0.748906	0.999867	-0.0184023	0.813889	0.919823	-0.0632044	0.554356	0.718781
ENSMUSG00000004319	Clcn3	-0.634859	0.193085	0.96067	-0.0170979	0.829925	0.927565	-0.292841	0.0475283	0.194219
ENSMUSG00000004328	Hif3a	0.170365	0.91511	0.999867	-0.0533548	0.4132	0.699385	NA	NA	NA
ENSMUSG00000004347	Pde1c	3.54694	0.0621013	0.672897	0.0299972	0.366238	0.662253	0.0737618	0.0108753	0.0856551
ENSMUSG00000004356	Utp20	-0.180444	0.545531	0.999867	0.561155	5.1e-05	0.00409663	0.364639	0.0165179	0.106125
ENSMUSG00000004360	9330159F19Rik	-0.759586	0.615933	0.999867	0.141944	0.0891964	0.342039	NA	NA	NA
ENSMUSG00000004364	Cul3	-0.747465	0.00865001	0.242655	0.132898	0.162609	0.456898	-0.25596	0.0427216	0.181885
ENSMUSG00000004371	Il11	-0.67183	0.414817	0.999867	0.00181431	0.97006	0.98605	-0.0900516	0.262591	0.466774
ENSMUSG00000004383	Large1	-1.16999	0.004823	0.168719	-0.0038907	0.962167	0.982606	-0.932829	0.00025181	0.00762367
ENSMUSG00000004393	Ddx56	-0.0121514	0.970778	0.999867	0.157639	0.121922	0.400809	0.188828	0.141039	0.33293
ENSMUSG00000004394	Tmed4	0.297589	0.396344	0.999867	-0.319929	0.0205605	0.163749	-0.124517	0.282386	0.484865
ENSMUSG00000004415	Col26a1	-0.119938	0.941	0.999867	-0.0009463	0.985667	0.993646	NA	NA	NA
ENSMUSG00000004446	Bid	-0.0168992	0.929172	0.999867	0.0111411	0.889788	0.954724	0.0379769	0.712931	0.83435
ENSMUSG00000004451	Ralb	0.0620028	0.888386	0.999867	0.394935	0.00726361	0.0919268	0.369217	0.0314842	0.153779
ENSMUSG00000004455	Ppp1cc	-0.0148057	0.971626	0.999867	0.0852864	0.324242	0.626251	0.154628	0.206704	0.409703
ENSMUSG00000004460	Dnajb11	-0.0385223	0.89147	0.999867	-0.127984	0.179239	0.477631	-0.159279	0.154497	0.348668
ENSMUSG00000004462	Tbccd1	-0.204784	0.508259	0.999867	-0.0164328	0.8346	0.929344	-0.115759	0.313883	0.516808
ENSMUSG00000004473	Clec11a	-0.162666	0.851666	0.999867	-0.0644132	0.172863	0.469204	-0.172796	0.0810621	0.250317
ENSMUSG00000004500	Zfp324	-1.21153	0.0476763	0.607233	-0.116672	0.103141	0.368136	-1.52375	7.74e-05	0.00323597
ENSMUSG00000004508	Gab2	-0.221574	0.511239	0.999867	-0.137514	0.155519	0.448507	-0.25966	0.0629682	0.223577
ENSMUSG00000004530	Coro1c	0.0892855	0.846755	0.999867	0.12968	0.169463	0.464987	0.242979	0.0860474	0.258611
ENSMUSG00000004535	Tax1bp1	-0.176551	0.245399	0.999867	0.0134879	0.873005	0.947495	-0.0718108	0.406824	0.599497
ENSMUSG00000004540	Psg17	NA	NA	NA	NA	NA	NA	NA	NA	NA
ENSMUSG00000004542	Psg19	-0.491614	0.807764	NA	0.0188615	0.606962	0.82091	NA	NA	NA
ENSMUSG00000004552	Ctse	-0.259519	0.874137	NA	0.0221647	0.710769	0.870491	NA	NA	NA
ENSMUSG00000004558	Ndrg2	NA	NA	NA	NA	NA	NA	NA	NA	NA
ENSMUSG00000004561	Mettl17	0.170695	0.677883	0.999867	-0.0397796	0.591213	0.812438	0.0271611	0.802301	0.890374
ENSMUSG00000004562	Arhgef40	-0.348142	0.217978	0.995816	0.144017	0.146182	0.433462	-0.0127602	0.902054	0.947378
ENSMUSG00000004565	Pnpla6	-0.151071	0.675304	0.999867	-0.117617	0.201624	0.502498	-0.19016	0.135042	0.324942
ENSMUSG00000004567	Mcoln1	-0.218671	0.689324	0.999867	-0.381702	0.0133517	0.129668	-0.602715	0.00626167	0.0614451
ENSMUSG00000004568	Arhgef18	-0.213142	0.521202	0.999867	-0.0516	0.547906	0.789748	-0.137955	0.247949	0.451764
ENSMUSG00000004591	Pkn2	-0.444142	0.117909	0.826417	-0.006518	0.92981	0.970692	-0.284021	0.0404961	0.177189
ENSMUSG00000004609	Cd33	2.05003	0.490524	NA	-0.0316504	0.0865528	0.336851	NA	NA	NA
ENSMUSG00000004610	Etfb	0.281406	0.114518	0.818861	-0.0818816	0.359426	0.656315	0.16413	0.0618493	0.221341
ENSMUSG00000004630	Pcp2	0.845077	0.63624	NA	-0.0488848	0.190694	0.492256	NA	NA	NA
ENSMUSG00000004631	Sgce	0.17454	0.926906	NA	-0.0156186	0.689304	0.863278	NA	NA	NA
ENSMUSG00000004633	Chn2	-0.883255	0.545971	0.999867	0.798926	0.0069229	0.0897844	0.0105123	0.742681	0.854109
ENSMUSG00000004637	Wwox	0.4925	0.167391	0.919906	-0.278808	0.0275841	0.189919	0.0317528	0.773009	0.87371
ENSMUSG00000004642	Slbp	0.146583	0.653597	0.999867	0.0524113	0.559306	0.795529	0.178026	0.156235	0.35113
ENSMUSG00000004654	Ghrhr	NA	NA	NA	NA	NA	NA	NA	NA	NA
ENSMUSG00000004655	Aqp1	0.264986	0.593759	0.999867	-0.0876901	0.266352	0.569223	-0.0071797	0.943402	0.972901
ENSMUSG00000004661	Arid3b	-0.36421	0.809624	0.999867	-0.0255058	0.600212	0.81729	-0.0121236	0.683347	0.814437
ENSMUSG00000004665	Cnn2	0.231608	0.313539	0.999867	0.00015033	0.996322	0.998656	0.231705	0.0400611	0.176959
ENSMUSG00000004667	Polr2e	0.254923	0.150945	0.900805	-0.07792	0.343253	0.641338	0.145238	0.17014	0.369465
ENSMUSG00000004668	Abca13	NA	NA	NA	NA	NA	NA	NA	NA	NA
ENSMUSG00000004677	Myo9b	0.0550143	0.736023	0.999867	-0.0975666	0.220583	0.520638	-0.0147689	0.877184	0.933333
ENSMUSG00000004698	Hdac9	-1.05099	0.407428	0.999867	-0.0157804	0.630199	0.831998	-0.0950405	0.077845	0.245423
ENSMUSG00000004709	Cd244a	NA	NA	NA	NA	NA	NA	NA	NA	NA
ENSMUSG00000004768	Rab23	0.101681	0.815679	0.999867	0.113854	0.20766	0.508562	0.30845	0.0377866	0.171463
ENSMUSG00000004771	Rab11a	0.165734	0.260906	0.999867	-0.160901	0.0657533	0.294107	0.0030575	0.976818	0.990157
ENSMUSG00000004788	Eif2b2	0.277308	0.158388	0.904723	-0.0064556	0.938386	0.973701	0.273003	0.0101228	0.0821811
ENSMUSG00000004789	Dlst	0.170515	0.483429	0.999867	0.0527987	0.533753	0.780327	0.231409	0.0498109	0.198921
ENSMUSG00000004798	Ulk2	-2.35198	0.00021902	0.0202702	-0.423441	0.00879565	0.101852	-2.75961	2.06e-09	5.48e-07
ENSMUSG00000004815	Dgkq	-0.468514	0.240385	0.999867	-0.150277	0.116442	0.391936	-0.562701	0.00519388	0.0546313
ENSMUSG00000004843	Chmp2b	0.114526	0.655078	0.999867	-0.554303	0.0001151	0.00706357	-0.38074	0.00487476	0.0527285
ENSMUSG00000004846	Plod3	-0.130279	0.540545	0.999867	0.100416	0.262031	0.564837	0.071552	0.424479	0.613505
ENSMUSG00000004849	Ap1s1	0.172609	0.629603	0.999867	0.335646	0.00618785	0.084798	0.472804	0.00876771	0.0751031
ENSMUSG00000004865	Srpk1	-0.030362	0.944601	0.999867	0.107211	0.23271	0.532633	0.18571	0.148823	0.342338
ENSMUSG00000004872	Pax3	0.0207387	0.952105	0.999867	-0.105917	0.237668	0.537588	-0.104983	0.360507	0.55897
ENSMUSG00000004880	Lbr	0.0335309	0.930858	0.999867	-0.0088922	0.914004	0.964655	0.0256063	0.817999	0.898718
ENSMUSG00000004885	Crabp2	NA	NA	NA	NA	NA	NA	NA	NA	NA
ENSMUSG00000004891	Nes	-0.209567	0.505382	0.999867	0.0361409	0.667985	0.850757	-0.0241382	0.81575	0.897286
ENSMUSG00000004892	Bcan	-0.199739	0.934281	NA	0.00120507	0.968451	NA	NA	NA	NA
ENSMUSG00000004895	Prcc	-0.151628	0.444636	0.999867	0.174127	0.0873755	0.338291	0.129837	0.231393	0.435331
ENSMUSG00000004896	Rrnad1	-0.59802	0.0759347	0.717473	-0.0682298	0.435903	0.716191	-0.457922	0.0111612	0.0864204
ENSMUSG00000004897	Hdgf	0.0147153	0.973182	0.999867	0.14439	0.140548	0.426339	0.203171	0.131614	0.32044
ENSMUSG00000004929	Thop1	0.142108	0.644835	0.999867	0.0797627	0.373723	0.668365	0.18302	0.15453	0.348668
ENSMUSG00000004931	Apba3	-0.633976	0.0233588	0.430583	0.352309	0.00278999	0.0536988	-0.0554793	0.6023	0.755367
ENSMUSG00000004934	Pias4	0.0178386	0.922901	0.999867	0.0359552	0.672959	0.853579	0.113322	0.244133	0.446999
ENSMUSG00000004936	Map2k1	-0.114608	0.448775	0.999867	0.119579	0.147556	0.436211	0.0892277	0.281828	0.484416
ENSMUSG00000004937	Sgta	0.0570259	0.788175	0.999867	0.0615397	0.47058	0.741412	0.140696	0.207343	0.410303
ENSMUSG00000004945	Tmem242	0.339742	0.220535	0.999867	0.080377	0.365493	0.6617	0.391998	0.01318	0.0946875
ENSMUSG00000004947	Dtx2	-0.488488	0.040878	0.569317	-0.125586	0.155987	0.448914	-0.518889	0.00075312	0.0162006
ENSMUSG00000004952	Rasa4	0.0223327	0.939613	0.999867	-0.0543474	0.524288	0.775233	-0.0367108	0.732754	0.847812
ENSMUSG00000004980	Hnrnpa2b1	0.119362	0.760639	0.999867	0.0676434	0.409192	0.696214	0.22128	0.0976775	0.27556
ENSMUSG00000004994	Ccdc130	-0.230208	0.574448	0.999867	0.0321068	0.668448	0.850964	-0.0252416	0.81743	0.898455
ENSMUSG00000004996	Mri1	-0.126327	0.776453	0.999867	0.0581032	0.485838	0.751168	0.0268703	0.79227	0.885078
ENSMUSG00000005034	Prkacb	-0.182283	0.439256	0.999867	0.0428968	0.614168	0.824337	-0.0354086	0.739278	0.852351
ENSMUSG00000005043	Sgsh	-0.450032	0.178761	0.932602	0.101064	0.257859	0.559737	-0.0737584	0.510004	0.68367
ENSMUSG00000005045	Chd5	1.80411	0.123522	0.842156	-0.0013509	0.977882	0.989912	0.101631	0.0663416	0.228129
ENSMUSG00000005054	Cstb	0.324116	0.0475524	0.606873	-0.08216	0.333866	0.633798	0.212939	0.024298	0.133493
ENSMUSG00000005057	Sh2b2	-1.13402	0.0210522	0.406317	0.483115	0.00783537	0.0957045	-0.0615542	0.463127	0.646502
ENSMUSG00000005069	Pex5	-0.133472	0.453648	0.999867	-0.0421104	0.594903	0.813783	-0.110912	0.260552	0.463943
ENSMUSG00000005078	Jkamp	-0.477064	0.19488	0.965137	-0.182772	0.0791501	0.322879	-0.549007	0.00401669	0.0462911
ENSMUSG00000005087	Cd44	0.186128	0.599829	0.999867	0.276139	0.0233885	0.175504	0.506018	0.00356645	0.0430533
ENSMUSG00000005089	Slc1a2	-1.66692	0.295258	0.999867	-0.0096361	0.719411	0.875384	-0.139136	0.0118803	0.0894023
ENSMUSG00000005102	Eif2ak4	-0.296224	0.43655	0.999867	-0.0542498	0.535823	0.781554	-0.181711	0.149305	0.343033
ENSMUSG00000005103	Wdr1	0.103053	0.562059	0.999867	0.155209	0.0691301	0.302225	0.291286	0.0126696	0.0928112
ENSMUSG00000005107	Slc2a9	-0.0811712	0.909143	0.999867	-0.15086	0.0855306	0.334615	-0.0614849	0.36678	0.564777
ENSMUSG00000005124	Ccn4	-0.018608	0.946782	0.999867	0.0498656	0.565572	0.799323	0.07068	0.533803	0.702327
ENSMUSG00000005125	Ndrg1	0.174199	0.757429	0.999867	-0.0570942	0.425252	0.709164	-0.0170839	0.899361	0.946244
ENSMUSG00000005142	Man2b1	-0.507423	0.0662161	0.683953	-0.0559964	0.513122	0.767767	-0.445203	0.00313671	0.04003
ENSMUSG00000005148	Klf5	-0.765532	0.320078	0.999867	0.111456	0.0309868	0.201019	0.20316	0.0921082	0.26734
ENSMUSG00000005150	Wdr83	0.187566	0.510603	0.999867	-0.602629	0.00037483	0.0156021	-0.329079	0.023863	0.132246
ENSMUSG00000005161	Prdx2	0.274891	0.109474	0.811589	-0.119009	0.186501	0.486441	0.100155	0.297942	0.500168
ENSMUSG00000005198	Polr2a	-0.0309095	0.843598	0.999867	-0.124	0.18281	0.481986	-0.164516	0.051262	0.201457
ENSMUSG00000005204	Senp3	-0.714771	0.0107926	0.273988	0.169568	0.0704523	0.305464	-0.238414	0.0787436	0.246821
ENSMUSG00000005220	Corin	1.05511	0.839996	NA	-0.0050761	0.625158	0.829907	NA	NA	NA
ENSMUSG00000005225	Plekha8	-0.32902	0.824321	0.999867	0.110547	0.237927	0.537791	NA	NA	NA
ENSMUSG00000005233	Spc25	-0.0356112	0.918091	0.999867	0.0485118	0.571581	0.803006	0.0568145	0.610194	0.760221
ENSMUSG00000005262	Ufd1	0.116158	0.554149	0.999867	0.0378348	0.654352	0.844736	0.197641	0.0364851	0.167573
ENSMUSG00000005267	Zfp287	0.292311	0.472006	0.999867	-0.159596	0.101337	0.36478	-0.0240681	0.817354	0.898455
ENSMUSG00000005268	Prlr	0.242692	0.878982	0.999867	-0.0727571	0.296445	0.599163	NA	NA	NA
ENSMUSG00000005299	Letm1	-0.189113	0.378973	0.999867	0.091624	0.28315	0.586254	-0.00402	0.967773	0.984987
ENSMUSG00000005312	Ubqln1	0.0984433	0.564507	0.999867	-0.242195	0.011448	0.118423	-0.129273	0.141395	0.33293
ENSMUSG00000005354	Txn2	0.355879	0.386645	0.999867	0.34663	0.00398486	0.0660832	0.618927	0.00435744	0.0488408
ENSMUSG00000005360	Slc1a3	-0.744475	0.152922	0.901346	0.0459409	0.564861	0.798995	-0.164293	0.147145	0.340224
ENSMUSG00000005362	Crbn	0.190476	0.553306	0.999867	-0.154835	0.120017	0.397503	-0.0517856	0.636113	0.778873
ENSMUSG00000005370	Msh6	0.133657	0.667162	0.999867	0.14927	0.112159	0.384669	0.23605	0.0860917	0.258659
ENSMUSG00000005371	Fbxo11	-0.0877777	0.664209	0.999867	-0.037071	0.63247	0.833171	-0.116587	0.268276	0.472258
ENSMUSG00000005373	Mlxipl	0.345108	0.844572	NA	-0.0358307	0.448517	0.725798	NA	NA	NA
ENSMUSG00000005374	Tbl2	0.0887967	0.697163	0.999867	0.0887896	0.323845	0.625921	0.206995	0.0922991	0.26734
ENSMUSG00000005378	Bud23	-0.247083	0.229582	0.999867	0.383789	0.00135456	0.0350723	0.198424	0.0758719	0.242221
ENSMUSG00000005397	Nid1	-0.0676427	0.922821	0.999867	-0.0161243	0.781395	0.903848	-0.0442683	0.663806	0.799642
ENSMUSG00000005410	Mcm5	-0.0198541	0.9768	0.999867	0.0758676	0.280133	0.582791	0.116675	0.279379	0.482003
ENSMUSG00000005413	Hmox1	-0.030616	0.964651	0.999867	-0.871228	0.00202023	0.0447946	-0.830549	0.00281662	0.037264
ENSMUSG00000005417	Mprip	-0.222654	0.0804263	0.728628	0.211505	0.00227179	0.0484204	0.0565375	0.525695	0.695952
ENSMUSG00000005442	Cic	-0.625893	0.040035	0.567279	0.114669	0.206852	0.507428	-0.228174	0.081098	0.250348
ENSMUSG00000005447	Pafah1b3	0.219518	0.203849	0.976772	-0.247803	0.016821	0.146254	-0.0357334	0.710928	0.833365
ENSMUSG00000005465	Il27ra	0.794888	0.80584	NA	-0.0170752	0.440197	NA	NA	NA	NA
ENSMUSG00000005469	Prkaca	-0.0592261	0.758988	0.999867	0.0515569	0.48278	0.749176	0.0528427	0.580012	0.73842
ENSMUSG00000005470	Asf1b	0.430277	0.377214	0.999867	0.0864876	0.276855	0.579663	0.627071	0.00265046	0.0358533
ENSMUSG00000005474	Myl10	-0.690336	0.771068	NA	0.0181826	0.547373	0.789694	NA	NA	NA
ENSMUSG00000005481	Ddx39	0.141794	0.790544	0.999867	0.175567	0.0894605	0.342501	0.290274	0.0577564	0.213697
ENSMUSG00000005483	Dnajb1	0.00278409	0.991988	0.999867	0.176634	0.0823687	0.328415	0.235383	0.0588922	0.215737
ENSMUSG00000005493	Msh4	1.5565	0.00497316	0.171421	0.0314926	0.70699	0.8694	0.155543	0.0356037	0.164892
ENSMUSG00000005501	Usp40	-0.398819	0.114754	0.818861	0.165875	0.0995902	0.361869	-0.0515219	0.635825	0.778839
ENSMUSG00000005505	Kbtbd4	-0.0017418	0.992717	0.999867	-0.000411	0.995054	0.998443	0.0375058	0.71296	0.83435
ENSMUSG00000005506	Celf1	0.183004	0.510134	0.999867	0.144381	0.162964	0.45706	0.438369	0.00088037	0.0179047
ENSMUSG00000005510	Ndufs3	0.260216	0.109433	0.811589	-0.307914	0.00520537	0.0773827	-0.0576861	0.514008	0.686143
ENSMUSG00000005514	Por	-0.20526	0.501753	0.999867	-0.0981013	0.275082	0.57873	-0.202598	0.103384	0.282775
ENSMUSG00000005533	Igf1r	-0.0746387	0.634124	0.999867	0.0323806	0.698293	0.865969	0.0226986	0.814825	0.897092
ENSMUSG00000005534	Insr	-0.170175	0.692633	0.999867	-0.126854	0.157749	0.45092	-0.242378	0.0773122	0.244408
ENSMUSG00000005547	Cyp2a5	NA	NA	NA	NA	NA	NA	NA	NA	NA
ENSMUSG00000005566	Trim28	0.0160958	0.954717	0.999867	0.00497119	0.954297	0.979753	0.0540085	0.594261	0.748978
ENSMUSG00000005575	Ube2m	0.135874	0.559144	0.999867	0.223492	0.0424905	0.238725	0.459562	0.00033889	0.00945921
ENSMUSG00000005583	Mef2c	-0.964012	0.144369	0.889407	0.0673675	0.321994	0.624469	-0.142146	0.175897	0.376102
ENSMUSG00000005609	Ctr9	0.0537181	0.876415	0.999867	-0.235471	0.0432396	0.240482	-0.187784	0.130439	0.318814
ENSMUSG00000005610	Eif4g2	0.217141	0.232576	0.999867	0.063112	0.422446	0.706761	0.29889	0.00770685	0.069666
ENSMUSG00000005611	Mrvi1	-0.346272	0.890159	NA	0.00885099	0.787449	0.907909	NA	NA	NA
ENSMUSG00000005615	Pcyt1a	0.273831	0.314551	0.999867	-0.1537	0.12628	0.40901	0.0119127	0.895124	0.943868
ENSMUSG00000005621	Zfp592	-0.773155	0.0120384	0.289365	0.0323629	0.704936	0.868723	-0.514004	0.00283807	0.0375045
ENSMUSG00000005625	Psmd4	0.235224	0.0931221	0.757914	-0.194546	0.0131521	0.12845	0.0482957	0.60802	0.758716
ENSMUSG00000005628	Tmod4	-0.210097	0.939751	NA	0.00155849	0.95102	NA	NA	NA	NA
ENSMUSG00000005656	Snx6	0.099696	0.614649	0.999867	0.0435074	0.590308	0.812164	0.1533	0.152443	0.346693
ENSMUSG00000005667	Mthfd2	-0.0265276	0.974114	0.999867	0.216949	0.036055	0.218686	0.115547	0.167734	0.36652
ENSMUSG00000005674	Tomm40l	0.0357513	0.901031	0.999867	-0.0653123	0.45358	0.729758	-0.0192842	0.861504	0.923478
ENSMUSG00000005681	Apoa2	-1.26603	0.81137	0.999867	0.00128622	NA	NA	-0.0055555	0.723028	0.841635
ENSMUSG00000005682	Pan2	-0.28103	0.206188	0.981187	-0.0872014	0.322801	0.62482	-0.336617	0.00568108	0.0577392
ENSMUSG00000005683	Cs	0.310417	0.386585	0.999867	0.0556231	0.514978	0.768479	0.253957	0.0783874	0.246176
ENSMUSG00000005686	Ampd3	0.0735904	0.896873	0.999867	-0.217757	0.0335573	0.210462	-0.23702	0.0778474	0.245423
ENSMUSG00000005687	Bcas2	0.100057	0.600004	0.999867	0.0444322	0.58094	0.807453	0.184435	0.071945	0.236133
ENSMUSG00000005698	Ctcf	-0.207597	0.282134	0.999867	0.109204	0.187445	0.487339	-0.0016856	0.989859	0.995513
ENSMUSG00000005699	Pard6a	0.374798	0.387698	0.999867	-0.237569	0.0425847	0.239042	0.00427635	0.967496	0.984955
ENSMUSG00000005718	Tfap4	0.114426	0.846215	0.999867	0.0167902	0.798623	0.912558	0.0850954	0.438679	0.625654
ENSMUSG00000005732	Ranbp1	0.121254	0.862856	0.999867	0.0719199	0.298697	0.601322	0.169253	0.156784	0.351587
ENSMUSG00000005774	Rfx5	-0.633208	0.268246	0.999867	-0.150108	0.0750837	0.315555	-0.933272	0.00057849	0.0135938
ENSMUSG00000005779	Psmb4	0.149028	0.273098	0.999867	-0.0682027	0.419888	0.705032	0.0946054	0.191063	0.393826
ENSMUSG00000005802	Slc30a4	-0.368797	0.0481636	0.607779	0.0753879	0.408147	0.69539	-0.13019	0.213354	0.416518
ENSMUSG00000005803	Sqor	0.338153	0.128964	0.856376	-0.305676	0.00107744	0.0314781	0.0172295	0.829537	0.905237
ENSMUSG00000005804	Bloc1s6	0.0172287	0.922733	0.999867	-0.162101	0.0685193	0.300345	-0.102818	0.325913	0.527853
ENSMUSG00000005813	Metap1	0.127927	0.601212	0.999867	0.0881995	0.322262	0.624551	0.25687	0.0290654	0.146972
ENSMUSG00000005823	Gpr108	0.158831	0.752553	0.999867	-0.597273	0.00414114	0.0678773	-0.44751	0.0125847	0.0924382
ENSMUSG00000005836	Gata6	-0.639668	0.711744	NA	0.0583702	0.297066	0.599491	NA	NA	NA
ENSMUSG00000005846	Rsl1d1	0.210364	0.561365	0.999867	0.0505431	0.560966	0.796784	0.190885	0.14103	0.33293
ENSMUSG00000005871	Apc	-0.233782	0.282409	0.999867	0.104315	0.250683	0.551037	0.0513335	0.629745	0.774093
ENSMUSG00000005873	Reep5	0.0441855	0.760097	0.999867	-0.0573006	0.500324	0.758308	0.00299847	0.984837	0.993782
ENSMUSG00000005881	Ergic3	0.318429	0.414612	0.999867	-0.539495	0.00394988	0.0657606	-0.241759	0.0674278	0.229467
ENSMUSG00000005882	Uqcc1	0.285108	0.264015	0.999867	0.0675226	0.439011	0.718211	0.428442	0.00012706	0.0046605
ENSMUSG00000005883	Spo11	NA	NA	NA	NA	NA	NA	NA	NA	NA
ENSMUSG00000005886	Ncoa2	-0.743316	0.00046373	0.0318755	0.139119	0.132935	0.415736	-0.393556	0.00313762	0.04003
ENSMUSG00000005893	Nr2c2	-0.210239	0.292027	0.999867	-0.112278	0.202716	0.503691	-0.238455	0.0536652	0.20573
ENSMUSG00000005897	Nr2c1	0.153539	0.698229	0.999867	-0.422444	0.00970425	0.107993	-0.2433	0.0783792	0.246176
ENSMUSG00000005899	Smpd4	-0.218153	0.51344	0.999867	0.341677	0.00635404	0.0861654	0.146846	0.2282	0.432014
ENSMUSG00000005907	Pex1	0.0561967	0.874864	0.999867	-0.334173	0.0178554	0.151616	-0.289264	0.0411271	0.17801
ENSMUSG00000005917	Otx1	-0.449767	0.784061	NA	0.0393427	0.488328	0.752183	NA	NA	NA
ENSMUSG00000005936	Kctd20	-0.229291	0.0234253	0.430583	0.159252	0.0458312	0.246067	0.0170905	0.843326	0.91375
ENSMUSG00000005947	Itgae	-0.119229	0.937482	0.999867	-0.0007322	0.991694	0.99711	NA	NA	NA
ENSMUSG00000005949	Ctns	-0.382044	0.494372	0.999867	-0.361593	0.0156308	0.140027	-0.811002	0.0018752	0.0292767
ENSMUSG00000005950	P2rx5	NA	NA	NA	NA	NA	NA	NA	NA	NA
ENSMUSG00000005951	Shpk	-0.949923	0.326172	0.999867	0.00346506	0.94515	0.976374	-0.0668623	0.256425	0.459813
ENSMUSG00000005952	Trpv1	NA	NA	NA	NA	NA	NA	NA	NA	NA
ENSMUSG00000005958	Ephb3	-0.0793866	0.829164	0.999867	-0.393554	0.00950545	0.106573	-0.447524	0.00840011	0.0733547
ENSMUSG00000005968	Tuft1	0.0773021	0.958938	0.999867	-0.0523056	0.490537	0.752977	NA	NA	NA
ENSMUSG00000005973	Rcn1	0.154842	0.518762	0.999867	-0.0555428	0.507747	0.763573	0.0661524	0.504115	0.678876
ENSMUSG00000005981	Trap1	0.20423	0.320684	0.999867	-0.255661	0.0227404	0.172563	-0.0746434	0.414033	0.60547
ENSMUSG00000005982	Naa60	-0.0256802	0.94934	0.999867	0.0489318	0.518438	0.770481	0.129611	0.256948	0.460353
ENSMUSG00000005983	1700037C18Rik	0.42156	0.505881	0.999867	-0.0058575	0.917609	0.96605	0.129184	0.242079	0.445568
ENSMUSG00000005986	Ankrd13d	-0.267902	0.874155	0.999867	0.0129654	0.794473	0.911016	NA	NA	NA
ENSMUSG00000006005	Tpr	0.107777	0.658849	0.999867	0.0106599	0.89042	0.955133	0.162762	0.0965395	0.273804
ENSMUSG00000006010	Odr4	0.12428	0.692834	0.999867	-0.0670878	0.42265	0.706761	-0.0006768	0.996361	0.998018
ENSMUSG00000006014	Prg4	-5.19349	0.115073	NA	-0.0078197	0.645281	NA	-0.0206464	0.0199585	0.118714
ENSMUSG00000006019	Dhx34	-0.516375	0.192057	0.959971	0.0232555	0.765205	0.895914	-0.181711	0.15033	0.344355
ENSMUSG00000006021	Kptn	-0.269786	0.636455	0.999867	-0.080118	0.209047	0.509977	-0.441312	0.01563	0.103452
ENSMUSG00000006024	Napa	-0.0327167	0.835879	0.999867	-0.0636025	0.452516	0.72911	-0.0618838	0.468945	0.650892
ENSMUSG00000006050	Sra1	0.120021	0.467798	0.999867	-0.172388	0.0730681	0.310429	-0.0637026	0.419455	0.610097
ENSMUSG00000006057	Atp5g1	0.0620305	0.917589	0.999867	0.0388879	0.551458	0.791966	0.146116	0.232419	0.435891
ENSMUSG00000006058	Snf8	-0.373746	0.369754	0.999867	0.127516	0.148517	0.43801	0.0667253	0.538539	0.706285
ENSMUSG00000006095	Tbcb	0.371143	0.0850404	0.736154	-0.0520257	0.539228	0.784179	0.280466	0.0109231	0.0857904
ENSMUSG00000006127	Inpp5k	-0.131962	0.798835	0.999867	-0.0525941	0.480365	0.747529	-0.0997393	0.364346	0.562597
ENSMUSG00000006134	Crkl	0.227865	0.341409	0.999867	-0.0601657	0.487822	0.752039	0.110667	0.243685	0.446627
ENSMUSG00000006143	Upk3bl	NA	NA	NA	NA	NA	NA	NA	NA	NA
ENSMUSG00000006154	Eps8l1	2.64056	0.456457	NA	-0.0308765	0.0769867	NA	NA	NA	NA
ENSMUSG00000006169	Clint1	-0.25377	0.157148	0.904723	-0.0383329	0.647087	0.841378	-0.227943	0.00865643	0.0744843
ENSMUSG00000006191	Cdkal1	-0.10354	0.542373	0.999867	0.0170109	0.848833	0.935676	-0.0170889	0.849477	0.917202
ENSMUSG00000006205	Htra1	-0.535702	0.0695037	0.691933	0.118296	0.195065	0.495338	-0.136883	0.250579	0.453882
ENSMUSG00000006215	Zbtb17	-0.604967	0.0450625	0.595567	0.12251	0.194275	0.494918	-0.187905	0.137857	0.328743
ENSMUSG00000006219	Fblim1	-0.149965	0.804029	0.999867	0.00955138	0.882512	0.951659	-0.0081783	0.943602	0.973017
ENSMUSG00000006221	Hspb7	NA	NA	NA	NA	NA	NA	NA	NA	NA
ENSMUSG00000006235	Epor	1.29665	0.534806	NA	-0.0678014	0.066983	0.297199	NA	NA	NA
ENSMUSG00000006241	Ccdc159	0.196463	0.837696	0.999867	-0.243759	0.018756	0.155115	-0.0527171	0.380931	0.578068
ENSMUSG00000006262	Mob1b	0.0239672	0.940621	0.999867	0.164047	0.110007	0.38153	0.205263	0.120614	0.306057
ENSMUSG00000006273	Atp6v1b2	0.0433048	0.804807	0.999867	-0.123096	0.181422	0.480534	-0.078179	0.372293	0.570464
ENSMUSG00000006276	Eps15l1	0.343424	0.0307474	0.493723	-0.104779	0.226564	0.527182	0.212516	0.012916	0.0940244
ENSMUSG00000006281	Tep1	0.0138841	0.982249	0.999867	-0.515527	0.00830311	0.0988514	-0.258557	0.048545	0.196055
ENSMUSG00000006288	Ttc5	0.0975915	0.770601	0.999867	-0.150937	0.120715	0.398504	-0.122082	0.295523	0.497369
ENSMUSG00000006289	Osgep	0.211686	0.539839	0.999867	-0.220529	0.0482091	0.250265	-0.194872	0.0724204	0.236659
ENSMUSG00000006299	Aamp	0.317277	0.21109	0.987353	-0.249117	0.0357273	0.217595	-0.032382	0.7284	0.844732
ENSMUSG00000006301	Tmbim1	-0.0215243	0.919175	0.999867	-0.0883311	0.306777	0.610126	-0.07363	0.48526	0.664591
ENSMUSG00000006304	Arpc2	-0.0198003	0.949188	0.999867	0.120947	0.200373	0.500703	0.268111	0.00485655	0.0525996
ENSMUSG00000006307	Kmt2b	-0.13716	0.578244	0.999867	-0.027053	0.742661	0.885653	-0.113802	0.286524	0.489035
ENSMUSG00000006313	Upk1a	-1.0228	0.707641	NA	0.0237386	0.391886	NA	NA	NA	NA
ENSMUSG00000006315	Tmem147	0.157021	0.644855	0.999867	-0.141905	0.14438	0.431506	-0.0098336	0.925428	0.962606
ENSMUSG00000006333	Rps9	0.79935	0.0969248	0.769929	-0.182919	0.073226	0.310893	0.201468	0.116873	0.30117
ENSMUSG00000006335	Tfpt	-0.588724	0.183829	0.943026	0.0645092	0.372307	0.667043	-0.12855	0.274347	0.477655
ENSMUSG00000006345	Ggt1	NA	NA	NA	NA	NA	NA	NA	NA	NA
ENSMUSG00000006356	Crip2	-4.60016	1.36e-05	0.00241666	0.135541	0.150622	0.441405	-3.69434	1.55e-05	0.00098646
ENSMUSG00000006360	Crip1	-0.372074	0.686723	0.999867	-0.0812982	0.0681641	0.299823	-0.119191	0.0459425	0.190633
ENSMUSG00000006373	Pgrmc1	0.0804214	0.753075	0.999867	-0.0187751	0.823732	0.92564	0.0613225	0.575212	0.734926
ENSMUSG00000006378	Gcat	-0.0004453	0.999245	0.999867	0.0906409	0.297638	0.600093	0.122092	0.303148	0.505055
ENSMUSG00000006386	Tek	-0.906291	0.771716	NA	0.0133184	0.550974	NA	NA	NA	NA
ENSMUSG00000006390	Elovl1	0.112158	0.460436	0.999867	-0.0436261	0.529065	0.77838	0.0862873	0.351267	0.549745
ENSMUSG00000006392	Med8	-0.145926	0.830841	0.999867	0.237203	0.0333585	0.209848	0.283776	0.0572113	0.212505
ENSMUSG00000006398	Cdc20	0.0220024	0.956675	0.999867	0.101066	0.256544	0.558193	0.169768	0.182007	0.382568
ENSMUSG00000006403	Adamts4	0.352144	0.700497	0.999867	-2.18398	3.66e-06	0.00052469	-1.70857	7.64e-05	0.00322798
ENSMUSG00000006412	Pfdn2	0.00980047	0.9651	0.999867	0.183116	0.066519	0.296073	0.274579	0.0126856	0.0928225
ENSMUSG00000006418	Rnf114	0.591314	0.108786	0.811589	-0.537164	0.00464613	0.0727464	-0.0603101	0.586117	0.742359
ENSMUSG00000006423	C330007P06Rik	-0.145862	0.519855	0.999867	0.126788	0.184087	0.483252	0.0958535	0.3398	0.540619
ENSMUSG00000006435	Neurl1a	-0.261147	0.697071	0.999867	0.0429197	0.537765	0.782769	0.00038318	0.995036	0.997302
ENSMUSG00000006442	Srm	0.0688342	0.931254	0.999867	0.0599234	0.3359	0.63515	0.119853	0.247588	0.45125
ENSMUSG00000006445	Epha2	-0.0897768	0.870454	0.999867	0.180533	0.0674648	0.298382	0.305662	0.0504466	0.199969
ENSMUSG00000006456	Rbm14	0.264983	0.495636	0.999867	-0.0281464	0.723488	0.87758	0.11432	0.333079	0.534608
ENSMUSG00000006457	Actn3	1.01327	0.55712	0.999867	-0.127457	0.0304312	0.199056	NA	NA	NA
ENSMUSG00000006463	Zdhhc24	0.238315	0.43	0.999867	-0.460707	0.00168884	0.0401748	-0.162123	0.184086	0.384773
ENSMUSG00000006464	Bbs1	-0.177932	0.696122	0.999867	0.0224568	0.790218	0.909252	-0.0204447	0.839121	0.91135
ENSMUSG00000006471	Ndor1	-0.246028	0.436531	0.999867	0.269557	0.029178	0.195181	0.120781	0.313886	0.516808
ENSMUSG00000006476	Nsmf	-0.196213	0.642301	0.999867	-0.0352334	0.678454	0.85619	-0.0554388	0.575067	0.734924
ENSMUSG00000006494	Pdk1	0.0730511	0.693141	0.999867	-0.248041	0.0117598	0.120278	-0.138748	0.188889	0.391248
ENSMUSG00000006498	Ptbp1	0.0155334	0.970272	0.999867	0.194541	0.0803114	0.324563	0.238902	0.0884896	0.262487
ENSMUSG00000006517	Mvd	0.355324	0.255147	0.999867	-0.0131412	0.87247	0.94738	0.25561	0.0537658	0.205853
ENSMUSG00000006519	Cyba	-0.205732	0.897934	0.999867	0.0136069	0.824401	0.925837	NA	NA	NA
ENSMUSG00000006522	Itih3	NA	NA	NA	NA	NA	NA	NA	NA	NA
ENSMUSG00000006526	Stimate	0.160437	0.642445	0.999867	-0.0712245	0.418709	0.704204	0.0355343	0.747259	0.857392
ENSMUSG00000006529	Itih1	NA	NA	NA	NA	NA	NA	NA	NA	NA
ENSMUSG00000006567	Atp7b	NA	NA	NA	NA	NA	NA	NA	NA	NA
ENSMUSG00000006576	Slc4a3	-0.831588	0.172709	0.92776	-0.554478	0.00036046	0.0151118	-0.917164	0.00420977	0.0478239
ENSMUSG00000006585	Cdt1	0.0664475	0.927338	0.999867	0.0913725	0.179347	0.47782	0.218776	0.0907709	0.266013
ENSMUSG00000006586	Runx1t1	-1.158	0.0156932	0.342222	-0.0364973	0.611676	0.823194	-1.08021	6.31e-05	0.00282991
ENSMUSG00000006589	Aprt	0.226084	0.627507	0.999867	0.256548	0.0404214	0.23213	0.444226	0.0194388	0.117268
ENSMUSG00000006599	Gtf2h1	-0.844079	0.00099421	0.057284	0.287566	0.00882507	0.102006	-0.312943	0.0192526	0.116514
ENSMUSG00000006611	Hfe	-0.569871	0.333883	0.999867	-0.532992	0.00667114	0.0885755	-1.05711	0.00083689	0.017319
ENSMUSG00000006641	Slc5a6	-0.982779	0.0355337	0.535899	0.664272	0.0014173	0.0360802	-0.0233867	0.807814	0.893374
ENSMUSG00000006649	Nphs1	NA	NA	NA	NA	NA	NA	NA	NA	NA
ENSMUSG00000006673	Qrich1	-0.48522	0.00126107	0.0673753	0.299058	8.28e-05	0.00565182	-0.0796684	0.393292	0.588575
ENSMUSG00000006675	P4htm	-0.175592	0.918742	NA	0.00331777	0.949209	0.977756	NA	NA	NA
ENSMUSG00000006676	Usp19	0.100905	0.717441	0.999867	-0.169012	0.0975742	0.35801	-0.0721284	0.514868	0.686693
ENSMUSG00000006678	Pola1	-0.0157758	0.981124	0.999867	0.0911708	0.206985	0.507504	0.158035	0.176826	0.377044
ENSMUSG00000006699	Cdc42	0.19227	0.272862	0.999867	0.0426506	0.605335	0.819887	0.280484	0.00222815	0.032735
ENSMUSG00000006705	Pknox1	-0.26667	0.329288	0.999867	-0.0321157	0.702358	0.867417	-0.161152	0.184745	0.385385
ENSMUSG00000006715	Gmnn	-0.0831322	0.856486	0.999867	0.11655	0.192208	0.493058	0.147865	0.22796	0.431772
ENSMUSG00000006717	Acot13	0.326803	0.133178	0.865327	-0.229305	0.0350706	0.215531	0.0295651	0.772193	0.873396
ENSMUSG00000006720	Zfp184	-1.35269	0.233197	0.999867	-0.0083204	0.849526	0.936114	-0.101306	0.0688225	0.231717
ENSMUSG00000006728	Cdk4	0.102822	0.474822	0.999867	-0.0877431	0.277469	0.580096	0.0248164	0.78807	0.883318
ENSMUSG00000006731	B4galnt1	-1.48473	0.0122263	0.29209	0.00919248	0.857139	0.939884	-1.07245	0.00051052	0.0124281
ENSMUSG00000006732	Mettl1	0.0648959	0.799639	0.999867	-0.035637	0.675339	0.854465	0.0256431	0.809254	0.89436
ENSMUSG00000006736	Tspan31	0.180826	0.527818	0.999867	-0.130397	0.17199	0.46777	-0.0091843	0.93097	0.966
ENSMUSG00000006740	Kif5b	-0.3351	0.141844	0.885838	0.31818	0.0239011	0.177346	0.197015	0.0789249	0.247188
ENSMUSG00000006763	Saal1	0.068345	0.76686	0.999867	0.0298942	0.727007	0.879324	0.126183	0.240742	0.44422
ENSMUSG00000006764	Tph2	0.0855471	0.963236	NA	-0.0133164	0.762403	0.894964	NA	NA	NA
ENSMUSG00000006784	Ttc25	0.187729	0.815817	0.999867	-0.100963	0.133561	0.416872	-0.0327212	0.609285	0.759631
ENSMUSG00000006800	Sulf2	-0.303418	0.195381	0.966232	0.00688303	0.927761	0.969551	-0.161256	0.156451	0.35136
ENSMUSG00000006818	Sod2	0.315674	0.450262	0.999867	0.048932	0.570859	0.802704	0.254403	0.0759002	0.242221
ENSMUSG00000006850	Tmco6	0.484037	0.268852	0.999867	-0.148218	0.130085	0.41282	0.0565703	0.583291	0.740482
ENSMUSG00000006906	Stambp	0.0306608	0.912028	0.999867	0.0211477	0.802043	0.913999	0.068001	0.54514	0.711192
ENSMUSG00000006920	Ezh1	-0.0069316	0.988022	0.999867	-0.313383	0.0225523	0.172268	-0.238123	0.0789789	0.247188
ENSMUSG00000006930	Hap1	NA	NA	NA	NA	NA	NA	NA	NA	NA
ENSMUSG00000006931	P3h4	-0.164826	0.585153	0.999867	-0.104207	0.250835	0.551273	-0.198037	0.113957	0.297201
ENSMUSG00000006932	Ctnnb1	-0.099247	0.505842	0.999867	-0.69402	8.25e-10	5.24e-07	-0.756856	2.04e-17	2.13e-14
ENSMUSG00000006941	Eif1b	0.418926	0.216711	0.994656	-0.0251881	0.744537	0.885946	0.258175	0.055995	0.210192
ENSMUSG00000006958	Chrd	0.0410095	0.964241	0.999867	-1.31604	0.00084947	0.0269097	-1.10203	0.00264514	0.0358236
ENSMUSG00000006998	Psmd2	0.252828	0.280006	0.999867	-0.0012729	0.985334	0.993546	0.204688	0.0961553	0.273324
ENSMUSG00000007029	Vars	0.0362823	0.939593	0.999867	0.0625498	0.445611	0.723732	0.123535	0.300028	0.502004
ENSMUSG00000007033	Hspa1l	-0.472445	0.345394	0.999867	0.0516986	0.408947	0.696164	-0.0202053	0.827833	0.904143
ENSMUSG00000007034	Slc44a4	NA	NA	NA	NA	NA	NA	NA	NA	NA
ENSMUSG00000007035	Msh5	-0.276396	0.602993	0.999867	-0.0455128	0.330211	0.630968	-0.201935	0.0760303	0.242433
ENSMUSG00000007036	Abhd16a	-0.192349	0.542097	0.999867	-0.129133	0.175714	0.473203	-0.204231	0.116315	0.30034
ENSMUSG00000007038	Neu1	-0.478428	0.336375	0.999867	-0.255941	0.0253253	0.181858	-1.01284	3.7e-05	0.00182767
ENSMUSG00000007039	Ddah2	-0.395427	0.642455	0.999867	-0.239289	0.0127741	0.126646	-0.217724	0.0176358	0.110528
ENSMUSG00000007041	Clic1	0.138765	0.697497	0.999867	0.10099	0.273909	0.577696	0.220096	0.0997774	0.277076
ENSMUSG00000007050	Lsm2	0.132193	0.807731	0.999867	0.111162	0.197243	0.49757	0.248282	0.0823907	0.252478
ENSMUSG00000007080	Pole	0.231144	0.629878	0.999867	0.00520841	0.942734	0.975109	0.116118	0.320762	0.522906
ENSMUSG00000007097	Atp1a2	NA	NA	NA	NA	NA	NA	NA	NA	NA
ENSMUSG00000007207	Stx1a	-0.436191	0.213552	0.989004	0.259205	0.0393835	0.228927	0.0543428	0.604621	0.7568
ENSMUSG00000007216	Zfp775	-1.0867	0.260414	0.999867	-0.0139636	0.819087	0.923222	-0.083222	0.144238	0.33687
ENSMUSG00000007279	Scube2	0.493985	0.619271	0.999867	-0.0703699	0.152277	0.444072	-0.0181331	0.764427	0.868044
ENSMUSG00000007338	Mrpl49	0.20678	0.483985	0.999867	-0.119199	0.203008	0.503691	0.0135014	0.904458	0.948699
ENSMUSG00000007379	Dennd2c	-0.126957	0.662345	0.999867	0.113987	0.225462	0.526189	0.0622974	0.568583	0.729797
ENSMUSG00000007411	Mark3	-0.390248	0.011117	0.27802	-0.0225962	0.728359	0.879678	-0.307389	0.0077375	0.0697928
ENSMUSG00000007415	Gatad1	-0.250606	0.353036	0.999867	0.0928795	0.263441	0.566695	-0.0373415	0.732418	0.847759
ENSMUSG00000007440	Pcdha11	1.87672	0.378227	NA	-0.0649057	0.0350353	NA	NA	NA	NA
ENSMUSG00000007458	M6pr	0.119048	0.587745	0.999867	0.0886971	0.334401	0.634169	0.262096	0.017797	0.11085
ENSMUSG00000007476	Lrrc8a	-0.268302	0.360229	0.999867	0.0024402	0.981863	0.99162	-0.0927638	0.404405	0.597394
ENSMUSG00000007564	Ppp2r1a	0.00141143	0.993934	0.999867	0.11176	0.22256	0.522971	0.202454	0.021442	0.124181
ENSMUSG00000007570	Fance	0.206952	0.512156	0.999867	-0.0055073	0.946481	0.976484	0.108505	0.35152	0.549787
ENSMUSG00000007589	Tinf2	-0.577175	0.229536	0.999867	0.0785317	0.318285	0.621644	-0.103672	0.36438	0.562597
ENSMUSG00000007591	Tssk4	NA	NA	NA	NA	NA	NA	NA	NA	NA
ENSMUSG00000007594	Hapln4	0.227404	0.907784	NA	-0.0176314	0.623232	0.828644	NA	NA	NA
ENSMUSG00000007603	Dus3l	-0.143135	0.579747	0.999867	0.0852971	0.336373	0.635572	0.0827116	0.443647	0.630538
ENSMUSG00000007610	Gtpbp3	0.28529	0.31625	0.999867	-0.192093	0.0745974	0.314221	-0.0242565	0.823888	0.902519
ENSMUSG00000007613	Tgfbr1	-0.320225	0.279316	0.999867	-0.0907674	0.266338	0.569223	-0.31881	0.0375411	0.170823
ENSMUSG00000007617	Homer1	-1.91128	0.00049008	0.0328636	0.29419	0.0304624	0.199075	-0.244645	0.0175626	0.11019
ENSMUSG00000007646	Rad51c	0.519409	0.0546796	0.640651	-0.0424942	0.608489	0.821777	0.360759	0.0091309	0.0772884
ENSMUSG00000007653	Gabrb2	0.362646	0.839514	0.999867	-0.0332172	0.428458	0.711539	NA	NA	NA
ENSMUSG00000007655	Cav1	-0.0644893	0.76218	0.999867	0.141372	0.14105	0.426678	0.166165	0.067798	0.230298
ENSMUSG00000007656	Arpp19	0.103576	0.705787	0.999867	0.0423754	0.633752	0.833935	0.15422	0.18423	0.384872
ENSMUSG00000007659	Bcl2l1	0.109789	0.537063	0.999867	-0.0274934	0.710308	0.870459	0.101128	0.339055	0.539975
ENSMUSG00000007670	Khsrp	-0.281036	0.273746	0.999867	0.197009	0.0614259	0.285091	0.0502863	0.618653	0.765888
ENSMUSG00000007721	Ccdc124	0.26312	0.463356	0.999867	0.0627196	0.435321	0.716051	0.414938	0.00565092	0.057586
ENSMUSG00000007739	Cct4	0.399569	0.0503637	0.624446	-0.0728744	0.426238	0.709804	0.267959	0.0278359	0.143947
ENSMUSG00000007777	0610009B22Rik	-0.168883	0.640227	0.999867	-0.142867	0.135861	0.420097	-0.314926	0.0292692	0.147299
ENSMUSG00000007783	Cpt1c	-0.0706705	0.967275	NA	-0.005491	0.912863	0.96438	NA	NA	NA
ENSMUSG00000007805	Twist2	0.151148	0.666078	0.999867	-0.0065248	0.937278	0.973701	0.0843137	0.461991	0.645389
ENSMUSG00000007812	Zfp655	0.402346	0.201594	0.974314	-0.0866203	0.300906	0.603474	0.121197	0.296951	0.499091
ENSMUSG00000007815	Rhoa	0.228831	0.403858	0.999867	-0.0882556	0.316501	0.620031	0.0813784	0.456771	0.641936
ENSMUSG00000007817	Zmiz1	-0.391191	0.380601	0.999867	-0.0041289	0.938324	0.973701	-0.288801	0.0245989	0.1344
ENSMUSG00000007827	Ankrd26	0.0305408	0.938316	0.999867	0.0380826	0.638459	0.836894	0.0650308	0.543502	0.710271
ENSMUSG00000007833	Aldh16a1	-0.0617198	0.836164	0.999867	-0.0248606	0.757023	0.89223	-0.0213444	0.84251	0.913385
ENSMUSG00000007836	Hnrnpa0	-0.0234334	0.949053	0.999867	0.0528448	0.473188	0.743277	0.135691	0.250433	0.453762
ENSMUSG00000007837	Prrg2	-0.10105	0.871427	0.999867	-0.0158835	0.800523	0.913087	-0.0315035	0.744178	0.855284
ENSMUSG00000007850	Hnrnph1	0.26285	0.164965	0.914144	-0.0744864	0.38636	0.678429	0.139674	0.115257	0.298917
ENSMUSG00000007867	Ift43	-0.0833083	0.675165	0.999867	0.0828188	0.345202	0.64331	0.0796337	0.419572	0.610112
ENSMUSG00000007872	Id3	0.0900535	0.724749	0.999867	0.269132	0.0302649	0.19848	0.459509	0.00330969	0.0412593
ENSMUSG00000007880	Arid1a	-0.447897	0.139494	0.879621	-0.0262342	0.754348	0.890731	-0.335494	0.0182565	0.112508
ENSMUSG00000007888	Crlf1	-0.220035	0.758079	0.999867	-0.129894	0.0637286	0.289776	-0.364158	0.0252846	0.136378
ENSMUSG00000007891	Ctsd	0.145486	0.609446	0.999867	-0.321193	0.015774	0.140715	-0.21902	0.0426327	0.181808
ENSMUSG00000007892	Rplp1	0.729301	0.116199	0.820303	-0.226327	0.0156777	0.140249	0.1696	0.161637	0.358136
ENSMUSG00000007908	Hmgcll1	-0.11645	0.947052	0.999867	-0.0003523	0.990405	0.996445	NA	NA	NA
ENSMUSG00000007950	Abhd8	-3.31127	4.29e-17	5.04e-13	0.0782261	0.382543	0.675655	-3.0029	9.15e-17	8.06e-14
ENSMUSG00000007987	Ift22	0.0746457	0.81267	0.999867	0.0555666	0.503304	0.759951	0.196913	0.10911	0.290656
ENSMUSG00000007989	Fzd3	-1.19303	0.00664958	0.204272	-0.0561049	0.487211	0.751463	-0.956392	0.00214464	0.0321247
ENSMUSG00000008028	1700008O03Rik	-0.332773	0.828286	0.999867	0.0546124	0.47418	0.743405	NA	NA	NA
ENSMUSG00000008035	Mid1ip1	-0.140089	0.70245	0.999867	0.123468	0.190997	0.492488	0.115477	0.326015	0.527854
ENSMUSG00000008036	Ap2s1	0.237983	0.307853	0.999867	0.0756799	0.385813	0.678429	0.35437	0.00473017	0.0518506
ENSMUSG00000008090	Fgfrl1	-0.294207	0.382273	0.999867	-0.330823	0.0157026	0.140355	-0.675106	5.84e-05	0.00265674
ENSMUSG00000008129	4930432K21Rik	-0.036706	0.963433	0.999867	0.0490592	0.401219	0.689114	0.0377935	0.564352	0.726158
ENSMUSG00000008136	Fhl2	0.0461603	0.82404	0.999867	-0.0506635	0.52858	0.778055	0.0179703	0.869256	0.928335
ENSMUSG00000008140	Emc10	-0.078654	0.746596	0.999867	-0.100562	0.258885	0.561101	-0.105867	0.356526	0.555077
ENSMUSG00000008153	Clstn3	-1.58355	0.590717	NA	0.0439721	0.145239	0.432757	NA	NA	NA
ENSMUSG00000008167	Fbxw9	-0.23482	0.659103	0.999867	-0.0227991	0.741286	0.885181	-0.0935254	0.38785	0.58379
ENSMUSG00000008200	Fnbp4	-0.0700522	0.786945	0.999867	-0.0294966	0.707187	0.869533	-0.0299738	0.784074	0.881233
ENSMUSG00000008206	Cers4	0.0173259	0.948154	0.999867	0.0808229	0.355975	0.65332	0.179283	0.104679	0.284191
ENSMUSG00000008226	Scrn3	-0.0878277	0.802219	0.999867	-0.0043555	0.904904	0.961624	-0.0271082	0.804512	0.891526
ENSMUSG00000008301	Phax	0.222035	0.269293	0.999867	0.067376	0.428752	0.711539	0.320207	0.00604185	0.0600199
ENSMUSG00000008305	Tle1	-0.744614	0.00222983	0.103187	0.396227	0.0017876	0.0415134	-0.149025	0.174005	0.37389
ENSMUSG00000008307	1700109H08Rik	0.0429747	0.977685	0.999867	-0.040404	0.580017	0.80727	NA	NA	NA
ENSMUSG00000008318	Relt	0.404047	0.665919	0.999867	-0.0013753	0.974229	0.988131	0.046881	0.509366	0.683215
ENSMUSG00000008333	Snrpb2	0.497488	0.200298	0.97335	-0.0276437	0.741774	0.885274	0.260632	0.0719764	0.236152
ENSMUSG00000008348	Ubc	-0.0442539	0.888654	0.999867	-0.12598	0.180317	0.478955	-0.148465	0.147144	0.340224
ENSMUSG00000008373	Prpf31	0.175509	0.502431	0.999867	0.0544599	0.531023	0.779386	0.242419	0.0465967	0.192025
ENSMUSG00000008384	Sertad1	-0.128645	0.736368	0.999867	0.0433599	0.570728	0.802696	0.0388144	0.72691	0.844287
ENSMUSG00000008393	Carhsp1	-0.0410415	0.833112	0.999867	-0.0213696	0.800233	0.912947	-0.0203575	0.848478	0.916642
ENSMUSG00000008398	Elk3	-0.286634	0.347658	0.999867	0.217936	0.0571089	0.274618	0.116791	0.252549	0.456205
ENSMUSG00000008429	Herpud2	-0.473121	0.288391	0.999867	-0.101991	0.253008	0.553639	-0.329087	0.036318	0.167253
ENSMUSG00000008435	Rdh13	0.354059	0.431142	0.999867	0.142906	0.111106	0.383066	0.774707	0.00026088	0.00777465
ENSMUSG00000008450	Nutf2	0.272107	0.481603	0.999867	-0.0038861	0.959971	0.981608	0.181548	0.149513	0.343304
ENSMUSG00000008475	Arpc5	0.43939	0.0100567	0.265752	-0.484312	3.11e-05	0.00297239	-0.0365097	0.679569	0.81171
ENSMUSG00000008482	Rnf151	NA	NA	NA	NA	NA	NA	NA	NA	NA
ENSMUSG00000008489	Elavl2	0.102994	0.81009	0.999867	0.0377999	0.54885	0.790387	0.158715	0.1949	0.397721
ENSMUSG00000008496	Pou2f2	NA	NA	NA	NA	NA	NA	NA	NA	NA
ENSMUSG00000008540	Mgst1	-0.0315473	0.966121	0.999867	-0.138341	0.0259648	0.183835	-0.678924	0.00550979	0.0569594
ENSMUSG00000008575	Nfib	-0.0048554	0.986317	0.999867	-0.0204363	0.792576	0.910068	-0.0183262	0.82485	0.902735
ENSMUSG00000008604	Ubqln4	-0.0014582	0.997726	0.999867	0.0280382	0.727867	0.879533	0.0381421	0.711766	0.83372
ENSMUSG00000008658	Rbfox1	NA	NA	NA	NA	NA	NA	NA	NA	NA
ENSMUSG00000008668	Rps18	0.851109	0.0700183	0.694511	-0.242935	0.0124624	0.124752	0.238932	0.0918693	0.267112
ENSMUSG00000008682	Rpl10	0.545251	0.292468	0.999867	-0.0375217	0.647178	0.841378	0.167337	0.158733	0.354101
ENSMUSG00000008683	Rps15a	0.81741	0.0999214	0.782463	-0.179201	0.0715658	0.307336	0.21953	0.0981723	0.275701
ENSMUSG00000008690	Ncaph2	-0.454383	0.0646479	0.679273	0.193192	0.0426329	0.239102	-0.081162	0.430178	0.61863
ENSMUSG00000008730	Hipk1	-0.36846	0.170659	0.926385	0.200948	0.0682462	0.299872	0.0232104	0.80042	0.889371
ENSMUSG00000008734	Gprc5b	-1.11523	1.73e-05	0.00295064	0.0169129	0.838445	0.931174	-0.947429	8.97e-07	9.51e-05
ENSMUSG00000008763	Man1a2	-0.969224	6.75e-05	0.0081512	0.141213	0.145742	0.4332	-0.577687	0.00032374	0.009185
ENSMUSG00000008822	Acyp1	0.0608127	0.878264	0.999867	-0.121739	0.144983	0.432558	-0.182805	0.145845	0.33897
ENSMUSG00000008845	Cd163	-0.31794	0.843463	0.999867	0.0413436	0.548146	0.789888	NA	NA	NA
ENSMUSG00000008855	Hdac5	-1.03097	0.0130311	0.304508	-0.0800692	0.365563	0.6617	-0.983311	7.42e-05	0.00318253
ENSMUSG00000008859	Rala	-0.0803642	0.760248	0.999867	0.0492377	0.570138	0.802418	0.0361933	0.742635	0.854109
ENSMUSG00000008892	Vdac3	0.117012	0.544502	0.999867	-0.0291784	0.692558	0.8646	0.0878897	0.392163	0.5875
ENSMUSG00000008932	Slc1a7	0.388679	0.834424	NA	-0.028156	0.457707	0.732453	NA	NA	NA
ENSMUSG00000008958	Vps72	0.0426771	0.783516	0.999867	-0.239129	0.0173412	0.149346	-0.183806	0.0418545	0.179866
ENSMUSG00000008976	Gabpa	-0.0134401	0.958907	0.999867	0.0540892	0.522842	0.774628	0.125696	0.236083	0.439524
ENSMUSG00000009013	Dynll1	0.137243	0.649086	0.999867	0.120302	0.209688	0.510672	0.331084	0.01131	0.087041
ENSMUSG00000009030	Pdcl	0.228949	0.362658	0.999867	-0.119733	0.201197	0.501924	0.0210192	0.834109	0.908714
ENSMUSG00000009035	Tmem184b	-0.194896	0.528958	0.999867	0.0924903	0.310368	0.614209	0.0322449	0.817816	0.898703
ENSMUSG00000009073	Nf2	-0.0253916	0.945514	0.999867	0.398936	0.00821982	0.0984131	0.434096	0.00853361	0.0738647
ENSMUSG00000009076	Zmat5	0.230628	0.517964	0.999867	-0.0446772	0.569778	0.802418	0.0714284	0.529353	0.698883
ENSMUSG00000009079	Ewsr1	0.253954	0.286182	0.999867	-0.102773	0.240414	0.540654	0.0977902	0.364141	0.562441
ENSMUSG00000009090	Ap1b1	0.322223	0.206288	0.981266	-0.149119	0.129197	0.411894	0.0521527	0.544103	0.710555
ENSMUSG00000009108	Gnat2	-0.78168	0.399216	0.999867	-0.0875517	0.199733	0.499943	-0.0580578	0.192352	0.395035
ENSMUSG00000009112	Bcl2l13	-0.0784342	0.732482	0.999867	-0.0463553	0.582013	0.80802	-0.0572594	0.604118	0.756653
ENSMUSG00000009185	Ccl8	-0.241531	0.809222	NA	0.0100188	0.781383	0.903848	0.00275066	0.969784	0.985893
ENSMUSG00000009207	Lnpk	-0.213237	0.248341	0.999867	0.0548517	0.508614	0.764215	-0.0533383	0.583314	0.740482
ENSMUSG00000009281	Rarres2	-2.75945	0.563714	NA	NA	NA	NA	-0.0273434	0.112573	0.295456
ENSMUSG00000009291	Pttg1ip	0.210872	0.230153	0.999867	-0.242814	0.00552265	0.08036	-0.017587	0.857075	0.920973
ENSMUSG00000009292	Trpm2	0.669589	0.686367	NA	-0.107215	0.0905316	0.344758	NA	NA	NA
ENSMUSG00000009293	Ube2g2	0.0830449	0.692307	0.999867	0.0580056	0.494784	0.755509	0.173053	0.10545	0.284778
ENSMUSG00000009376	Met	-0.469022	0.104166	0.797632	0.606635	0.00025513	0.0124173	0.230447	0.0399272	0.176745
ENSMUSG00000009394	Syn2	-0.119221	0.945569	NA	-0.0021255	0.95908	0.981353	NA	NA	NA
ENSMUSG00000009406	Elk1	0.287004	0.846691	0.999867	-0.208718	0.061063	0.28406	NA	NA	NA
ENSMUSG00000009418	Nav1	-0.231188	0.360141	0.999867	0.0878855	0.331408	0.631545	-0.0006658	0.99347	0.996867
ENSMUSG00000009470	Tnpo1	0.186893	0.20602	0.981185	-0.0227913	0.763761	0.895437	0.167423	0.0938673	0.269502
ENSMUSG00000009487	Otog	0.762763	0.817791	NA	-0.0153792	0.476274	NA	NA	NA	NA
ENSMUSG00000009535	Rnmt	0.244503	0.328209	0.999867	-0.0560178	0.513134	0.767767	0.109765	0.340517	0.541132
ENSMUSG00000009549	Srp14	0.319269	0.273812	0.999867	-0.177844	0.0878342	0.339343	0.0364177	0.751318	0.859723
ENSMUSG00000009555	Cdk9	0.0316325	0.891766	0.999867	0.0796969	0.371161	0.66618	0.175704	0.0929238	0.268405
ENSMUSG00000009563	Tor2a	-0.215791	0.619651	0.999867	-0.0154729	0.837978	0.93093	-0.0643779	0.529444	0.698883
ENSMUSG00000009566	Fpgs	-0.0317661	0.936321	0.999867	0.122899	0.186283	0.486441	0.171435	0.183372	0.384169
ENSMUSG00000009569	Mrtfb	-0.943318	0.00019979	0.019092	0.383229	0.00579726	0.0818808	-0.263964	0.0449461	0.188067
ENSMUSG00000009575	Cbx5	0.0764808	0.755367	0.999867	-0.0084356	0.917412	0.96605	0.0683329	0.545025	0.711192
ENSMUSG00000009585	Apobec3	0.0929205	0.689316	0.999867	-0.281802	0.00617204	0.0847605	-0.130412	0.237251	0.440405
ENSMUSG00000009596	Taf7l	NA	NA	NA	NA	NA	NA	NA	NA	NA
ENSMUSG00000009614	Sardh	-0.314701	0.392607	0.999867	0.0303202	0.720914	0.876509	-0.0863939	0.440122	0.62693
ENSMUSG00000009621	Vav2	-0.179935	0.509402	0.999867	0.323934	0.0106376	0.114086	0.179357	0.156552	0.35136
ENSMUSG00000009630	Ppp2cb	-0.22805	0.261975	0.999867	0.0772783	0.374665	0.66864	-0.0315948	0.761471	0.865972
ENSMUSG00000009633	G0s2	NA	NA	NA	NA	NA	NA	NA	NA	NA
ENSMUSG00000009640	Dmap1	0.486795	0.0445502	0.593699	-0.159675	0.111501	0.383744	0.186734	0.0884533	0.262487
ENSMUSG00000009647	Mcu	0.0289176	0.894604	0.999867	-0.143231	0.130423	0.413261	-0.114904	0.239635	0.443107
ENSMUSG00000009654	Oit3	-0.018353	0.993376	NA	-0.0045351	0.899085	0.958747	NA	NA	NA
ENSMUSG00000009681	Bcr	-0.376158	0.0722387	0.704642	0.129485	0.149282	0.439066	-0.103605	0.297547	0.499725
ENSMUSG00000009687	Fxyd5	-0.0333972	0.876056	0.999867	0.205188	0.0548558	0.269255	0.290349	0.00275822	0.0367891
ENSMUSG00000009731	Kcnd1	0.0649607	0.972781	NA	-0.014169	0.71394	0.872261	NA	NA	NA
ENSMUSG00000009733	Tfcp2	-0.357714	0.247475	0.999867	0.0309939	0.734289	0.88205	-0.141716	0.233853	0.437575
ENSMUSG00000009734	Pou6f2	-0.603425	0.717756	NA	0.0372696	0.418111	0.703659	NA	NA	NA
ENSMUSG00000009739	Pou6f1	-0.217467	0.710182	0.999867	0.0174259	0.825025	0.925917	-0.0126999	0.864425	0.925396
ENSMUSG00000009741	Ubp1	-0.325738	0.253936	0.999867	-0.0859054	0.325889	0.62754	-0.26635	0.052843	0.204479
ENSMUSG00000009772	Nuak2	0.108926	0.757307	0.999867	0.00982047	0.904793	0.961624	0.0877557	0.4428	0.629804
ENSMUSG00000009828	Cilk1	0.112989	0.554143	0.999867	-0.188256	0.0541688	0.267452	-0.0638095	0.556911	0.720819
ENSMUSG00000009863	Sdhb	0.414055	0.182618	0.940802	0.0164939	0.836743	0.930504	0.337288	0.0255897	0.137275
ENSMUSG00000009894	Snap47	0.212274	0.458371	0.999867	-0.106095	0.224446	0.525311	-0.0212734	0.811325	0.895352
ENSMUSG00000009905	Kdsr	-0.0415395	0.90007	0.999867	0.0949883	0.309306	0.613157	0.125501	0.277548	0.480395
ENSMUSG00000009907	Vps4b	0.19691	0.40835	0.999867	-0.205694	0.0463882	0.24666	-0.0304807	0.775802	0.875223
ENSMUSG00000009927	Rps25	0.727456	0.0719973	0.70404	-0.229505	0.0155867	0.139985	0.218006	0.107243	0.287624
ENSMUSG00000009995	Taz	0.452494	0.374434	0.999867	-0.99135	7.68e-05	0.00535749	-0.323238	0.037864	0.171563
ENSMUSG00000010025	Aldh3a2	0.330054	0.0986305	0.778056	-0.495086	9.34e-05	0.00608227	-0.158256	0.0560455	0.210192
ENSMUSG00000010045	Tmem115	-0.315077	0.263372	0.999867	0.0521831	0.543541	0.786939	-0.0733048	0.512388	0.684948
ENSMUSG00000010047	Hyal2	-0.406599	0.218496	0.996703	-0.0576833	0.49424	0.755509	-0.303924	0.0342278	0.161327
ENSMUSG00000010048	Ifrd2	0.0336744	0.964798	0.999867	0.0766337	0.244923	0.544306	0.118802	0.231216	0.435279
ENSMUSG00000010051	Hyal1	0.0467145	0.833715	0.999867	0.0209189	0.815626	0.921116	0.0868809	0.431793	0.619616
ENSMUSG00000010054	Tusc2	-1.32109	0.0902188	0.753683	0.014331	0.854297	0.939091	-0.105837	0.0898819	0.26478
ENSMUSG00000010057	Nprl2	-0.229828	0.529203	0.999867	-0.0184221	0.806083	0.916059	-0.128071	0.27663	0.47952
ENSMUSG00000010064	Slc38a3	-2.95224	0.617039	0.999867	-0.0021785	NA	NA	-0.0061981	0.266802	0.471113
ENSMUSG00000010066	Cacna2d2	-0.832114	0.716904	NA	0.0218765	0.467175	NA	NA	NA	NA
ENSMUSG00000010067	Rassf1	-0.0570416	0.898298	0.999867	0.44992	0.0114607	0.118458	0.562084	0.00271711	0.036496
ENSMUSG00000010080	Epn3	0.116163	0.89776	0.999867	0.0808886	0.300415	0.603252	0.041824	0.512312	0.684948
ENSMUSG00000010095	Slc3a2	0.12958	0.56226	0.999867	-0.0093241	0.902517	0.960834	0.12458	0.208737	0.411514
ENSMUSG00000010097	Nxf1	0.132006	0.678394	0.999867	0.0643277	0.471631	0.741844	0.211398	0.0921557	0.26734
ENSMUSG00000010110	Stx5a	-0.0796681	0.845479	0.999867	-0.285242	0.0271935	0.188667	-0.344072	0.0271823	0.142311
ENSMUSG00000010154	Spire2	-0.368359	0.419937	0.999867	0.11475	0.199519	0.499888	0.00794662	0.941385	0.972048
ENSMUSG00000010205	Raver1	-0.213564	0.480234	0.999867	0.00063772	0.995104	0.998443	-0.10113	0.367857	0.565903
ENSMUSG00000010277	2610507B11Rik	-0.0388798	0.857196	0.999867	0.157831	0.0938821	0.351752	0.193235	0.0651297	0.226888
ENSMUSG00000010290	AI597479	0.371019	0.317823	0.999867	-0.0731365	0.342846	0.641127	0.0591364	0.592478	0.74739
ENSMUSG00000010307	Tmem86a	-0.433874	0.610456	0.999867	-0.0895856	0.105038	0.370639	-0.199805	0.0345965	0.162178
ENSMUSG00000010311	Optc	-0.41268	0.853864	NA	0.0104721	0.733203	NA	NA	NA	NA
ENSMUSG00000010358	Ifi35	0.171206	0.689576	0.999867	-1.04193	3.41e-05	0.00318374	-0.834445	7.76e-05	0.00323597
ENSMUSG00000010362	Rdm1	-0.723875	0.329065	0.999867	0.246927	0.0348125	0.214584	0.0100815	0.925381	0.962606
ENSMUSG00000010376	Nedd8	0.24722	0.392165	0.999867	0.0185556	0.842439	0.932755	0.2029	0.116559	0.30063
ENSMUSG00000010392	Gosr1	0.106961	0.661363	0.999867	0.0785909	0.380029	0.673012	0.236972	0.0512239	0.201446
ENSMUSG00000010406	Mrpl52	0.313589	0.300576	0.999867	-0.140875	0.121336	0.399979	0.0765957	0.500682	0.676083
ENSMUSG00000010453	Kansl3	-0.418425	0.0433833	0.587474	0.117405	0.162804	0.456937	-0.142267	0.182106	0.38267
ENSMUSG00000010461	Eya4	-0.363449	0.820295	0.999867	0.0395882	0.524208	0.775205	NA	NA	NA
ENSMUSG00000010476	Ebf3	-0.424004	0.0814249	0.731587	0.0714672	0.416214	0.702038	-0.123337	0.286314	0.488749
ENSMUSG00000010505	Myt1	-0.468414	0.800014	NA	0.0233502	0.585319	0.809657	NA	NA	NA
ENSMUSG00000010517	Faf1	0.0782817	0.773691	0.999867	-0.106316	0.245856	0.545713	-0.0694026	0.478882	0.659486
ENSMUSG00000010538	Tsacc	0.330481	0.861866	NA	-0.0290796	0.477698	0.745754	NA	NA	NA
ENSMUSG00000010554	Mettl16	-0.351251	0.253031	0.999867	0.697712	9.34e-05	0.00608227	0.397962	0.0064785	0.0630978
ENSMUSG00000010601	Apol7a	-0.312068	0.571846	0.999867	0.469502	0.0111226	0.11648	0.0927978	0.295579	0.497369
ENSMUSG00000010607	Pigyl	0.145904	0.710798	0.999867	-0.002489	0.972097	0.98722	0.0716263	0.515646	0.687448
ENSMUSG00000010608	Rbm25	-0.0767487	0.79178	0.999867	0.103749	0.251008	0.551421	0.147124	0.217535	0.420426
ENSMUSG00000010609	Psen2	0.270866	0.653718	0.999867	-0.419926	0.0111508	0.116583	-0.20041	0.101264	0.279312
ENSMUSG00000010651	Acaa1b	-0.282293	0.713249	0.999867	-0.0819167	0.121365	0.399979	-0.591668	0.00946868	0.0789217
ENSMUSG00000010660	Plcd1	-0.0099648	0.965459	0.999867	-0.0838874	0.345317	0.64331	-0.0910771	0.390375	0.58598
ENSMUSG00000010663	Fads1	0.0741649	0.79486	0.999867	-0.216641	0.0423098	0.238236	-0.120727	0.286946	0.489171
ENSMUSG00000010721	Lmbr1	-0.0147175	0.985546	0.999867	-0.0484555	0.457732	0.732453	-0.0258261	0.710258	0.833146
ENSMUSG00000010751	Tnfrsf22	0.318003	0.616931	0.999867	0.145282	0.102591	0.367309	0.618336	0.0091833	0.0775027
ENSMUSG00000010755	Cars	0.0173588	0.977093	0.999867	0.183376	0.0710444	0.306652	0.25506	0.0739959	0.238691
ENSMUSG00000010825	Grid2ip	NA	NA	NA	NA	NA	NA	NA	NA	NA
ENSMUSG00000010830	Kdelr3	0.193783	0.545553	0.999867	-0.245895	0.0399924	0.23071	-0.148949	0.191581	0.394327
ENSMUSG00000010911	Apip	0.614044	0.0112194	0.278212	-0.388074	0.00657087	0.0880352	0.107854	0.27522	0.478593
ENSMUSG00000010914	Pdhx	0.286267	0.240652	0.999867	0.00671127	0.937687	0.973701	0.26003	0.0397374	0.176467
ENSMUSG00000010936	Vac14	-0.36621	0.157342	0.904723	0.32451	0.00914608	0.104356	0.0698423	0.528446	0.698135
ENSMUSG00000011096	Akt1s1	0.165286	0.639384	0.999867	0.131055	0.167346	0.462934	0.351179	0.0236158	0.131513
ENSMUSG00000011114	Tbrg1	-0.124205	0.51825	0.999867	-0.0980639	0.265035	0.567961	-0.192671	0.0419361	0.180072
ENSMUSG00000011148	Adssl1	-0.821024	0.715875	NA	0.0306063	0.39326	0.683859	NA	NA	NA
ENSMUSG00000011154	Cfap161	-1.40583	0.463684	0.999867	0.123799	0.032668	0.208052	NA	NA	NA
ENSMUSG00000011158	Brf1	0.112684	0.689193	0.999867	-0.0579722	0.50133	0.758931	0.0209407	0.848778	0.916706
ENSMUSG00000011171	Vipr2	NA	NA	NA	NA	NA	NA	NA	NA	NA
ENSMUSG00000011179	Odc1	-0.220906	0.830696	0.999867	0.0399173	0.397528	0.68658	0.0375248	0.615067	0.763595
ENSMUSG00000011254	Thg1l	0.23039	0.656559	0.999867	0.136198	0.155282	0.448178	0.240221	0.0814553	0.250652
ENSMUSG00000011256	Adam19	-0.284174	0.260492	0.999867	0.129477	0.181556	0.480534	0.00944197	0.929322	0.964816
ENSMUSG00000011257	Pabpc4	0.740743	0.0254636	0.448052	-0.395159	0.00031742	0.013952	0.165007	0.189573	0.391884
ENSMUSG00000011263	Exoc3l2	-0.271647	0.869312	0.999867	0.0246591	0.690052	0.863279	NA	NA	NA
ENSMUSG00000011267	Zfp296	0.119836	0.958376	NA	-0.0080312	0.784873	NA	NA	NA	NA
ENSMUSG00000011306	Sugp1	0.262971	0.339824	0.999867	-0.18805	0.0767798	0.319049	-0.0523271	0.621534	0.768127
ENSMUSG00000011382	Dhdh	-0.328302	0.834548	0.999867	0.0434814	0.529734	0.778734	NA	NA	NA
ENSMUSG00000011427	Zfp790	-0.977194	0.0554129	0.644875	0.00679984	0.91834	0.966182	-0.481646	0.015226	0.10198
ENSMUSG00000011658	Fuz	0.344392	0.471712	0.999867	-0.827041	0.00073661	0.0245595	-0.398696	0.019932	0.118714
ENSMUSG00000011751	Sptbn4	0.537194	0.822458	NA	0.0205605	0.428769	NA	0.0251199	0.3987	0.593023
ENSMUSG00000011752	Pgam1	0.0360173	0.934436	0.999867	0.448048	0.00635934	0.0861654	0.504932	0.00868848	0.0746128
ENSMUSG00000011831	Evi5	-0.471919	0.0324096	0.505228	0.0138143	0.868311	0.945411	-0.285566	0.0279695	0.144193
ENSMUSG00000011832	Evi5l	-0.776474	3.88e-05	0.00565619	0.276379	0.00608046	0.0839094	-0.316168	0.00708127	0.0666782
ENSMUSG00000011837	Snapc2	0.0147361	0.944025	0.999867	0.0294098	0.723522	0.87758	0.0822762	0.426283	0.615258
ENSMUSG00000011877	Git1	-0.460582	0.152857	0.901346	-0.0444174	0.592418	0.813127	-0.272882	0.0563513	0.210953
ENSMUSG00000011884	Gltp	-0.23609	0.674336	0.999867	-0.0380847	0.592977	0.813235	-0.10479	0.313385	0.516397
ENSMUSG00000011958	Bnip2	0.0825689	0.669477	0.999867	-0.0735998	0.387012	0.67869	0.0237744	0.813973	0.896758
ENSMUSG00000011960	Ccnt1	0.0241772	0.948259	0.999867	-0.203937	0.0619532	0.285931	-0.213974	0.0980043	0.2756
ENSMUSG00000012017	Scarf2	-0.356616	0.372469	0.999867	0.0168506	0.836727	0.930504	-0.0923643	0.400627	0.594371
ENSMUSG00000012076	Brms1l	-0.195356	0.697665	0.999867	0.102343	0.193358	0.493714	0.168036	0.170546	0.369645
ENSMUSG00000012114	Med15	-0.103279	0.825806	0.999867	0.0621042	0.398882	0.687128	0.127647	0.278032	0.480779
ENSMUSG00000012117	Dhdds	0.119703	0.775454	0.999867	0.0900857	0.290497	0.593372	0.31905	0.0256871	0.137623
ENSMUSG00000012123	Crybg2	0.281985	0.854629	0.999867	-0.0920697	0.226163	0.526664	NA	NA	NA
ENSMUSG00000012126	Ubxn11	-0.234562	0.903097	NA	0.00593875	0.873896	0.94775	NA	NA	NA
ENSMUSG00000012187	Mogat1	NA	NA	NA	NA	NA	NA	NA	NA	NA
ENSMUSG00000012296	Tjap1	-0.52243	0.0291363	0.478976	0.215722	0.0517479	0.260235	-0.0904602	0.375538	0.573198
ENSMUSG00000012350	Ehf	NA	NA	NA	NA	NA	NA	NA	NA	NA
ENSMUSG00000012405	Rpl15	0.685644	0.0739738	0.713515	-0.122657	0.160498	0.455294	0.296144	0.0526613	0.204152
ENSMUSG00000012422	Tmem167	0.0926005	0.730569	0.999867	-0.0088176	0.909376	0.962924	0.0877503	0.388167	0.584105
ENSMUSG00000012429	Mplkip	0.207261	0.572913	0.999867	-0.228473	0.048203	0.250265	-0.0887421	0.434527	0.621979
ENSMUSG00000012443	Kif11	-0.151761	0.6411	0.999867	0.117198	0.200761	0.501045	0.120591	0.32029	0.522282
ENSMUSG00000012483	Rpa3	0.126963	0.70345	0.999867	0.0990444	0.28217	0.585461	0.226419	0.0899405	0.26478
ENSMUSG00000012519	Mlkl	0.209956	0.54181	0.999867	0.00347015	0.967647	0.984708	0.144411	0.234695	0.438506
ENSMUSG00000012535	Tnpo3	-0.259793	0.267223	0.999867	0.127676	0.131976	0.415132	-0.0233991	0.824536	0.902735
ENSMUSG00000012609	Ttll5	-0.0675107	0.725212	0.999867	0.182245	0.0572793	0.274845	0.147703	0.214808	0.418072
ENSMUSG00000012640	Zfp715	0.188068	0.58696	0.999867	-0.155744	0.105902	0.372652	-0.0893825	0.430434	0.618752
ENSMUSG00000012819	Cdh23	-1.8233	0.441595	0.999867	0.068276	0.0566039	0.273267	NA	NA	NA
ENSMUSG00000012848	Rps5	0.651367	0.225648	0.999867	-0.164821	0.0896106	0.342972	0.122885	0.256375	0.459795
ENSMUSG00000012889	Podnl1	-0.289069	0.585683	0.999867	0.602586	0.00042483	0.0168948	0.0977075	0.3011	0.502912
ENSMUSG00000013033	Adgrl1	-0.680461	0.138098	0.877938	0.0141707	0.866397	0.944464	-0.236765	0.0740348	0.238691
ENSMUSG00000013076	Amotl1	-0.173936	0.282586	0.999867	0.106796	0.206844	0.507428	0.025323	0.796778	0.887626
ENSMUSG00000013089	Etv5	0.222272	0.785285	0.999867	0.00876525	0.868065	0.945309	0.0779497	0.426529	0.615371
ENSMUSG00000013150	Gfod2	-0.548114	0.269717	0.999867	0.0605683	0.450386	0.727247	-0.057792	0.514225	0.686201
ENSMUSG00000013155	Enkd1	-0.189888	0.60553	0.999867	0.26689	0.0368387	0.220872	0.207877	0.111562	0.294038
ENSMUSG00000013158	4933405L10Rik	-0.145365	0.957745	NA	0.00105968	0.970566	NA	NA	NA	NA
ENSMUSG00000013160	Atp6v0d1	-0.0356834	0.928747	0.999867	-0.265475	0.0306156	0.199646	-0.20659	0.112851	0.295666
ENSMUSG00000013236	Ptprs	-0.596329	0.0668008	0.686944	-0.126571	0.174635	0.471773	-0.603741	0.00116983	0.0218038
ENSMUSG00000013275	Slc41a1	-2.22772	1.68e-11	2.2e-08	0.506916	0.00078683	0.0254106	-1.42976	6.48e-07	7.22e-05
ENSMUSG00000013367	Iglon5	0.761688	0.815724	NA	-0.0132527	0.535755	NA	NA	NA	NA
ENSMUSG00000013415	Igf2bp1	0.222814	0.598932	0.999867	0.183363	0.0749824	0.315293	0.259096	0.0752419	0.241069
ENSMUSG00000013419	Zfp651	-0.591512	0.159064	0.904723	0.0987629	0.274721	0.578339	-0.108851	0.302986	0.504859
ENSMUSG00000013465	Nelfb	-0.12296	0.617689	0.999867	0.0528321	0.545162	0.788028	0.0294372	0.718482	0.838498
ENSMUSG00000013483	Card14	-0.89075	0.836154	NA	0.00894963	0.641358	NA	NA	NA	NA
ENSMUSG00000013495	Tmem175	-0.0492688	0.934472	0.999867	-1.33985	1.8e-05	0.0019931	-1.30546	4.17e-05	0.00199681
ENSMUSG00000013539	Tango2	-0.295232	0.367078	0.999867	0.0784945	0.365835	0.661828	-0.0346944	0.748039	0.858029
ENSMUSG00000013593	Ndufs2	0.305459	0.0284505	0.474277	-0.106836	0.190839	0.492329	0.174868	0.0730346	0.237473
ENSMUSG00000013611	Snx31	NA	NA	NA	NA	NA	NA	NA	NA	NA
ENSMUSG00000013622	Atraid	-0.0030511	0.994801	0.999867	-0.4154	0.00842105	0.0994169	-0.289973	0.0482031	0.195269
ENSMUSG00000013629	Cad	0.195379	0.577436	0.999867	0.0429189	0.610904	0.822889	0.194768	0.135351	0.325411
ENSMUSG00000013646	Sh3bp5l	-0.22612	0.573456	0.999867	0.371015	0.00971984	0.108024	0.145513	0.230638	0.434839
ENSMUSG00000013662	Atad1	0.206737	0.183753	0.943026	-0.144444	0.107984	0.376846	0.0363284	0.68399	0.814864
ENSMUSG00000013663	Pten	-0.0281755	0.905731	0.999867	-0.0521401	0.542585	0.786713	-0.0350844	0.749227	0.858649
ENSMUSG00000013698	Pea15a	0.00329883	0.991406	0.999867	0.296334	0.0312844	0.201731	0.494038	0.00160813	0.0265269
ENSMUSG00000013701	Timm23	0.36024	0.268331	0.999867	0.0940156	0.296815	0.599435	0.407893	0.0131124	0.0945669
ENSMUSG00000013736	Trnt1	-0.251222	0.302701	0.999867	0.0887415	0.322675	0.62482	0.00593099	0.957283	0.978837
ENSMUSG00000013787	Ehmt2	-0.0478994	0.814295	0.999867	-0.129974	0.186409	0.486441	-0.171016	0.0746099	0.239659
ENSMUSG00000013822	Elof1	-0.188048	0.541204	0.999867	0.27509	0.0215576	0.167388	0.153043	0.206427	0.40949
ENSMUSG00000013833	Med16	-0.33018	0.0609112	0.67263	0.114602	0.208887	0.509977	-0.078123	0.356213	0.554702
ENSMUSG00000013846	St3gal1	-0.88966	4.95e-07	0.00020898	0.195666	0.0251898	0.181094	-0.525222	0.00014244	0.0050157
ENSMUSG00000013858	Tmem259	-0.278476	0.409195	0.999867	-0.0836532	0.351846	0.649435	-0.188481	0.141025	0.33293
ENSMUSG00000013878	Rnf170	-0.776613	0.0784821	0.725781	0.0247355	0.749471	0.888446	-0.225851	0.0756726	0.242034
ENSMUSG00000013921	Clip3	0.0584284	0.875191	0.999867	-0.14508	0.111105	0.383066	-0.171795	0.167772	0.36652
ENSMUSG00000013928	Thap8	0.222888	0.896899	0.999867	-0.0391814	0.478746	0.74649	NA	NA	NA
ENSMUSG00000013973	Dedd	-0.279112	0.284772	0.999867	-0.0292715	0.726322	0.879014	-0.188786	0.117251	0.301533
ENSMUSG00000013997	Nit1	-0.0518	0.918169	0.999867	-0.109946	0.154853	0.447621	-0.224136	0.0968744	0.274482
ENSMUSG00000014030	Pax5	NA	NA	NA	NA	NA	NA	NA	NA	NA
ENSMUSG00000014039	Prdm15	-0.247753	0.456431	0.999867	-0.0869314	0.330883	0.631209	-0.159453	0.187211	0.38895
ENSMUSG00000014074	Rnf168	0.156275	0.596771	0.999867	0.112461	0.231836	0.532051	0.309158	0.0281394	0.144516
ENSMUSG00000014075	Tctex1d2	0.375559	0.154691	0.904597	-0.151595	0.126803	0.409504	0.0862174	0.389317	0.585074
ENSMUSG00000014077	Chp1	0.162258	0.515358	0.999867	0.0496979	0.540906	0.785393	0.185493	0.12614	0.314019
ENSMUSG00000014158	Trpv4	0.00577985	0.996935	0.999867	-0.0376728	0.632431	0.833171	NA	NA	NA
ENSMUSG00000014164	Klhl3	-0.366329	0.811179	0.999867	0.0684366	0.385621	0.678375	NA	NA	NA
ENSMUSG00000014177	Tvp23b	0.200925	0.634949	0.999867	-0.175735	0.0738996	0.312811	-0.130264	0.268577	0.472642
ENSMUSG00000014195	Dnajc7	0.222485	0.34112	0.999867	0.0186269	0.827635	0.926708	0.229586	0.0504988	0.200038
ENSMUSG00000014226	Cacybp	0.107995	0.82661	0.999867	0.137938	0.137974	0.42319	0.304116	0.0510439	0.201014
ENSMUSG00000014232	Cluap1	0.0633524	0.784935	0.999867	0.040691	0.66351	0.848798	0.132856	0.232238	0.435891
ENSMUSG00000014243	Zswim7	0.349386	0.542776	0.999867	-0.112515	0.156515	0.449584	-0.0145824	0.870811	0.92919
ENSMUSG00000014245	Pigl	0.0834727	0.885593	0.999867	0.00023084	0.998399	0.999496	0.0353415	0.715896	0.836491
ENSMUSG00000014294	Ndufa2	0.174481	0.565377	0.999867	0.0358735	0.667079	0.850473	0.164901	0.185712	0.387048
ENSMUSG00000014301	Pam16	0.317922	0.0829588	0.732055	-0.0746813	0.393175	0.68383	0.211421	0.0210639	0.122575
ENSMUSG00000014303	Glis2	-1.20079	0.038475	0.553938	-0.181022	0.0516349	0.259873	-0.795823	0.00597566	0.0595695
ENSMUSG00000014313	Cox6c	0.358962	0.0282745	0.474092	-0.108504	0.216006	0.516784	0.22846	0.00673386	0.0648127
ENSMUSG00000014329	Bicc1	-0.121785	0.538552	0.999867	0.234291	0.00793823	0.0963126	0.162411	0.127477	0.315427
ENSMUSG00000014349	Ube2z	0.106424	0.523453	0.999867	0.0284993	0.725469	0.878765	0.158897	0.117233	0.301533
ENSMUSG00000014353	Tmem87b	0.208259	0.464713	0.999867	-0.097641	0.282472	0.585742	0.0286229	0.793137	0.885531
ENSMUSG00000014355	Anapc1	-0.727997	1.61e-06	0.00047336	0.529981	1.59e-11	1.55e-08	-0.097326	0.300284	0.502112
ENSMUSG00000014361	Mertk	-0.10428	0.960294	NA	0.00106468	0.964891	0.983945	NA	NA	NA
ENSMUSG00000014402	Tsg101	-0.056267	0.823811	0.999867	0.00649325	0.939048	0.973744	0.0031607	0.9387	0.970383
ENSMUSG00000014418	Hps5	0.00721898	0.976079	0.999867	-0.171956	0.0885953	0.340728	-0.150329	0.180446	0.381072
ENSMUSG00000014426	Map3k4	-0.17602	0.524378	0.999867	-0.0665642	0.443857	0.722029	-0.151754	0.194531	0.397455
ENSMUSG00000014444	Piezo1	-0.443258	0.224467	0.999867	0.351776	0.0172518	0.148879	0.120567	0.270244	0.473955
ENSMUSG00000014470	Rnf166	0.108123	0.877255	0.999867	-0.113346	0.138555	0.424011	-0.0463937	0.541876	0.709118
ENSMUSG00000014496	Ankrd28	-0.658555	0.063191	0.677072	0.520688	0.00210486	0.0462596	0.0274658	0.802187	0.890374
ENSMUSG00000014498	Ankrd52	0.039689	0.723565	0.999867	0.124115	0.127054	0.410054	0.216059	0.029372	0.147441
ENSMUSG00000014503	Pkd2l2	NA	NA	NA	NA	NA	NA	NA	NA	NA
ENSMUSG00000014504	Srp19	0.124946	0.512199	0.999867	0.101351	0.23943	0.539747	0.272573	0.0116389	0.0882676
ENSMUSG00000014543	Klra17	NA	NA	NA	NA	NA	NA	NA	NA	NA
ENSMUSG00000014547	Wdfy2	0.526472	0.163364	0.909174	-0.0261218	0.745213	0.886288	0.185005	0.139064	0.330382
ENSMUSG00000014550	Rbsn	-0.188244	0.385056	0.999867	0.0664023	0.415539	0.701195	-0.0167832	0.875568	0.932353
ENSMUSG00000014551	Mrps25	0.133134	0.864188	0.999867	0.136061	0.0767645	0.319049	0.373966	0.0312432	0.153191
ENSMUSG00000014554	Dguok	0.295511	0.300779	0.999867	-0.223381	0.0459854	0.24627	-0.0101889	0.925677	0.962691
ENSMUSG00000014592	Camta1	0.0331082	0.912148	0.999867	-0.0003349	0.997084	0.998656	0.0471517	0.667456	0.802813
ENSMUSG00000014599	Csf1	-0.161226	0.693185	0.999867	-0.0083824	0.923242	0.968051	-0.0470771	0.657814	0.795225
ENSMUSG00000014601	Strip1	0.0422796	0.880475	0.999867	-0.137467	0.15416	0.446607	-0.0976131	0.378369	0.575729
ENSMUSG00000014602	Kif1a	NA	NA	NA	NA	NA	NA	NA	NA	NA
ENSMUSG00000014606	Slc25a11	0.251022	0.0978515	0.773467	-0.158922	0.0695579	0.303328	0.07697	0.406388	0.599009
ENSMUSG00000014633	Cmc2	0.303223	0.291318	0.999867	-0.0140748	0.86653	0.944519	0.212673	0.0955794	0.272228
ENSMUSG00000014668	Chfr	-0.800854	0.191419	0.959971	-0.0843828	0.234017	0.534159	-0.858428	0.00149218	0.0251124
ENSMUSG00000014704	Hoxa2	0.155521	0.799771	0.999867	0.0281875	0.65189	0.843766	0.0961413	0.342465	0.542146
ENSMUSG00000014725	Adam28	NA	NA	NA	NA	NA	NA	NA	NA	NA
ENSMUSG00000014748	Tex261	0.276594	0.352745	0.999867	0.0449652	0.58618	0.80999	0.279689	0.0454832	0.189555
ENSMUSG00000014763	Fam120b	-0.0352503	0.901492	0.999867	-0.200982	0.0615838	0.285198	-0.208204	0.0931357	0.26861
ENSMUSG00000014767	Tbp	-0.622389	0.0612994	0.67263	0.404298	0.00642749	0.0868601	-0.0106324	0.921958	0.959782
ENSMUSG00000014769	Psmb1	0.378924	0.0883845	0.749006	-0.119662	0.213376	0.514602	0.182175	0.112535	0.295445
ENSMUSG00000014771	Pdcd2	0.23646	0.243646	0.999867	-0.171195	0.0820595	0.327696	0.0216899	0.826493	0.903411
ENSMUSG00000014778	Fhod1	-0.12608	0.695743	0.999867	0.0738347	0.381102	0.674441	0.0883923	0.4119	0.604254
ENSMUSG00000014782	Plekhg4	-1.23634	0.433044	0.999867	0.69065	0.00672193	0.0888539	NA	NA	NA
ENSMUSG00000014786	Slc9a5	-0.713187	0.168948	0.921811	-0.0020558	0.979741	0.990502	-0.0852943	0.247834	0.451625
ENSMUSG00000014791	Elmo3	NA	NA	NA	NA	NA	NA	NA	NA	NA
ENSMUSG00000014837	4931428F04Rik	-2.46623	0.010915	0.275311	0.055479	0.330004	0.630843	-0.222128	0.00707805	0.0666782
ENSMUSG00000014846	Tppp3	0.241542	0.929336	NA	-0.0051402	0.789972	NA	NA	NA	NA
ENSMUSG00000014850	Msh3	0.0123323	0.965578	0.999867	0.0180375	0.83103	0.927724	0.0491947	0.65998	0.796878
ENSMUSG00000014852	Adamts13	-0.094897	0.951362	0.999867	-0.0080063	0.905749	0.961747	NA	NA	NA
ENSMUSG00000014856	Tmem208	0.147111	0.580847	0.999867	-0.0197462	0.812825	0.919501	0.108815	0.312935	0.515979
ENSMUSG00000014859	E2f4	0.326975	0.17685	0.929469	0.157382	0.110556	0.382565	0.561547	0.00013266	0.00478913
ENSMUSG00000014867	Surf4	0.158811	0.413067	0.999867	-0.167035	0.0700024	0.304726	0.00160838	0.900158	0.946734
ENSMUSG00000014873	Surf2	-0.116604	0.706688	0.999867	0.164831	0.101026	0.364672	0.0990495	0.390534	0.586058
ENSMUSG00000014907	Naf1	-0.123757	0.835353	0.999867	0.0868175	0.214196	0.515304	0.187093	0.157926	0.3532
ENSMUSG00000014932	Yes1	-0.507957	0.234172	0.999867	-0.150686	0.105771	0.372294	-0.668352	0.00286463	0.0376381
ENSMUSG00000014956	Ppp1cb	0.045046	0.852039	0.999867	-0.0611064	0.480131	0.747372	-0.0103229	0.90848	0.951102
ENSMUSG00000014959	Gorasp2	-0.129607	0.711427	0.999867	0.0349835	0.663104	0.848536	0.0202689	0.815561	0.897286
ENSMUSG00000014980	Tsen15	0.184686	0.570546	0.999867	0.164261	0.103527	0.368169	0.395739	0.0109497	0.0857904
ENSMUSG00000015002	Efr3a	-0.517682	0.00024636	0.0216096	0.111328	0.152096	0.443749	-0.28083	0.00336098	0.0416267
ENSMUSG00000015013	Trappc2l	-0.0222473	0.92325	0.999867	-0.0341299	0.682578	0.858749	-0.0370402	0.709769	0.832916
ENSMUSG00000015016	Acsf3	0.295954	0.384345	0.999867	0.00993966	0.896811	0.957348	0.306537	0.015709	0.103786
ENSMUSG00000015023	Ddx19a	0.184248	0.388901	0.999867	0.0393792	0.646729	0.841259	0.234462	0.0489257	0.196929
ENSMUSG00000015027	Galns	0.719394	0.0379568	0.551896	-0.140511	0.112099	0.384669	0.181338	0.14889	0.342424
ENSMUSG00000015053	Gata2	-0.385259	0.630962	0.999867	0.0864658	0.223502	0.524388	0.0142415	0.837148	0.91059
ENSMUSG00000015083	C8g	6.57805	0.0115555	0.282965	-0.0359105	0.0001288	0.00770191	NA	NA	NA
ENSMUSG00000015085	Entpd2	NA	NA	NA	NA	NA	NA	NA	NA	NA
ENSMUSG00000015087	Rabl6	-0.46964	0.0508372	0.625917	0.0765261	0.37483	0.668839	-0.190182	0.11337	0.296608
ENSMUSG00000015092	Edf1	0.13311	0.559865	0.999867	0.0726013	0.408644	0.695844	0.232622	0.0586419	0.21531
ENSMUSG00000015094	Npdc1	-0.0663395	0.811321	0.999867	-0.189486	0.0744973	0.314079	-0.303461	0.016439	0.106047
ENSMUSG00000015095	Fbxw5	-0.664928	0.0883419	0.749006	-0.0131144	0.868822	0.945487	-0.415184	0.0169499	0.107585
ENSMUSG00000015112	Slc25a13	-0.0087192	0.984746	0.999867	0.181474	0.0846456	0.332896	0.245309	0.08418	0.255447
ENSMUSG00000015120	Ube2i	-0.176484	0.549331	0.999867	0.205108	0.0612948	0.284748	0.180935	0.0734781	0.238076
ENSMUSG00000015126	Tsr3	0.204076	0.464692	0.999867	-0.135204	0.161442	0.455937	-0.0241333	0.824843	0.902735
ENSMUSG00000015127	Unkl	-0.131088	0.715607	0.999867	0.163696	0.10437	0.369563	0.188975	0.14309	0.335559
ENSMUSG00000015133	Lrrk1	-0.249871	0.0823745	0.731852	0.611023	4.77e-10	3.19e-07	0.390382	0.00070558	0.0154686
ENSMUSG00000015143	Actn1	-0.0066836	0.957761	0.999867	0.173103	0.0361644	0.218865	0.223828	0.0179766	0.111323
ENSMUSG00000015149	Sirt2	-0.0469412	0.881543	0.999867	-0.307374	0.0209122	0.16531	-0.395801	0.00511948	0.0541973
ENSMUSG00000015165	Hnrnpl	0.0842339	0.689254	0.999867	-0.0059548	0.985012	0.993405	0.108179	0.247131	0.450776
ENSMUSG00000015176	Nolc1	0.17627	0.765303	0.999867	0.106978	0.194488	0.495241	0.269261	0.0661167	0.228053
ENSMUSG00000015189	Casd1	-0.24071	0.51183	0.999867	0.0141852	0.867722	0.945309	-0.0422109	0.675059	0.80894
ENSMUSG00000015202	Cnksr3	-0.465177	0.411143	0.999867	0.146121	0.110875	0.38306	0.0202978	0.839701	0.911635
ENSMUSG00000015214	Mtmr1	-0.531751	0.0381252	0.553239	0.0262182	0.751289	0.889185	-0.255927	0.0653512	0.226915
ENSMUSG00000015217	Hmgb3	0.1455	0.492128	0.999867	-0.0669723	0.443099	0.721106	0.0454263	0.669423	0.803786
ENSMUSG00000015224	Cyp2j9	0.360287	0.736837	0.999867	-0.0893871	0.0599597	0.28189	-0.0669191	0.282923	0.48535
ENSMUSG00000015243	Abca1	-0.463887	0.826863	NA	0.0158227	0.643786	NA	NA	NA	NA
ENSMUSG00000015247	Nipsnap3b	-0.0478287	0.923853	0.999867	0.0347227	0.594168	0.813419	0.101688	0.382354	0.578944
ENSMUSG00000015289	Lage3	-0.195702	0.610513	0.999867	-0.103569	0.19803	0.498503	-0.396595	0.00773917	0.0697928
ENSMUSG00000015290	Ubl4a	0.250159	0.513733	0.999867	-0.0696501	0.425342	0.709164	0.0660514	0.559031	0.722168
ENSMUSG00000015291	Gdi1	0.153606	0.654776	0.999867	-0.207982	0.0595864	0.280876	-0.146026	0.202828	0.405986
ENSMUSG00000015305	Sash1	-0.353861	0.18765	0.953584	-0.128713	0.163353	0.457405	-0.393087	0.00623177	0.0612158
ENSMUSG00000015312	Gadd45b	-0.04031	0.94209	0.999867	-0.081719	0.244076	0.543948	-0.146026	0.211756	0.415005
ENSMUSG00000015314	Slamf6	0.578607	0.805443	NA	-0.0233646	0.432523	NA	NA	NA	NA
ENSMUSG00000015316	Slamf1	-0.0116157	0.987772	0.999867	0.114978	0.122639	0.402137	0.120946	0.19868	0.401723
ENSMUSG00000015335	Zdhhc12	4.56247	0.00080239	0.0481188	-0.0566538	0.002448	0.0507761	0.1086	0.145748	0.338886
ENSMUSG00000015337	Endog	-0.0851301	0.843055	0.999867	0.00864003	0.907616	0.962491	-0.001843	0.984431	0.993547
ENSMUSG00000015341	Golga7	0.202269	0.313826	0.999867	0.0338196	0.694846	0.865106	0.260877	0.0154891	0.102937
ENSMUSG00000015355	Cd48	0.0348524	0.926769	0.999867	0.0106987	0.881873	0.951561	0.0747788	0.508603	0.682431
ENSMUSG00000015357	Clpx	-0.0956766	0.694581	0.999867	-0.057422	0.501817	0.759389	-0.111777	0.310906	0.51394
ENSMUSG00000015363	Trabd	-0.0348148	0.841476	0.999867	0.0206765	0.809845	0.918347	0.0332121	0.744634	0.855495
ENSMUSG00000015377	Dennd6b	-1.28219	0.278254	0.999867	-0.0332049	0.395282	0.68503	-0.0754835	0.0691692	0.231929
ENSMUSG00000015443	Gzmn	0.458338	0.789128	0.999867	-0.0516371	0.286554	0.589858	NA	NA	NA
ENSMUSG00000015452	Ager	NA	NA	NA	NA	NA	NA	NA	NA	NA
ENSMUSG00000015461	Atf6b	-0.0384504	0.859683	0.999867	-0.135256	0.15807	0.451328	-0.15383	0.178194	0.379001
ENSMUSG00000015467	Egfl8	NA	NA	NA	NA	NA	NA	NA	NA	NA
ENSMUSG00000015468	Notch4	0.0212221	0.9687	0.999867	0.0589861	0.43288	0.714221	0.0940579	0.380744	0.577882
ENSMUSG00000015474	Ppt2	-0.0456892	0.849089	0.999867	-0.0716924	0.414554	0.700678	-0.0939916	0.37249	0.570554
ENSMUSG00000015478	Rnf5	-0.0233808	0.920752	0.999867	0.0333326	0.69622	0.865139	0.0560892	0.608838	0.759157
ENSMUSG00000015488	Cacfd1	0.242467	0.557321	0.999867	-0.478007	0.00313423	0.0576182	-0.120337	0.283178	0.485497
ENSMUSG00000015501	Hivep2	-0.237998	0.277005	0.999867	-0.136233	0.124144	0.4054	-0.288799	0.0235883	0.131424
ENSMUSG00000015522	Arnt	-0.164999	0.329857	0.999867	-0.0651691	0.408742	0.695919	-0.168583	0.0667538	0.228585
ENSMUSG00000015536	Mocs2	0.0121964	0.958085	0.999867	0.297039	0.00974262	0.108182	0.380606	0.0026641	0.0359753
ENSMUSG00000015542	Nat9	0.205086	0.508928	0.999867	-0.184477	0.0788237	0.322271	-0.0941181	0.386348	0.582065
ENSMUSG00000015568	Lpl	0.00768314	0.969076	0.999867	-0.130406	0.152363	0.444118	-0.10021	0.355669	0.554307
ENSMUSG00000015575	Atp6v0e	0.316359	0.257028	0.999867	0.0177454	0.831476	0.927849	0.340049	0.00455508	0.0503666
ENSMUSG00000015579	Nkx2-5	-0.861202	0.0182198	0.379036	0.38557	0.00859937	0.100773	-0.0995827	0.375654	0.573198
ENSMUSG00000015597	Zfp318	0.11069	0.800109	0.999867	-0.0699542	0.387597	0.679288	-0.014899	0.88568	0.937987
ENSMUSG00000015599	Ttbk1	-0.130287	0.944638	NA	0.00021848	0.996821	0.998656	NA	NA	NA
ENSMUSG00000015605	Srf	-0.584943	0.111915	0.814798	0.36639	0.0149323	0.136784	0.0152968	0.887752	0.93947
ENSMUSG00000015647	Lama5	1.40456	0.44304	NA	-0.10754	0.0163361	0.14391	NA	NA	NA
ENSMUSG00000015652	Steap1	0.180688	0.649434	0.999867	0.146407	0.136175	0.420167	0.406892	0.0142402	0.0985826
ENSMUSG00000015653	Steap2	-0.138393	0.628482	0.999867	-0.0496905	0.554246	0.793127	-0.0927262	0.411446	0.604052
ENSMUSG00000015656	Hspa8	0.612338	0.0736774	0.71276	-0.223659	0.0357067	0.217595	0.194	0.15613	0.351031
ENSMUSG00000015659	Serac1	-0.156814	0.766389	0.999867	-0.203753	0.0339624	0.21169	-0.41433	0.021079	0.122575
ENSMUSG00000015668	Pdzd11	0.108013	0.470945	0.999867	-0.037899	0.654482	0.844736	0.0841772	0.268184	0.472218
ENSMUSG00000015671	Psma2	0.359164	0.180555	0.938216	-0.047538	0.568721	0.801606	0.235541	0.0607412	0.218936
ENSMUSG00000015672	Mrpl32	0.26771	0.267575	0.999867	0.12872	0.129385	0.411906	0.387556	0.00711736	0.0668179
ENSMUSG00000015697	Setdb1	-0.0840783	0.617568	0.999867	-0.0348254	0.662515	0.848301	-0.0566636	0.557223	0.721119
ENSMUSG00000015702	Anxa9	-0.348655	0.822333	0.999867	0.0529312	0.474309	0.743405	NA	NA	NA
ENSMUSG00000015709	Arnt2	-0.212474	0.750032	0.999867	0.0390767	0.565549	0.799323	0.00415941	0.952695	0.977413
ENSMUSG00000015711	Prune1	0.47014	0.182238	0.940322	-0.604556	0.0012368	0.0338929	-0.133704	0.258156	0.461405
ENSMUSG00000015714	Cers2	-0.224925	0.541392	0.999867	0.0356868	0.614327	0.824337	-0.0156511	0.854409	0.920211
ENSMUSG00000015721	Nlrp5	NA	NA	NA	NA	NA	NA	NA	NA	NA
ENSMUSG00000015733	Capza2	0.258612	0.317754	0.999867	-0.0223938	0.790659	0.909367	0.182299	0.116747	0.30103
ENSMUSG00000015745	Plekho1	-0.0700163	0.786279	0.999867	0.369542	0.0029503	0.055874	0.328397	0.0196146	0.117727
ENSMUSG00000015747	Vps45	0.00316388	0.993154	0.999867	0.00219908	0.978476	0.990011	0.0388017	0.724017	0.842182
ENSMUSG00000015748	Prpf3	0.158295	0.585229	0.999867	0.153874	0.0974224	0.357986	0.28616	0.0440022	0.185611
ENSMUSG00000015749	Anp32e	0.196533	0.555973	0.999867	0.014971	0.73193	0.880943	0.186408	0.139902	0.331547
ENSMUSG00000015750	Aph1a	0.151495	0.327167	0.999867	0.0202141	0.801231	0.913445	0.165389	0.147759	0.340712
ENSMUSG00000015755	Tab2	-0.50855	0.197803	0.970546	0.005627	0.951492	0.978767	-0.164375	0.166306	0.364878
ENSMUSG00000015757	Ppil4	0.0203263	0.932487	0.999867	0.00643676	0.930111	0.970846	0.0651079	0.552129	0.717285
ENSMUSG00000015759	Cnih1	0.256969	0.309629	0.999867	0.0159913	0.846854	0.93467	0.226755	0.0752445	0.241069
ENSMUSG00000015766	Eps8	-0.168844	0.596216	0.999867	0.228462	0.0506909	0.258398	0.210878	0.0639925	0.224986
ENSMUSG00000015776	Med22	0.205649	0.597084	0.999867	-0.003847	0.961173	0.982125	0.10387	0.369111	0.567146
ENSMUSG00000015790	Surf1	-0.0403368	0.779313	0.999867	-0.009594	0.904846	0.961624	-0.0057371	0.95163	0.977249
ENSMUSG00000015804	Med28	0.0370111	0.85944	0.999867	0.0645684	0.439764	0.71848	0.151	0.133083	0.322364
ENSMUSG00000015806	Qdpr	0.400578	0.323494	0.999867	-0.0346065	0.684893	0.860444	0.167646	0.179365	0.380148
ENSMUSG00000015829	Tnr	-1.62742	0.0468976	0.602442	-0.0507185	0.333871	0.633798	-1.78845	1.49e-05	0.00096438
ENSMUSG00000015837	Sqstm1	0.0819991	0.79179	0.999867	-0.274234	0.0285445	0.192931	-0.237903	0.033968	0.160765
ENSMUSG00000015839	Nfe2l2	0.155259	0.32107	0.999867	-0.469846	0.00012933	0.00770191	-0.299085	0.00067415	0.0151273
ENSMUSG00000015843	Rxrg	NA	NA	NA	NA	NA	NA	NA	NA	NA
ENSMUSG00000015846	Rxra	-0.401714	0.275113	0.999867	0.0651599	0.447163	0.724991	-0.0948768	0.406927	0.599572
ENSMUSG00000015850	Adamtsl4	-0.21388	0.593712	0.999867	-0.372725	0.0146569	0.135635	-0.723853	8.31e-05	0.00339699
ENSMUSG00000015869	Prpsap1	-0.107668	0.838355	0.999867	0.0361937	0.567965	0.801295	0.129082	0.189492	0.391884
ENSMUSG00000015879	Fam184b	0.841896	0.664668	NA	-0.0438728	0.213383	NA	NA	NA	NA
ENSMUSG00000015880	Ncapg	0.0891074	0.760862	0.999867	-0.025295	0.794549	0.911016	0.0444738	0.698987	0.824745
ENSMUSG00000015882	Lcorl	-0.235348	0.458725	0.999867	0.0144771	0.850567	0.936692	-0.0539636	0.623022	0.768967
ENSMUSG00000015889	Lta4h	0.238284	0.138655	0.878413	-0.324446	8.39e-05	0.00570226	-0.0491523	0.611279	0.760957
ENSMUSG00000015932	Dstn	0.264637	0.183229	0.941796	0.183957	0.034016	0.21192	0.49225	7.55e-05	0.00321033
ENSMUSG00000015937	Macroh2a1	0.0304121	0.892816	0.999867	-0.0646973	0.451559	0.728131	-0.0142532	0.85479	0.920246
ENSMUSG00000015942	Gtf2ird2	-0.0775953	0.858151	0.999867	-0.13085	0.132915	0.415736	-0.194616	0.124897	0.312214
ENSMUSG00000015943	Bola1	-0.26308	0.419391	0.999867	-0.126828	0.165646	0.4605	-0.445668	0.00243843	0.034314
ENSMUSG00000015944	Castor2	0.547325	0.452742	0.999867	-0.0790108	0.325247	0.627025	0.0321227	0.635232	0.778452
ENSMUSG00000015961	Adss	0.218413	0.428862	0.999867	-0.0504868	0.547352	0.789694	0.09905	0.380683	0.577867
ENSMUSG00000015968	Cacna1d	0.64651	0.7536	NA	-0.0283473	0.374332	0.66864	NA	NA	NA
ENSMUSG00000015971	Actr8	0.053728	0.810944	0.999867	-0.207109	0.0169291	0.146792	-0.0935953	0.395849	0.590318
ENSMUSG00000015980	Lrrc27	0.268615	0.314072	0.999867	0.0337906	0.684662	0.860433	0.361228	0.00153874	0.025595
ENSMUSG00000015994	Fnta	0.170613	0.491109	0.999867	-0.220532	0.0212528	0.166319	-0.0316316	0.767145	0.870076
ENSMUSG00000016018	Mtrex	0.0778901	0.726029	0.999867	0.111831	0.278023	0.58025	0.21926	0.0686523	0.231416
ENSMUSG00000016024	Lbp	-0.778916	0.447827	0.999867	0.060048	0.39826	0.687128	-0.03276	0.573686	0.733631
ENSMUSG00000016028	Celsr1	1.29184	0.450893	NA	-0.131915	0.0148349	0.136556	NA	NA	NA
ENSMUSG00000016087	Fli1	0.844562	0.240115	0.999867	3.88e-05	0.999894	0.999964	0.129754	0.12974	0.318148
ENSMUSG00000016128	Stard13	-0.080308	0.740505	0.999867	0.0134448	0.874372	0.947802	0.00375269	0.973632	0.988664
ENSMUSG00000016150	Tenm1	0.343578	0.874026	NA	-0.0188928	0.563707	0.798658	NA	NA	NA
ENSMUSG00000016181	Utp25	0.0495912	0.850225	0.999867	0.126455	0.184989	0.484416	0.287625	0.0309541	0.152557
ENSMUSG00000016194	Hsd11b1	0.00597776	0.99825	NA	NA	NA	NA	-0.0129221	0.686597	0.816623
ENSMUSG00000016206	H2-M3	0.632189	0.177249	0.929844	-0.150029	0.0760441	0.317572	0.0232106	0.827898	0.904143
ENSMUSG00000016252	Atp5e	0.170696	0.402475	0.999867	0.0242761	0.762864	0.895165	0.207183	0.0460061	0.190732
ENSMUSG00000016253	Nelfcd	0.0811256	0.740564	0.999867	0.122128	0.162302	0.456898	0.21028	0.0907445	0.266009
ENSMUSG00000016255	Tubb1	NA	NA	NA	NA	NA	NA	NA	NA	NA
ENSMUSG00000016256	Ctsz	-0.0037744	0.981003	0.999867	-0.0999001	0.215915	0.516784	-0.0643201	0.446042	0.633078
ENSMUSG00000016257	Prelid3b	0.178028	0.570251	0.999867	0.237795	0.0304654	0.199075	0.426189	0.00853019	0.0738647
ENSMUSG00000016262	Sertad4	-1.29998	3.35e-05	0.0050407	0.0847965	0.293301	0.596515	-0.865165	3.61e-07	4.4e-05
ENSMUSG00000016283	H2-M2	-1.54458	0.291553	NA	-0.0481347	0.264025	0.567305	-0.0377858	0.140663	0.332662
ENSMUSG00000016308	Ube2a	0.177533	0.619088	0.999867	-0.0927932	0.257494	0.559328	-0.0660412	0.494192	0.6712
ENSMUSG00000016319	Slc25a5	0.358236	0.426921	0.999867	0.00410872	0.969828	0.98602	0.16057	0.191936	0.394774
ENSMUSG00000016344	Ppdpf	-0.658423	0.013803	0.317489	0.0264633	0.757331	0.892346	-0.402344	0.0113264	0.0870456
ENSMUSG00000016346	Kcnq2	-0.375927	0.874668	NA	0.00961026	0.75434	NA	NA	NA	NA
ENSMUSG00000016349	Eef1a2	0.447214	0.796004	0.999867	-0.0783707	0.193074	0.493714	NA	NA	NA
ENSMUSG00000016356	Col20a1	0.172515	0.915632	0.999867	-0.0404472	0.48455	0.750547	NA	NA	NA
ENSMUSG00000016382	Pls3	0.142462	0.63668	0.999867	-0.0907253	0.30072	0.603326	-0.0219435	0.818065	0.898718
ENSMUSG00000016409	Nkap	0.194831	0.668811	0.999867	-0.0557166	0.3911	0.682156	-0.0222061	0.826184	0.903411
ENSMUSG00000016427	Ndufa1	0.204261	0.476241	0.999867	-0.142241	0.143398	0.429618	-0.0393697	0.713273	0.834551
ENSMUSG00000016477	E2f3	-0.306503	0.260774	0.999867	0.0093273	0.911043	0.963532	-0.168511	0.133089	0.322364
ENSMUSG00000016481	Cr1l	0.262133	0.410812	0.999867	0.079347	0.33503	0.634169	0.365038	0.0129238	0.0940244
ENSMUSG00000016487	Ppfibp1	-0.515144	0.0393904	0.559491	0.144946	0.113295	0.386541	-0.154348	0.193691	0.39651
ENSMUSG00000016493	Cd46	0.0496124	0.984322	NA	-0.0049512	0.862498	0.942046	NA	NA	NA
ENSMUSG00000016494	Cd34	-0.0124264	0.968119	0.999867	0.0893207	0.343352	0.641338	0.122764	0.291098	0.49335
ENSMUSG00000016495	Plgrkt	0.0259031	0.931391	0.999867	-0.0366569	0.66572	0.849829	-0.001002	0.992878	0.996565
ENSMUSG00000016496	Cd274	-0.205674	0.914105	NA	0.00471429	0.901601	NA	NA	NA	NA
ENSMUSG00000016503	Gtf3a	0.0827326	0.853929	0.999867	0.128402	0.17144	0.467396	0.265832	0.0669093	0.228731
ENSMUSG00000016510	Mtif3	0.361982	0.106751	0.805225	-0.0534942	0.534383	0.780785	0.22428	0.0597642	0.217055
ENSMUSG00000016520	Lnx2	0.0375769	0.882434	0.999867	0.00879612	0.917651	0.96605	0.0549969	0.623115	0.768999
ENSMUSG00000016526	Dyrk3	0.0367484	0.919204	0.999867	0.554776	0.00331787	0.0593618	0.650621	0.00216485	0.0323006
ENSMUSG00000016528	Mapkapk2	-0.10071	0.510263	0.999867	-0.0549458	0.47342	0.743277	-0.0901186	0.3566	0.555077
ENSMUSG00000016534	Lamp2	0.0107245	0.973701	0.999867	-0.342127	0.0121081	0.122557	-0.283506	0.0432143	0.183233
ENSMUSG00000016541	Atxn10	0.0211623	0.905014	0.999867	-0.144217	0.0788994	0.322471	-0.0854645	0.368921	0.567083
ENSMUSG00000016552	Foxred2	0.477545	0.467279	0.999867	-0.235958	0.0453192	0.244815	0.00559977	0.939323	0.970619
ENSMUSG00000016554	Eif3d	0.261436	0.143972	0.889407	-0.0692274	0.383976	0.676512	0.171363	0.10753	0.288056
ENSMUSG00000016559	H3f3b	0.150882	0.300402	0.999867	-0.0829201	0.324054	0.626014	0.0549577	0.443131	0.630116
ENSMUSG00000016619	Nup50	-0.422214	0.151046	0.900805	0.667406	6.81e-07	0.00013526	0.20907	0.110008	0.29196
ENSMUSG00000016624	Phf21b	-0.472886	0.772033	0.999867	0.0424514	0.453119	0.729421	NA	NA	NA
ENSMUSG00000016637	Ift27	0.398523	0.144477	0.889407	-0.175508	0.0815317	0.326615	0.0959523	0.404692	0.597663
ENSMUSG00000016664	Pacsin2	0.0709749	0.797236	0.999867	0.18637	0.072482	0.308973	0.333516	0.008587	0.0741098
ENSMUSG00000016756	Cmah	NA	NA	NA	NA	NA	NA	NA	NA	NA
ENSMUSG00000016757	Ttll12	0.040512	0.862196	0.999867	0.133244	0.157381	0.450401	0.246305	0.0441526	0.185834
ENSMUSG00000016831	Tox4	0.211956	0.385813	0.999867	-0.353243	0.00430521	0.0694024	-0.126513	0.248966	0.452496
ENSMUSG00000016833	Mrps18c	0.281175	0.242651	0.999867	0.0407342	0.634672	0.834514	0.357168	0.00253123	0.0350033
ENSMUSG00000016918	Sulf1	NA	NA	NA	NA	NA	NA	NA	NA	NA
ENSMUSG00000016921	Srsf6	0.120191	0.776289	0.999867	0.155839	0.129343	0.411894	0.267293	0.0675228	0.229638
ENSMUSG00000016933	Plcg1	0.0824974	0.831278	0.999867	-0.21507	0.046468	0.24684	-0.304276	0.0203824	0.119936
ENSMUSG00000016940	Kctd2	-0.109133	0.717709	0.999867	-0.0915591	0.299906	0.602611	-0.166844	0.166701	0.365535
ENSMUSG00000016942	Tmprss6	NA	NA	NA	NA	NA	NA	NA	NA	NA
ENSMUSG00000016946	Kctd5	0.231872	0.418564	0.999867	-0.185374	0.0805216	0.324563	-0.0600757	0.581934	0.739387
ENSMUSG00000016984	Etaa1	-1.08222	0.0358264	0.535899	0.419348	0.0129198	0.127266	-0.0890307	0.364962	0.563191
ENSMUSG00000016995	Matn4	3.89252	0.528273	NA	NA	NA	NA	0.0258218	0.187064	0.388831
ENSMUSG00000017002	Slpi	0.227652	0.583561	0.999867	-0.173457	0.0831409	0.329734	-0.142575	0.209954	0.41322
ENSMUSG00000017009	Sdc4	-0.0345754	0.910156	0.999867	-0.0698672	0.419581	0.704916	-0.0986857	0.363894	0.562378
ENSMUSG00000017057	Il13ra1	-0.057762	0.911812	0.999867	0.0706285	0.305725	0.608814	0.117498	0.285533	0.488363
ENSMUSG00000017119	Nbr1	-0.0487383	0.91264	0.999867	-0.161344	0.0829656	0.329347	-0.332291	0.0247873	0.134957
ENSMUSG00000017132	Cyth1	0.283754	0.319757	0.999867	-0.11225	0.217349	0.517426	0.0463213	0.633551	0.777268
ENSMUSG00000017144	Rnd3	-0.293705	0.435726	0.999867	-0.0038454	0.957156	0.980478	-0.13673	0.240949	0.444315
ENSMUSG00000017146	Brca1	-0.0868903	0.837291	0.999867	0.214235	0.060149	0.282571	0.25623	0.0734648	0.238076
ENSMUSG00000017167	Cntnap1	NA	NA	NA	NA	NA	NA	NA	NA	NA
ENSMUSG00000017176	Nt5c3b	0.146597	0.569559	0.999867	0.0717102	0.38654	0.678429	0.19466	0.116289	0.30034
ENSMUSG00000017188	Coa3	0.0576095	0.904368	0.999867	-0.0420124	0.495835	0.755653	-0.0620708	0.571042	0.731813
ENSMUSG00000017210	Med24	-0.165485	0.239337	0.999867	0.0397938	0.633982	0.834038	-0.0311699	0.738671	0.85198
ENSMUSG00000017211	Gsdma2	-0.14092	0.937326	NA	0.00521966	0.913247	0.96438	NA	NA	NA
ENSMUSG00000017221	Psmd3	-0.0918354	0.74519	0.999867	0.217663	0.0474639	0.248735	0.198467	0.103505	0.282786
ENSMUSG00000017264	Exosc10	0.0637975	0.801678	0.999867	0.0378368	0.647968	0.841884	0.112178	0.314137	0.516996
ENSMUSG00000017286	Glod4	0.107948	0.787813	0.999867	-0.484694	0.00618813	0.084798	-0.419208	0.00686932	0.0656746
ENSMUSG00000017288	Vps53	0.00338264	0.983347	0.999867	0.0441734	0.575487	0.804454	0.10934	0.160918	0.357305
ENSMUSG00000017291	Taok1	-0.299986	0.280691	0.999867	-0.0105875	0.89098	0.955198	-0.157127	0.195003	0.397721
ENSMUSG00000017299	Dnttip1	-0.0203446	0.913112	0.999867	-0.323547	0.00222228	0.0476853	-0.298403	0.00703171	0.066495
ENSMUSG00000017307	Acot8	0.39256	0.279789	0.999867	-0.16154	0.092267	0.348208	-0.0064595	0.952996	0.977511
ENSMUSG00000017344	Vtn	-0.799613	NA	NA	0.00178763	NA	NA	NA	NA	NA
ENSMUSG00000017376	Nlk	-2.30364	0.00045288	0.0314434	-0.0463036	0.582879	0.808433	-1.90336	0.00019845	0.00644012
ENSMUSG00000017386	Traf4	-0.528708	0.271324	0.999867	-0.0752046	0.378091	0.67172	-0.263165	0.056931	0.212139
ENSMUSG00000017390	Aldoc	NA	NA	NA	NA	NA	NA	NA	NA	NA
ENSMUSG00000017400	Stac2	2.4674	0.69002	NA	-0.0203162	0.142515	NA	NA	NA	NA
ENSMUSG00000017404	Rpl19	0.677876	0.0621582	0.672897	-0.204847	0.0289674	0.194386	0.245727	0.0837128	0.254722
ENSMUSG00000017405	Nek8	0.225457	0.691273	0.999867	-0.32283	0.0206189	0.164111	-0.0848813	0.383659	0.579802
ENSMUSG00000017412	Cacnb4	-3.3026	0.577897	NA	0.10061	0.00345621	0.0600604	NA	NA	NA
ENSMUSG00000017417	Plxdc1	1.26719	0.608915	NA	-0.0183018	0.321852	NA	NA	NA	NA
ENSMUSG00000017418	Arl5b	0.520916	0.0362988	0.538028	-0.266998	0.0319313	0.204757	0.0391676	0.724459	0.842324
ENSMUSG00000017421	Zfp207	0.198027	0.441373	0.999867	0.0463606	0.589851	0.812164	0.24592	0.0386947	0.17386
ENSMUSG00000017428	Psmd11	-0.0291025	0.940829	0.999867	0.134852	0.168049	0.463211	0.158311	0.203568	0.406638
ENSMUSG00000017446	C1qtnf1	-0.31542	0.694523	0.999867	-0.709242	0.00524544	0.07748	-1.11572	0.00127165	0.0228817
ENSMUSG00000017453	Pipox	NA	NA	NA	NA	NA	NA	NA	NA	NA
ENSMUSG00000017466	Timp2	0.0152	0.90994	0.999867	-0.265912	0.00067411	0.0232066	-0.207411	0.0122691	0.0910557
ENSMUSG00000017478	Zc3h18	-0.0773489	0.712027	0.999867	0.0898314	0.29673	0.599435	0.0742213	0.492393	0.66987
ENSMUSG00000017485	Top2b	0.031374	0.930316	0.999867	-0.0743083	0.325469	0.627094	-0.109476	0.344582	0.543841
ENSMUSG00000017491	Rarb	NA	NA	NA	NA	NA	NA	NA	NA	NA
ENSMUSG00000017493	Igfbp4	0.399725	0.257565	0.999867	-0.85319	9.85e-05	0.0062896	-0.425451	0.00439845	0.0491561
ENSMUSG00000017499	Cdc6	0.17464	0.807148	0.999867	0.0868489	0.232845	0.532847	0.161841	0.141558	0.33293
ENSMUSG00000017548	Suz12	-0.123415	0.660289	0.999867	0.0357383	0.626858	0.830964	0.0426886	0.709329	0.832633
ENSMUSG00000017550	Atad5	-0.268097	0.570144	0.999867	0.218089	0.0508536	0.258707	0.144702	0.225768	0.429256
ENSMUSG00000017561	Crlf3	-0.0348038	0.922044	0.999867	0.195576	0.0777609	0.32053	0.226342	0.0947912	0.270927
ENSMUSG00000017607	Tns4	-0.499334	0.493185	0.999867	-0.0571104	0.362114	0.658168	-0.112603	0.161745	0.358306
ENSMUSG00000017615	Tnfaip1	-0.386776	0.105528	0.802333	0.317862	0.011098	0.116471	0.069234	0.477722	0.658601
ENSMUSG00000017631	Abr	-0.420344	0.190094	0.957796	0.265915	0.0309016	0.200789	0.0369895	0.729539	0.845538
ENSMUSG00000017664	Slc35c2	-0.815541	0.0089007	0.245846	0.0611472	0.475533	0.744387	-0.474948	0.00382075	0.0450306
ENSMUSG00000017667	Zfp334	-0.029529	0.953473	0.999867	-0.0411984	0.56237	0.797911	-0.0444377	0.661349	0.7978
ENSMUSG00000017670	Elmo2	-0.0415977	0.840849	0.999867	0.0267895	0.749983	0.88856	0.0416978	0.68218	0.813854
ENSMUSG00000017677	Wsb1	0.447874	0.0553987	0.644875	-0.0731297	0.383503	0.676348	0.292127	0.0290692	0.146972
ENSMUSG00000017679	Ttpal	-0.565603	0.0253432	0.447273	0.0853958	0.343514	0.641338	-0.244384	0.0468595	0.192692
ENSMUSG00000017686	Rhot1	-0.114873	0.592456	0.999867	-0.0598349	0.437203	0.717174	-0.0952171	0.407988	0.600427
ENSMUSG00000017697	Ada	0.127529	0.772696	0.999867	0.0814312	0.348549	0.645961	0.14823	0.216133	0.41949
ENSMUSG00000017707	Serinc3	-0.0141106	0.977999	0.999867	-0.290893	0.0246844	0.179283	-0.281145	0.0554092	0.209551
ENSMUSG00000017715	Pgs1	-0.133868	0.786311	0.999867	0.245301	0.0439861	0.242058	0.231109	0.0975172	0.27556
ENSMUSG00000017716	Birc5	0.110109	0.844593	0.999867	0.0983547	0.229626	0.529792	0.212789	0.110327	0.2924
ENSMUSG00000017718	Afmid	0.69775	0.240622	0.999867	-0.282303	0.0267256	0.186844	0.0392365	0.649238	0.788986
ENSMUSG00000017721	Pigt	-0.335201	0.124606	0.846176	-0.0486796	0.562133	0.797911	-0.285897	0.0168736	0.107356
ENSMUSG00000017724	Etv4	0.0653787	0.927266	0.999867	0.143805	0.0756812	0.31671	0.294057	0.0481964	0.195269
ENSMUSG00000017734	Dbndd2	0.128914	0.55222	0.999867	-0.0388434	0.648682	0.842129	0.0672392	0.517345	0.68859
ENSMUSG00000017740	Slc12a5	0.81185	0.687171	NA	-0.030804	0.306718	0.610126	NA	NA	NA
ENSMUSG00000017747	Ghdc	0.363974	0.254603	0.999867	-0.545185	0.00150067	0.0375727	-0.169319	0.161428	0.35794
ENSMUSG00000017754	Pltp	-0.0330605	0.946738	0.999867	-0.628052	0.00348157	0.0604185	-0.673896	0.00197462	0.0301766
ENSMUSG00000017756	Slc12a7	0.163477	0.535321	0.999867	-0.029618	0.714055	0.872261	0.0940059	0.384012	0.580088
ENSMUSG00000017760	Ctsa	-0.0712842	0.844666	0.999867	-0.309864	0.0211396	0.166073	-0.415565	0.00658815	0.0637622
ENSMUSG00000017764	Zswim1	-1.19625	0.00111193	0.0628345	0.227223	0.0469472	0.247662	-0.313626	0.0401594	0.176959
ENSMUSG00000017765	Slc12a4	0.0894017	0.604455	0.999867	0.0020859	0.983474	0.992573	0.1194	0.205671	0.408404
ENSMUSG00000017774	Myo1c	0.0272164	0.829742	0.999867	0.0548588	0.501319	0.758931	0.137999	0.094867	0.270966
ENSMUSG00000017776	Crk	0.0445739	0.803345	0.999867	-0.021561	0.777703	0.902749	0.0452677	0.650434	0.789684
ENSMUSG00000017778	Cox7c	0.296532	0.143177	0.888107	-0.0260468	0.748456	0.887983	0.231765	0.0489827	0.196929
ENSMUSG00000017781	Pitpna	0.159902	0.611418	0.999867	0.0340603	0.703238	0.867894	0.194589	0.100352	0.27807
ENSMUSG00000017801	Mlx	0.140067	0.545098	0.999867	-0.0560636	0.51752	0.770246	0.0592759	0.57268	0.732671
ENSMUSG00000017802	Retreg3	-0.0810887	0.878246	0.999867	-0.389047	0.0127701	0.126646	-0.399536	0.0221869	0.126574
ENSMUSG00000017830	Dhx58	-5.87853	0.00133877	0.0705648	-0.0595867	0.139702	0.425879	-0.108282	1.26e-05	0.00082147
ENSMUSG00000017831	Rab5a	-0.100423	0.6791	0.999867	0.0530186	0.539437	0.784279	0.0424772	0.683788	0.814864
ENSMUSG00000017837	Nkiras2	0.252263	0.534086	0.999867	-0.0549171	0.492899	0.754679	0.0719123	0.525225	0.695599
ENSMUSG00000017843	Ppp2r5c	-0.8512	0.00022406	0.0205752	0.252661	0.00872603	0.101322	-0.406139	0.00295334	0.0384408
ENSMUSG00000017858	Ift52	-0.0772366	0.832565	0.999867	-0.0528933	0.486417	0.751316	-0.117827	0.311008	0.51396
ENSMUSG00000017861	Mybl2	0.012483	0.988982	0.999867	0.0754007	0.244613	0.544123	0.0724742	0.356565	0.555077
ENSMUSG00000017868	Sgk2	-0.352212	0.918119	NA	0.00759179	0.777939	0.902749	NA	NA	NA
ENSMUSG00000017929	B4galt5	0.019183	0.969334	0.999867	0.147592	0.128484	0.411272	0.194903	0.134375	0.324154
ENSMUSG00000017943	Gdap1l1	-0.506442	0.795392	0.999867	0.0644943	0.0538615	0.267008	0.0382884	0.315664	0.518286
ENSMUSG00000017950	Hnf4a	NA	NA	NA	NA	NA	NA	NA	NA	NA
ENSMUSG00000017969	Ptgis	0.452648	0.00717252	0.214519	-0.373489	0.0049984	0.0758577	0.0125075	0.876522	0.933031
ENSMUSG00000017999	Ddx27	0.0969795	0.810788	0.999867	0.169612	0.103985	0.368869	0.236809	0.0911909	0.266221
ENSMUSG00000018001	Cyth3	0.0729491	0.806214	0.999867	-0.149089	0.131238	0.414169	-0.0976272	0.382713	0.579091
ENSMUSG00000018008	Cyth4	-0.0491031	0.973767	0.999867	-0.0256566	0.754809	0.890861	NA	NA	NA
ENSMUSG00000018012	Rac3	-2.63718	0.229671	NA	1.36523	0.00724028	0.0919268	NA	NA	NA
ENSMUSG00000018040	Rrp7a	0.14274	0.764359	0.999867	0.264404	0.035749	0.217595	0.320082	0.0468286	0.192692
ENSMUSG00000018042	Cyb5r3	-0.0185508	0.962368	0.999867	0.0438898	0.59681	0.814665	0.0751848	0.510502	0.683779
ENSMUSG00000018068	Ints2	-0.0951237	0.554514	0.999867	-0.0076611	0.92306	0.968051	-0.0440078	0.626869	0.771376
ENSMUSG00000018076	Med13l	-0.379881	0.056558	0.653028	0.0107223	0.898736	0.958737	-0.262775	0.0153911	0.102703
ENSMUSG00000018102	H2bc4	0.183646	0.783165	0.999867	0.0407724	0.56409	0.798711	0.154937	0.196621	0.399243
ENSMUSG00000018143	Mafk	0.119591	0.832031	0.999867	0.112166	0.147457	0.436061	0.473782	0.0119002	0.0894023
ENSMUSG00000018160	Med1	-0.184716	0.276221	0.999867	0.0959054	0.27381	0.57768	0.0181627	0.862893	0.924188
ENSMUSG00000018166	Erbb3	-1.55938	0.0302759	0.491019	-0.0188619	0.758706	0.893385	-0.99918	0.0047869	0.0522518
ENSMUSG00000018167	Stard3	0.200285	0.486686	0.999867	-0.092923	0.299897	0.602611	0.0240575	0.818733	0.899106
ENSMUSG00000018168	Ikzf3	NA	NA	NA	NA	NA	NA	NA	NA	NA
ENSMUSG00000018169	Mfng	0.637225	0.742061	NA	-0.024506	0.407596	NA	NA	NA	NA
ENSMUSG00000018171	Vmp1	0.0822767	0.819944	0.999867	-0.226994	0.0483504	0.250605	-0.171138	0.165222	0.363058
ENSMUSG00000018189	Uchl5	-0.0211008	0.971591	0.999867	0.0906038	0.233553	0.533938	0.183855	0.153307	0.347815
ENSMUSG00000018196	Glrx2	0.0131592	0.970035	0.999867	-0.0034916	0.963595	0.983135	0.029385	0.787916	0.883232
ENSMUSG00000018199	Ro60	0.127455	0.672168	0.999867	-0.059039	0.459058	0.732957	-0.0006445	0.993254	0.996738
ENSMUSG00000018209	Stk4	-0.824814	0.0656396	0.681035	0.255712	0.041628	0.235861	-0.0908024	0.405648	0.598418
ENSMUSG00000018217	Pmp22	-0.128025	0.683141	0.999867	-0.161265	0.108983	0.379186	-0.319303	0.0116606	0.0883146
ENSMUSG00000018238	Gdf9	NA	NA	NA	NA	NA	NA	NA	NA	NA
ENSMUSG00000018239	Zcchc10	0.100246	0.776423	0.999867	0.160385	0.11542	0.390044	0.361815	0.0208714	0.121801
ENSMUSG00000018286	Psmb6	0.183685	0.431292	0.999867	0.0349512	0.675938	0.854968	0.208014	0.0820929	0.252275
ENSMUSG00000018287	Spag7	0.166051	0.0977057	0.772835	-0.0174733	0.812595	0.919501	0.17115	0.0326393	0.156614
ENSMUSG00000018293	Pfn1	0.183153	0.715794	0.999867	0.0894956	0.274024	0.577768	0.33435	0.0360039	0.166074
ENSMUSG00000018322	Tomm34	-0.1567	0.33232	0.999867	0.109834	0.216712	0.516938	0.0517565	0.572004	0.732344
ENSMUSG00000018326	Ywhab	0.114915	0.776764	0.999867	0.0293124	0.692557	0.8646	0.180587	0.136809	0.327674
ENSMUSG00000018334	Ksr1	-0.24236	0.479185	0.999867	-0.0440182	0.592962	0.813235	-0.146077	0.229971	0.434074
ENSMUSG00000018339	Gpx3	NA	NA	NA	NA	NA	NA	NA	NA	NA
ENSMUSG00000018340	Anxa6	0.108506	0.714849	0.999867	-0.212299	0.0558085	0.27151	-0.147462	0.193317	0.396119
ENSMUSG00000018347	Zkscan6	0.0211622	0.956946	0.999867	-0.199051	0.0660271	0.294629	-0.146675	0.217791	0.420516
ENSMUSG00000018362	Kpna2	0.179623	0.536509	0.999867	0.0620224	0.504538	0.761181	0.244649	0.0526071	0.204077
ENSMUSG00000018363	Smurf2	-0.211463	0.166251	0.917855	0.188258	0.0307145	0.199983	0.0590002	0.543826	0.710531
ENSMUSG00000018372	Cep95	0.310973	0.575183	0.999867	-0.292727	0.0187816	0.155226	-0.157459	0.178507	0.379355
ENSMUSG00000018377	Vezf1	-0.260893	0.482851	0.999867	-0.122654	0.191623	0.492871	-0.197972	0.12364	0.310119
ENSMUSG00000018378	Cuedc1	-0.119976	0.71456	0.999867	-0.138547	0.151244	0.442482	-0.169271	0.172809	0.372411
ENSMUSG00000018379	Srsf1	0.109366	0.77898	0.999867	0.123232	0.202923	0.503691	0.242493	0.0889284	0.263243
ENSMUSG00000018381	Abi3	0.641368	0.679909	0.999867	-0.153283	0.0475031	0.248779	NA	NA	NA
ENSMUSG00000018387	Shroom1	1.50539	0.45918	NA	-0.0752015	0.0410176	NA	NA	NA	NA
ENSMUSG00000018395	Kif3a	-0.214064	0.570768	0.999867	-0.076915	0.356177	0.653429	-0.240925	0.070252	0.233371
ENSMUSG00000018398	Septin8	0.214724	0.372958	0.999867	-0.0248043	0.715612	0.873172	0.15213	0.161576	0.358113
ENSMUSG00000018401	Mtmr4	-0.246411	0.0377305	0.550229	0.0578976	0.453168	0.729421	-0.0965988	0.23693	0.440389
ENSMUSG00000018405	Mrm1	0.294494	0.532527	0.999867	-0.0299698	0.629815	0.831998	0.0623333	0.56765	0.729253
ENSMUSG00000018411	Mapt	-3.90847	0.00240261	0.107559	-0.004184	0.916775	0.965996	-0.148347	0.00097312	0.0192006
ENSMUSG00000018412	Kansl1	-0.388204	0.210326	0.987353	-0.225765	0.0296834	0.196645	-0.497646	0.00391052	0.0456768
ENSMUSG00000018415	Gid4	0.0150166	0.954038	0.999867	0.169183	0.101425	0.36478	0.157812	0.20116	0.404085
ENSMUSG00000018417	Myo1b	0.195087	0.400041	0.999867	-0.192919	0.0776048	0.32053	-0.094462	0.26053	0.463943
ENSMUSG00000018425	Dhx40	-0.287023	0.384387	0.999867	-0.0488848	0.558253	0.794564	-0.18319	0.146954	0.340224
ENSMUSG00000018427	Ypel2	0.220873	0.817888	0.999867	-1.095	0.00193607	0.0437613	-0.135813	0.0520506	0.202903
ENSMUSG00000018428	Akap1	-0.165182	0.50757	0.999867	0.0676536	0.436602	0.716609	-0.0017015	0.998471	0.999082
ENSMUSG00000018433	Nol11	-0.0890977	0.804039	0.999867	0.0673205	0.411189	0.697561	0.131692	0.195973	0.398777
ENSMUSG00000018442	Derl2	0.040351	0.87496	0.999867	-0.0443091	0.604902	0.819887	0.0082798	0.940769	0.971676
ENSMUSG00000018446	C1qbp	0.157927	0.774313	0.999867	0.12615	0.160298	0.45503	0.261613	0.073142	0.237592
ENSMUSG00000018449	Rpain	0.446486	0.0803444	0.728628	-0.100554	0.248492	0.548688	0.146232	0.199351	0.4025
ENSMUSG00000018470	Kcnab3	-0.235239	0.911909	NA	0.00605832	0.879921	0.950974	NA	NA	NA
ENSMUSG00000018474	Chd3	-0.264159	0.0770086	0.72297	0.249853	0.00118329	0.0332552	0.0562892	0.540003	0.707475
ENSMUSG00000018476	Kdm6b	-0.903493	0.176635	0.929469	-0.0061878	0.912413	0.964241	-0.151403	0.0865304	0.259491
ENSMUSG00000018481	Appbp2	-0.839977	0.00023293	0.0207415	0.360145	0.00085763	0.0270721	-0.274862	0.0305915	0.151423
ENSMUSG00000018500	Adora2b	-0.280425	0.542333	0.999867	-0.0506754	0.486384	0.751316	-0.151562	0.188877	0.391248
ENSMUSG00000018501	Ncor1	-0.413873	0.20567	0.979911	-0.059398	0.503204	0.759951	-0.273647	0.0577231	0.213668
ENSMUSG00000018507	Trpv2	NA	NA	NA	NA	NA	NA	NA	NA	NA
ENSMUSG00000018537	Pcgf2	-0.611317	0.0478754	0.607233	0.115308	0.224759	0.525513	-0.223823	0.0635175	0.224348
ENSMUSG00000018541	Cwc25	0.228518	0.417615	0.999867	-0.245045	0.0360833	0.218686	-0.0673983	0.540595	0.707926
ENSMUSG00000018547	Pip4k2b	-0.389927	0.0807239	0.729289	0.529316	5.04e-05	0.00407943	0.20732	0.0492329	0.197553
ENSMUSG00000018548	Trim37	-0.488495	0.0853594	0.736154	0.0447185	0.604533	0.819887	-0.204392	0.115624	0.299434
ENSMUSG00000018554	Ybx2	NA	NA	NA	NA	NA	NA	NA	NA	NA
ENSMUSG00000018559	Ctdnep1	-0.395011	0.100615	0.784238	0.0861745	0.326386	0.627958	-0.111702	0.33489	0.535862
ENSMUSG00000018565	Elp5	0.2122	0.326479	0.999867	0.090181	0.289383	0.592668	0.325715	0.00854127	0.0738647
ENSMUSG00000018566	Slc2a4	NA	NA	NA	NA	NA	NA	NA	NA	NA
ENSMUSG00000018567	Gabarap	0.413598	0.0909846	0.753843	-0.341685	0.0105783	0.113782	-0.0184366	0.846965	0.915698
ENSMUSG00000018570	2810408A11Rik	-3.46813	0.129277	0.857065	-0.0526494	0.00580121	0.0818808	-0.0473889	0.00081478	0.0170648
ENSMUSG00000018572	Phf23	0.116179	0.513879	0.999867	-0.0934719	0.284859	0.587709	0.0248709	0.795098	0.886766
ENSMUSG00000018574	Acadvl	0.279741	0.296149	0.999867	-0.339324	0.0131619	0.12845	-0.13448	0.169881	0.369189
ENSMUSG00000018583	G3bp1	0.128651	0.730916	0.999867	0.148791	0.143168	0.429368	0.282162	0.0551669	0.209188
ENSMUSG00000018585	Atox1	0.196698	0.74907	0.999867	0.00920433	0.892726	0.955971	0.0903518	0.407998	0.600427
ENSMUSG00000018593	Sparc	0.0502736	0.733268	0.999867	-0.236193	0.0251692	0.181094	-0.197517	0.00977753	0.0802683
ENSMUSG00000018599	Mief2	0.202552	0.613345	0.999867	-0.127628	0.116561	0.392128	-0.0990465	0.374538	0.572182
ENSMUSG00000018604	Tbx3	-0.710076	0.176218	0.92942	0.108592	0.154514	0.447206	-0.0685601	0.540704	0.707988
ENSMUSG00000018648	Dusp14	-0.458868	0.1367	0.875271	-0.0001666	0.997054	0.998656	-0.322106	0.0130428	0.0942311
ENSMUSG00000018651	Tada2a	-0.243491	0.371606	0.999867	0.193639	0.0667545	0.296806	0.0607847	0.587598	0.743163
ENSMUSG00000018659	Pnpo	0.943996	0.189863	0.957796	-0.114151	0.130331	0.413073	0.0614287	0.446801	0.633726
ENSMUSG00000018661	Cog1	-0.0013368	0.994869	0.999867	-0.0905358	0.312589	0.616012	-0.0915749	0.323786	0.525814
ENSMUSG00000018666	Cbx1	0.233454	0.488481	0.999867	-0.0367315	0.650248	0.843045	0.0933439	0.421568	0.611414
ENSMUSG00000018669	Cdk5rap3	0.539085	0.25799	0.999867	-0.826009	0.0010502	0.0311962	-0.317703	0.0301021	0.149517
ENSMUSG00000018672	Copz2	0.20336	0.444151	0.999867	-0.0310747	0.713697	0.87216	0.130353	0.241096	0.444516
ENSMUSG00000018677	Slc25a39	-0.0768303	0.802929	0.999867	0.0815524	0.349304	0.646447	0.0619066	0.572168	0.732344
ENSMUSG00000018678	Sp2	-0.369649	0.47141	0.999867	0.0832279	0.23098	0.531153	0.079488	0.484425	0.664083
ENSMUSG00000018697	Aatf	0.0782596	0.835875	0.999867	0.148342	0.133597	0.416872	0.21986	0.107866	0.288466
ENSMUSG00000018707	Dync1h1	-0.185709	0.668022	0.999867	-0.435508	0.00657683	0.0880352	-0.519989	0.00702698	0.066495
ENSMUSG00000018733	Pex12	-0.30508	0.34938	0.999867	-0.0484501	0.533121	0.780032	-0.310092	0.0204608	0.120175
ENSMUSG00000018736	Ndel1	-0.0748723	0.752181	0.999867	0.0097725	0.906766	0.962198	0.00151254	0.986027	0.994209
ENSMUSG00000018740	Slc25a35	-2.41025	0.0929775	0.757914	-0.0392795	0.21415	0.515304	-2.89709	2.03e-05	0.00118661
ENSMUSG00000018750	Zbtb4	-1.51515	0.0361745	0.538028	-0.0724338	0.295338	0.597984	-1.36514	0.00108922	0.0206601
ENSMUSG00000018752	Tnfsfm13	-1.13234	0.0151871	0.336176	-0.18377	0.0817217	0.326758	-1.20185	0.0001148	0.0043217
ENSMUSG00000018761	Mpdu1	0.0727078	0.761239	0.999867	0.0562336	0.518489	0.770481	0.197881	0.059875	0.217204
ENSMUSG00000018765	Fxr2	0.107359	0.697211	0.999867	-0.148759	0.13196	0.415132	-0.092531	0.37901	0.576457
ENSMUSG00000018770	Atp5g3	0.134495	0.731438	0.999867	0.032666	0.667134	0.850473	0.247493	0.0250422	0.135628
ENSMUSG00000018774	Cd68	0.969784	0.780095	NA	-0.0099802	0.511352	NA	NA	NA	NA
ENSMUSG00000018796	Acsl1	0.33523	0.203154	0.976328	-0.147867	0.128978	0.411618	0.0856661	0.454177	0.639154
ENSMUSG00000018800	Abca5	-0.0742176	0.875219	0.999867	-0.181998	0.0623365	0.28644	-0.262997	0.061349	0.220294
ENSMUSG00000018809	Smyd4	0.183177	0.612698	0.999867	-0.0912214	0.273359	0.57711	-0.0197228	0.856579	0.920872
ENSMUSG00000018819	Lsp1	1.74881	0.0671847	0.687424	0.0546726	0.407444	0.695091	0.170121	0.0164326	0.106047
ENSMUSG00000018820	Zfyve27	-0.0082305	0.982903	0.999867	-0.102921	0.239325	0.539679	-0.121823	0.298996	0.500836
ENSMUSG00000018821	Avpi1	0.191776	0.366807	0.999867	-0.203813	0.0562967	0.272433	-0.0695823	0.488594	0.66708
ENSMUSG00000018830	Myh11	-0.212976	0.495734	0.999867	0.0486552	0.528585	0.778055	0.00804954	0.943008	0.972758
ENSMUSG00000018841	Rad51d	-0.108465	0.744016	0.999867	0.0296397	0.707707	0.869535	0.0288363	0.794223	0.886049
ENSMUSG00000018845	Unc45b	NA	NA	NA	NA	NA	NA	NA	NA	NA
ENSMUSG00000018846	Pank3	0.176053	0.37949	0.999867	-0.027969	0.739651	0.884343	0.117014	0.281274	0.483754
ENSMUSG00000018848	Rars	0.156847	0.581105	0.999867	0.272666	0.0150629	0.137811	0.456643	0.00424581	0.0479482
ENSMUSG00000018849	Wwc1	-0.146756	0.836628	0.999867	0.114862	0.11527	0.389895	0.166311	0.1548	0.34907
ENSMUSG00000018858	Mrpl58	0.153629	0.418	0.999867	-0.0060683	0.917943	0.966063	0.148525	0.155301	0.349649
ENSMUSG00000018861	Fdxr	-0.178587	0.599123	0.999867	0.12476	0.193724	0.494309	0.0553851	0.615444	0.763981
ENSMUSG00000018868	Pnpla5	NA	NA	NA	NA	NA	NA	NA	NA	NA
ENSMUSG00000018882	Mrpl45	0.515633	0.0170168	0.363665	-0.0828762	0.351316	0.649113	0.364134	0.00107521	0.0205079
ENSMUSG00000018899	Irf1	0.114808	0.821607	0.999867	-0.228676	0.0369145	0.220878	-0.231807	0.0865401	0.259491
ENSMUSG00000018900	Slc22a5	-0.320995	0.453757	0.999867	-0.614382	0.00069086	0.0235431	-0.727699	0.00396124	0.0458913
ENSMUSG00000018906	P4ha2	0.0439235	0.734935	0.999867	0.138167	0.15177	0.443202	0.298384	0.00016102	0.00555038
ENSMUSG00000018909	Arrb1	0.214294	0.527906	0.999867	0.0158252	0.846947	0.93467	0.185521	0.142566	0.334534
ENSMUSG00000018921	Pelp1	-0.137014	0.661654	0.999867	0.103252	0.243208	0.54306	0.125224	0.277164	0.479968
ENSMUSG00000018923	Med11	0.169752	0.631324	0.999867	0.395939	0.00770391	0.0947365	0.581958	0.00419262	0.0476941
ENSMUSG00000018927	Ccl6	-2.23825	0.692408	NA	0.0449544	0.0580732	NA	NA	NA	NA
ENSMUSG00000018931	Natd1	0.846426	0.0628599	0.67585	-0.031529	0.591656	0.812671	0.465038	0.0125025	0.0921186
ENSMUSG00000018932	Map2k3	-0.486056	0.471323	0.999867	0.0721596	0.172348	0.468408	0.167576	0.170861	0.370036
ENSMUSG00000018965	Ywhah	0.330055	0.240818	0.999867	-0.107288	0.231824	0.532051	0.128287	0.27373	0.477088
ENSMUSG00000018974	Sart3	0.0639313	0.867139	0.999867	0.302096	0.0243859	0.178179	0.407704	0.0172493	0.108616
ENSMUSG00000018983	E2f2	-0.765827	0.739507	NA	0.0179593	0.527979	0.777854	NA	NA	NA
ENSMUSG00000018986	Slfn3	0.176929	0.775898	0.999867	0.067671	0.318748	0.621648	0.238824	0.0842694	0.255447
ENSMUSG00000018995	Nars2	-0.108363	0.752303	0.999867	0.0169125	0.839159	0.931559	-0.0056488	0.957393	0.978862
ENSMUSG00000018999	Slc35b4	-0.30698	0.118025	0.826735	0.243318	0.0186538	0.154875	0.0344318	0.756026	0.862952
ENSMUSG00000019039	Dalrd3	0.142861	0.661983	0.999867	-0.0205925	0.793921	0.910873	0.0785188	0.485559	0.664921
ENSMUSG00000019054	Fis1	-0.309107	0.0935864	0.757914	-0.0288545	0.706416	0.869137	-0.239457	0.0290784	0.146972
ENSMUSG00000019055	Plod1	0.103689	0.539679	0.999867	-0.0266871	0.756285	0.891774	0.0948146	0.271009	0.474733
ENSMUSG00000019066	Rab3d	0.567667	0.380682	0.999867	0.101409	0.160195	0.454841	0.956758	0.00055512	0.0132571
ENSMUSG00000019080	Mfsd3	-0.613292	0.190804	0.959458	-0.0770317	0.328806	0.629988	-0.619451	0.00344299	0.0422311
ENSMUSG00000019082	Slc25a22	0.339646	0.581639	0.999867	0.0474354	0.461951	0.735082	0.41424	0.0216228	0.124417
ENSMUSG00000019087	Atp6ap1	0.226693	0.399691	0.999867	-0.384638	0.00601093	0.0835415	-0.174409	0.0986349	0.27605
ENSMUSG00000019088	Dnase1l1	-0.585399	0.0460757	0.598698	-0.206791	0.0605257	0.283084	-0.897062	4.91e-09	1.15e-06
ENSMUSG00000019102	Aldh3a1	0.385154	0.653545	0.999867	-1.64645	7.76e-05	0.00538867	-1.18082	0.0008804	0.0179047
ENSMUSG00000019122	Ccl9	0.521484	0.451173	0.999867	-2.0217	1.26e-07	3.55e-05	-1.33939	0.00018806	0.00622306
ENSMUSG00000019132	BC005537	-1.22806	0.00809194	0.231982	-0.554175	0.00079166	0.0254595	-1.37952	0.00121353	0.0222915
ENSMUSG00000019139	Isyna1	NA	NA	NA	NA	NA	NA	NA	NA	NA
ENSMUSG00000019143	Hars2	-0.220899	0.475489	0.999867	-0.040943	0.627365	0.830964	-0.157012	0.188889	0.391248
ENSMUSG00000019158	Tmem160	0.176962	0.53753	0.999867	-0.229148	0.0456614	0.24554	-0.073143	0.510875	0.683779
ENSMUSG00000019173	Rab5c	0.120871	0.645965	0.999867	0.239491	0.0206843	0.164426	0.424422	0.00194402	0.0299112
ENSMUSG00000019178	Styxl1	NA	NA	NA	NA	NA	NA	NA	NA	NA
ENSMUSG00000019179	Mdh2	0.160772	0.594908	0.999867	0.00012504	0.99778	0.998993	0.126321	0.285974	0.488624
ENSMUSG00000019188	H13	0.125815	0.725924	0.999867	-0.165119	0.10142	0.36478	-0.106491	0.350336	0.54891
ENSMUSG00000019189	Rnf145	-0.489918	0.0374726	0.550229	0.147458	0.120583	0.398346	-0.127138	0.251206	0.454443
ENSMUSG00000019194	Scn1b	-0.993955	0.238143	0.999867	-0.0829402	0.346008	0.643636	-0.0967155	0.113853	0.297187
ENSMUSG00000019210	Atp6v1e1	0.385458	0.0662207	0.683953	-0.0912905	0.27777	0.580096	0.239847	0.0315889	0.154129
ENSMUSG00000019214	Chtf18	0.0581739	0.911348	0.999867	0.137837	0.140697	0.426353	0.19321	0.13218	0.320826
ENSMUSG00000019230	Lhx9	0.148411	0.75861	0.999867	-0.082551	0.220707	0.520638	-0.126525	0.280358	0.482759
ENSMUSG00000019232	Etnppl	-1.05907	0.56982	NA	0.0815053	0.110338	0.382049	NA	NA	NA
ENSMUSG00000019254	Ppp1r12c	-0.488792	0.0744404	0.713515	-0.0068098	0.929506	0.970534	-0.282737	0.0470132	0.192838
ENSMUSG00000019256	Ahr	-0.484931	0.561553	0.999867	-0.0394306	0.464869	0.737324	-0.119079	0.149741	0.343589
ENSMUSG00000019261	Map1s	-0.126904	0.770524	0.999867	0.122827	0.168759	0.463812	0.180371	0.154029	0.348386
ENSMUSG00000019295	Tmem129	-0.0866339	0.647021	0.999867	0.0628141	0.461723	0.734903	0.0477319	0.645288	0.785994
ENSMUSG00000019297	Nop9	0.0902418	0.790769	0.999867	0.0326282	0.687231	0.861701	0.133623	0.26281	0.466939
ENSMUSG00000019302	Atp6v0a1	-0.170193	0.74889	0.999867	-0.179156	0.074064	0.312982	-0.234067	0.077543	0.244859
ENSMUSG00000019303	Psmc3ip	-0.206406	0.616132	0.999867	0.400777	0.00722785	0.0919268	0.171619	0.173824	0.37389
ENSMUSG00000019320	Noxo1	0.0235987	0.995124	NA	-0.0012046	0.923297	NA	NA	NA	NA
ENSMUSG00000019326	Aoc3	0.873483	0.755618	NA	-0.0294422	0.316453	0.620031	-0.0015443	0.966214	0.984279
ENSMUSG00000019338	Zfp687	0.00885499	0.959077	0.999867	-0.221807	0.0189135	0.155507	-0.141866	0.21619	0.41949
ENSMUSG00000019362	D8Ertd738e	0.172008	0.457716	0.999867	0.00453599	0.955736	0.980392	0.177853	0.0952864	0.271664
ENSMUSG00000019368	Sec14l4	0.550373	0.749583	NA	-0.0577547	0.235885	0.535749	NA	NA	NA
ENSMUSG00000019370	Calm3	0.279542	0.495267	0.999867	0.0521531	0.575366	0.80441	0.205012	0.126987	0.314827
ENSMUSG00000019373	Cops3	0.162179	0.634968	0.999867	-0.0009829	0.993898	0.997904	0.115128	0.326312	0.528042
ENSMUSG00000019428	Fkbp8	0.0772919	0.596621	0.999867	-0.120238	0.158563	0.452431	-0.0253255	0.78595	0.882411
ENSMUSG00000019432	Ddx39b	0.138705	0.592612	0.999867	0.011192	0.894423	0.956403	0.144071	0.191287	0.394075
ENSMUSG00000019433	Gipc1	0.118599	0.539901	0.999867	0.0282567	0.758877	0.893422	0.167689	0.12126	0.307013
ENSMUSG00000019437	Tlcd1	-0.126945	0.608516	0.999867	-0.0332716	0.696119	0.865139	-0.0928209	0.38684	0.582729
ENSMUSG00000019461	Plscr3	-0.321688	0.451262	0.999867	-0.153304	0.123178	0.403382	-0.286788	0.0515384	0.202127
ENSMUSG00000019464	Ptger1	-0.643851	0.725558	NA	0.0528041	0.304266	0.607528	NA	NA	NA
ENSMUSG00000019467	Arhgef25	-0.217628	0.632362	0.999867	-0.0726816	0.397047	0.686001	-0.121978	0.272404	0.476121
ENSMUSG00000019470	Xab2	-0.0475142	0.788085	0.999867	-0.107209	0.236201	0.53605	-0.140751	0.107007	0.287192
ENSMUSG00000019471	Cdc37	0.309725	0.0998161	0.782159	-0.0862813	0.298659	0.601322	0.174257	0.121985	0.307925
ENSMUSG00000019478	Rab4a	0.0920546	0.793596	0.999867	-0.720627	4.22e-05	0.00377391	-0.457578	0.0108511	0.0855646
ENSMUSG00000019487	Trip10	0.0945463	0.51651	0.999867	0.00425378	0.95995	0.981608	0.128145	0.126751	0.314515
ENSMUSG00000019494	Cops6	-0.0460774	0.849452	0.999867	0.0290475	0.734665	0.882251	0.0566213	0.503747	0.678581
ENSMUSG00000019505	Ubb	0.12534	0.40838	0.999867	-0.180194	0.0553055	0.270314	-0.0509714	0.604064	0.756653
ENSMUSG00000019518	Ap4m1	0.328604	0.260484	0.999867	-0.13823	0.150318	0.440888	0.042835	0.70161	0.826818
ENSMUSG00000019528	Gyg	0.529312	0.0629045	0.67585	-0.349811	0.0145386	0.13541	0.0304699	0.758706	0.864287
ENSMUSG00000019539	Rcn3	0.160467	0.740606	0.999867	-0.421161	0.011585	0.119355	-0.359006	0.0240618	0.132833
ENSMUSG00000019558	Slc6a8	-0.119096	0.552912	0.999867	0.269376	0.00729405	0.0919268	0.186978	0.111715	0.294306
ENSMUSG00000019564	Arid3a	-0.422913	0.433621	0.999867	-0.109663	0.192542	0.493615	-0.217561	0.0707834	0.234333
ENSMUSG00000019577	Pdk4	0.314664	0.459722	0.999867	-0.202752	0.0639036	0.290021	-0.0349924	0.756337	0.862956
ENSMUSG00000019578	Ubxn6	-0.0146464	0.95181	0.999867	-0.0888604	0.321068	0.623628	-0.0828264	0.448389	0.63438
ENSMUSG00000019579	Mydgf	0.0401857	0.886358	0.999867	0.0742275	0.408267	0.69539	0.137604	0.243536	0.446425
ENSMUSG00000019590	Cyb561	-0.305601	0.749894	0.999867	-0.0816119	0.218642	0.518622	-0.0673269	0.290276	0.492574
ENSMUSG00000019647	Sema6a	-1.54487	0.0199638	0.395042	-0.252159	0.0338146	0.21138	-1.86413	7.13e-06	0.00054757
ENSMUSG00000019659	Ccdc12	0.487892	0.064363	0.679273	0.0235892	0.809675	0.918347	0.468209	0.00268365	0.0361739
ENSMUSG00000019689	Fmc1	0.309518	0.456031	0.999867	-0.0525764	0.529975	0.77879	0.0834835	0.452981	0.638177
ENSMUSG00000019699	Akt3	0.581248	0.147218	0.893334	-0.246673	0.039395	0.228927	0.0697641	0.519812	0.690427
ENSMUSG00000019710	Mrpl24	0.136271	0.70563	0.999867	-0.133413	0.141207	0.426678	-0.0974434	0.395189	0.589795
ENSMUSG00000019715	Gle1	-0.244401	0.39219	0.999867	0.219885	0.0478313	0.249221	0.0937301	0.399408	0.59366
ENSMUSG00000019718	L3hypdh	0.00727214	0.972241	0.999867	-0.158666	0.0998134	0.362369	-0.137047	0.194957	0.397721
ENSMUSG00000019726	Lyst	-0.119504	0.75288	0.999867	-0.112533	0.192124	0.493042	-0.232724	0.0843304	0.255447
ENSMUSG00000019731	Slc35e1	0.0405826	0.883218	0.999867	-0.0972289	0.283823	0.586816	-0.0532196	0.63344	0.777215
ENSMUSG00000019732	Calr3	1.07139	0.157895	0.904723	-0.0422694	0.392292	0.68323	0.125893	0.187444	0.389242
ENSMUSG00000019734	Tmc4	0.473074	0.476803	0.999867	0.238315	0.0380411	0.225301	0.108367	0.168303	0.367078
ENSMUSG00000019738	Polr2i	-0.0265994	0.914386	0.999867	0.0604153	0.489575	0.75243	0.0930096	0.392077	0.587448
ENSMUSG00000019761	Krt10	-0.184114	0.837354	0.999867	0.0279995	0.557574	0.794493	0.0212636	0.762716	0.866785
ENSMUSG00000019763	Rmnd1	-0.452434	0.145561	0.889407	0.507624	0.00122371	0.0338929	0.087625	0.432192	0.619878
ENSMUSG00000019767	Ccdc170	-1.40207	0.702136	NA	0.0220199	0.335544	NA	NA	NA	NA
ENSMUSG00000019768	Esr1	NA	NA	NA	NA	NA	NA	NA	NA	NA
ENSMUSG00000019772	Vip	NA	NA	NA	NA	NA	NA	NA	NA	NA
ENSMUSG00000019773	Fbxo5	-0.0948305	0.865401	0.999867	0.213324	0.0572627	0.274845	0.142318	0.200463	0.403377
ENSMUSG00000019774	Mtrf1l	0.36397	0.368266	0.999867	0.0401259	0.61812	0.825976	0.31607	0.0426048	0.181808
ENSMUSG00000019775	Rgs17	0.449848	0.542498	0.999867	0.40618	0.0106431	0.114086	0.167707	0.0691612	0.231929
ENSMUSG00000019777	Hdac2	0.175168	0.486606	0.999867	-0.0117977	0.886653	0.953535	0.141984	0.210509	0.41379
ENSMUSG00000019779	Frk	-0.249388	0.461312	0.999867	0.00201411	0.975424	0.988418	-0.0791495	0.480811	0.661223
ENSMUSG00000019782	Rwdd1	0.0756838	0.806984	0.999867	0.00789661	0.92678	0.969394	0.0696332	0.540223	0.707621
ENSMUSG00000019790	Stxbp5	-1.1963	9.05e-07	0.00032239	0.47107	0.00020869	0.0108647	-0.506693	0.00090457	0.0182429
ENSMUSG00000019791	Hint3	0.256481	0.653385	0.999867	-0.748921	0.00177277	0.0414379	-0.263922	0.0540712	0.206544
ENSMUSG00000019792	Trmt11	0.120181	0.760957	0.999867	0.0623979	0.433592	0.714757	0.16126	0.192492	0.395035
ENSMUSG00000019794	Katna1	0.0942401	0.719266	0.999867	0.0363791	0.668513	0.850964	0.148456	0.207586	0.410438
ENSMUSG00000019795	Pcmt1	0.0888021	0.520162	0.999867	-0.216184	0.0176903	0.150819	-0.100052	0.28485	0.487403
ENSMUSG00000019796	Lrp11	-0.351619	0.0547774	0.640651	-0.244243	0.0118743	0.121055	-0.525621	0.00029821	0.00877314
ENSMUSG00000019797	Mtres1	0.0794805	0.860241	0.999867	0.0252974	0.709492	0.870183	0.145384	0.228956	0.4328
ENSMUSG00000019802	Sec63	-0.213945	0.456722	0.999867	-0.0303223	0.699994	0.8665	-0.137415	0.248054	0.451798
ENSMUSG00000019804	Snx3	0.0493899	0.809632	0.999867	-0.0213829	0.809925	0.918347	0.0557754	0.603395	0.75616
ENSMUSG00000019806	Aig1	-0.0970136	0.840669	0.999867	0.0250848	0.715797	0.873172	0.0320308	0.772273	0.873396
ENSMUSG00000019808	Adat2	0.195628	0.551178	0.999867	-0.0238325	0.77114	0.89916	0.081652	0.473812	0.655525
ENSMUSG00000019809	Pex3	-0.238193	0.441447	0.999867	-0.020198	0.802239	0.914059	-0.16843	0.148172	0.341253
ENSMUSG00000019810	Fuca2	0.301051	0.348041	0.999867	-0.6848	7.03e-05	0.00504624	-0.3193	0.0216134	0.124417
ENSMUSG00000019813	Cep57l1	-0.702844	0.111953	0.814798	0.0910596	0.26086	0.563651	-0.206337	0.100774	0.278903
ENSMUSG00000019814	Ltv1	0.270055	0.587652	0.999867	0.0449924	0.551886	0.792033	0.250654	0.0806522	0.249793
ENSMUSG00000019817	Plagl1	0.120451	0.863221	0.999867	-0.0054071	0.927933	0.969609	0.023917	0.787904	0.883232
ENSMUSG00000019818	Cd164	-0.064769	0.833739	0.999867	-0.0651889	0.422405	0.706761	-0.146651	0.174407	0.374397
ENSMUSG00000019820	Utrn	-0.356584	0.188291	0.95519	-0.0825811	0.352105	0.649547	-0.322645	0.0217966	0.125095
ENSMUSG00000019822	Smpd2	0.262423	0.549779	0.999867	-0.440626	0.01073	0.114157	-0.281432	0.0448445	0.18785
ENSMUSG00000019823	Mical1	-0.173219	0.83441	0.999867	-0.139815	0.0157156	0.140355	-1.00682	0.00132574	0.023522
ENSMUSG00000019826	Zbtb24	0.169969	0.601002	0.999867	-0.256031	0.0263332	0.18553	-0.0758783	0.500044	0.675443
ENSMUSG00000019831	Wasf1	-0.989818	0.0265631	0.457681	0.0462971	0.517187	0.770112	-0.57949	0.00197317	0.0301766
ENSMUSG00000019832	Rab32	0.0784144	0.872766	0.999867	0.0304069	0.69364	0.864849	0.088241	0.432072	0.619783
ENSMUSG00000019837	Gtf3c6	0.237458	0.639962	0.999867	0.0700861	0.366814	0.66301	0.30952	0.0469499	0.192777
ENSMUSG00000019838	Slc16a10	-0.0046724	0.991571	0.999867	-0.0061636	0.938378	0.973701	0.00783676	0.942394	0.972651
ENSMUSG00000019841	Rev3l	-0.56535	0.131261	0.86071	-0.0337942	0.643633	0.839346	-0.420449	0.0149354	0.101076
ENSMUSG00000019842	Traf3ip2	0.210391	0.572062	0.999867	-0.0066605	0.933315	0.972141	0.131467	0.275889	0.479246
ENSMUSG00000019843	Fyn	-0.972885	6.33e-05	0.00775575	0.115422	0.0780847	0.320573	-0.697974	2.89e-05	0.00153172
ENSMUSG00000019845	Tube1	0.0336513	0.955838	0.999867	0.351764	0.020773	0.164822	0.182024	0.105102	0.284501
ENSMUSG00000019846	Lama4	0.195816	0.257981	0.999867	-0.100637	0.250233	0.550717	0.0738378	0.371301	0.569754
ENSMUSG00000019849	Prep	0.203645	0.543324	0.999867	0.162915	0.0994529	0.361474	0.321371	0.0367486	0.168153
ENSMUSG00000019850	Tnfaip3	1.44563	0.143375	0.888107	-0.121345	0.0470495	0.247887	0.0519976	0.439951	0.626842
ENSMUSG00000019853	Hebp2	-0.300325	0.289646	0.999867	0.166413	0.100305	0.36319	0.0109682	0.921052	0.959032
ENSMUSG00000019854	Reps1	-1.06946	0.00011517	0.012439	0.561756	2.66e-05	0.00272721	-0.276613	0.0379319	0.171714
ENSMUSG00000019856	Fam184a	-0.0044757	0.997841	NA	-0.0132349	0.796216	0.91153	NA	NA	NA
ENSMUSG00000019857	Asf1a	-0.445658	0.082542	0.731852	0.0370954	0.669565	0.85157	-0.234348	0.0516445	0.202404
ENSMUSG00000019861	Gopc	0.0708464	0.744554	0.999867	-0.228142	0.0226212	0.172373	-0.115866	0.293787	0.495884
ENSMUSG00000019863	Qrsl1	-0.443732	0.0835716	0.73362	0.164987	0.107657	0.37643	-0.0017617	0.986026	0.994209
ENSMUSG00000019864	Rtn4ip1	-0.622524	0.109681	0.811589	-0.0001734	0.996748	0.998656	-0.350656	0.0287519	0.146499
ENSMUSG00000019866	Crybg1	-0.21146	0.841473	0.999867	0.106242	0.120138	0.397633	0.0268347	0.596457	0.750671
ENSMUSG00000019868	Vta1	0.173293	0.410057	0.999867	-0.0841716	0.339998	0.638648	0.0631527	0.541854	0.709118
ENSMUSG00000019873	Reep3	-0.189008	0.386915	0.999867	-0.204608	0.0262277	0.185095	-0.313327	0.0130407	0.0942311
ENSMUSG00000019876	Pkib	-0.378233	0.806106	0.999867	0.0738788	0.354992	0.652284	NA	NA	NA
ENSMUSG00000019877	Serinc1	0.0919482	0.776591	0.999867	-0.204929	0.0499141	0.255463	-0.0808805	0.474932	0.656574
ENSMUSG00000019878	Hsf2	-0.0021504	0.991818	0.999867	0.0201932	0.812023	0.919501	0.0725185	0.459641	0.643642
ENSMUSG00000019883	Echdc1	0.0178549	0.951067	0.999867	-0.211689	0.0578779	0.276288	-0.207924	0.0923072	0.26734
ENSMUSG00000019888	Mgat4c	NA	NA	NA	NA	NA	NA	NA	NA	NA
ENSMUSG00000019889	Ptprk	-0.175195	0.482136	0.999867	-0.0920821	0.288135	0.591591	-0.171914	0.140593	0.332647
ENSMUSG00000019891	Dcbld1	-0.199819	0.500557	0.999867	0.0412067	0.609481	0.822211	-0.0389165	0.729839	0.845629
ENSMUSG00000019894	Slc6a15	0.0487183	0.847657	0.999867	0.115679	0.214769	0.515945	0.206209	0.0899807	0.264783
ENSMUSG00000019897	Ccdc59	0.174932	0.504343	0.999867	0.17074	0.0978071	0.358363	0.435012	0.00171296	0.0276988
ENSMUSG00000019899	Lama2	-1.38834	0.523892	NA	0.0776274	0.0751439	0.315555	NA	NA	NA
ENSMUSG00000019906	Lin7a	NA	NA	NA	NA	NA	NA	NA	NA	NA
ENSMUSG00000019907	Ppp1r12a	-0.10661	0.699558	0.999867	-0.131774	0.170759	0.466784	-0.190679	0.124059	0.31061
ENSMUSG00000019916	P4ha1	0.0290069	0.902136	0.999867	0.00858925	0.919205	0.966291	0.0781753	0.431385	0.619263
ENSMUSG00000019917	Septin10	-0.119462	0.599001	0.999867	0.0299536	0.721338	0.876606	0.00262309	0.981256	0.992093
ENSMUSG00000019920	Lims1	0.161115	0.306721	0.999867	-0.0320784	0.698335	0.865969	0.145308	0.0539658	0.206412
ENSMUSG00000019923	Zwint	0.268529	0.367242	0.999867	0.0270918	0.752536	0.889798	0.260632	0.0506474	0.200188
ENSMUSG00000019927	Ube2d1	0.0182983	0.952609	0.999867	-0.149893	0.128395	0.411272	-0.0932325	0.414255	0.605578
ENSMUSG00000019929	Dcn	-0.616439	0.503841	0.999867	-0.0843824	0.133692	0.416886	-0.210942	0.0248042	0.134978
ENSMUSG00000019935	Slc17a8	NA	NA	NA	NA	NA	NA	NA	NA	NA
ENSMUSG00000019942	Cdk1	0.202673	0.653293	0.999867	0.103881	0.249768	0.550287	0.234873	0.0928981	0.268398
ENSMUSG00000019943	Atp2b1	-0.225606	0.161102	0.906457	-0.0499936	0.551617	0.792033	-0.237427	0.0208067	0.121486
ENSMUSG00000019944	Rhobtb1	-0.177767	0.604686	0.999867	0.124239	0.190941	0.492488	0.0465744	0.678432	0.81069
ENSMUSG00000019947	Arid5b	-0.0425755	0.824621	0.999867	-0.3559	0.00266891	0.0525781	-0.362613	0.00092462	0.0185312
ENSMUSG00000019948	Actr6	-0.0247796	0.917608	0.999867	0.260981	0.0376512	0.223706	0.389524	0.00955293	0.0794503
ENSMUSG00000019951	Uhrf1bp1l	-0.411053	0.0154768	0.340664	0.0911467	0.303019	0.606045	-0.186823	0.0320454	0.155192
ENSMUSG00000019952	Poc1b	0.179894	0.54907	0.999867	0.10164	0.26487	0.567961	0.388069	0.00437232	0.0489597
ENSMUSG00000019960	Dusp6	-0.154785	0.771281	0.999867	0.19565	0.0687815	0.301079	0.157688	0.193688	0.39651
ENSMUSG00000019961	Tmpo	0.0287382	0.924401	0.999867	0.188947	0.0660832	0.294732	0.291576	0.032	0.155042
ENSMUSG00000019966	Kitl	-0.29333	0.489872	0.999867	0.576205	0.00275077	0.053676	0.297834	0.0522579	0.203484
ENSMUSG00000019969	Psen1	0.0866392	0.827871	0.999867	-0.29079	0.0254606	0.181904	-0.19491	0.126634	0.314495
ENSMUSG00000019970	Sgk1	0.0404059	0.946595	0.999867	0.0402787	0.567102	0.800611	0.0904913	0.410275	0.602952
ENSMUSG00000019971	Cep290	0.251788	0.412921	0.999867	0.0245015	0.733041	0.881455	0.210396	0.114255	0.297564
ENSMUSG00000019975	Ikbip	-0.0638686	0.805811	0.999867	-0.193887	0.0619671	0.285931	-0.216996	0.0750906	0.240721
ENSMUSG00000019977	Hbs1l	-0.431467	0.041585	0.572452	0.153092	0.120065	0.397503	-0.113542	0.179304	0.380148
ENSMUSG00000019978	Epb41l2	-0.0624813	0.617696	0.999867	-0.12297	0.125876	0.408597	-0.148743	0.0588735	0.215737
ENSMUSG00000019979	Apaf1	-0.0505745	0.84307	0.999867	-0.16024	0.10393	0.368869	-0.181393	0.112392	0.295279
ENSMUSG00000019984	Med23	0.0711414	0.776358	0.999867	-0.411296	0.00038074	0.0157032	-0.261771	0.0357129	0.165197
ENSMUSG00000019986	Ahi1	0.0746066	0.849854	0.999867	0.0781458	0.284979	0.587709	0.339191	0.0259586	0.13843
ENSMUSG00000019987	Arg1	NA	NA	NA	NA	NA	NA	NA	NA	NA
ENSMUSG00000019988	Nedd1	-0.244007	0.271662	0.999867	0.0889419	0.330612	0.631209	-0.0064242	0.951116	0.976983
ENSMUSG00000019989	Enpp3	0.301571	0.695621	0.999867	-0.821133	0.00302974	0.0563496	-0.194684	0.065848	0.227732
ENSMUSG00000019990	Pde7b	0.74127	0.791699	NA	-0.0174275	0.435295	NA	NA	NA	NA
ENSMUSG00000019992	Mtfr2	0.329959	0.431168	0.999867	0.0225855	0.7629	0.895165	0.198426	0.130077	0.318553
ENSMUSG00000019996	Map7	NA	NA	NA	NA	NA	NA	NA	NA	NA
ENSMUSG00000019997	Ccn2	0.061334	0.929842	0.999867	-0.0057081	0.922339	0.967744	0.0252024	0.795551	0.887184
ENSMUSG00000019998	Stx7	0.14905	0.684881	0.999867	-0.2717	0.023754	0.177082	-0.0929909	0.411959	0.604264
ENSMUSG00000020003	Pex7	0.362956	0.353325	0.999867	-0.55569	0.00235588	0.0495448	-0.158984	0.193891	0.396701
ENSMUSG00000020009	Ifngr1	-0.186771	0.518305	0.999867	-0.0525609	0.532844	0.780032	-0.192123	0.0871507	0.26061
ENSMUSG00000020014	Cfap54	-0.35105	0.818442	0.999867	0.0635019	0.415435	0.701195	NA	NA	NA
ENSMUSG00000020015	Cdk17	-0.8502	0.00011595	0.012439	-0.0439882	0.603633	0.819226	-0.820424	2.34e-08	4.31e-06
ENSMUSG00000020017	Hal	-0.581672	0.857012	NA	0.00852454	0.716901	NA	NA	NA	NA
ENSMUSG00000020018	Snrpf	0.296964	0.597339	0.999867	0.11916	0.192115	0.493042	0.280741	0.0595819	0.21676
ENSMUSG00000020020	Usp44	-0.45307	0.80961	NA	0.0213909	0.601963	0.81827	NA	NA	NA
ENSMUSG00000020021	Fgd6	-1.16417	0.00633809	0.198133	0.633655	0.0001496	0.00856044	-0.107904	0.301158	0.502912
ENSMUSG00000020022	Ndufa12	0.19735	0.659655	0.999867	0.0738921	0.351237	0.649113	0.372567	0.0142599	0.0985826
ENSMUSG00000020023	Tmcc3	-0.0275139	0.961416	0.999867	0.129593	0.127985	0.411033	0.22728	0.0984243	0.275935
ENSMUSG00000020024	Cep83	0.398927	0.0605855	0.67263	-0.0104006	0.901458	0.96027	0.330232	0.0146784	0.100167
ENSMUSG00000020027	Socs2	-0.740401	0.240279	0.999867	-0.355963	0.0103177	0.112038	-0.427268	0.0127655	0.0931938
ENSMUSG00000020029	Nudt4	-0.466803	0.0196093	0.389996	0.207529	0.0271943	0.188667	-0.107048	0.301166	0.502912
ENSMUSG00000020032	Nuak1	-0.208986	0.784389	0.999867	-0.0825481	0.254298	0.554852	-0.0784609	0.321097	0.523162
ENSMUSG00000020034	Tcp11l2	0.223077	0.774234	0.999867	-1.12741	0.00063665	0.0222791	-0.439638	0.0131983	0.0947562
ENSMUSG00000020038	Cry1	-0.121773	0.718619	0.999867	-0.0491964	0.554601	0.793172	-0.0892078	0.430328	0.618677
ENSMUSG00000020042	Btbd11	-0.751911	0.737959	NA	0.0231348	0.478189	0.74597	NA	NA	NA
ENSMUSG00000020044	Timp3	0.00693368	0.981799	0.999867	0.140792	0.159958	0.454473	0.320124	0.00144038	0.0247132
ENSMUSG00000020048	Hsp90b1	-0.0573039	0.848441	0.999867	-0.0465458	0.576745	0.805187	-0.0699849	0.525545	0.695863
ENSMUSG00000020051	Pah	NA	NA	NA	NA	NA	NA	NA	NA	NA
ENSMUSG00000020053	Igf1	NA	NA	NA	NA	NA	NA	NA	NA	NA
ENSMUSG00000020056	Washc3	0.273743	0.123361	0.841868	-0.466748	0.00022668	0.0113814	-0.175922	0.0579363	0.214086
ENSMUSG00000020057	Dram1	0.189972	0.661888	0.999867	-0.168301	0.0801606	0.324563	-0.0907446	0.40219	0.595428
ENSMUSG00000020063	Sirt1	-0.130494	0.586586	0.999867	0.0638997	0.466481	0.738523	0.0264049	0.799106	0.889058
ENSMUSG00000020064	Herc4	0.10785	0.534357	0.999867	-0.102648	0.248913	0.549233	-0.0013862	0.985158	0.99393
ENSMUSG00000020069	Hnrnph3	0.214127	0.546441	0.999867	-0.108432	0.234126	0.534159	0.00834451	0.941294	0.972048
ENSMUSG00000020070	Rufy2	-0.337612	0.450779	0.999867	-0.641541	0.00172185	0.0407312	-0.986826	2.16e-05	0.00122145
ENSMUSG00000020072	Pbld2	-0.331013	0.851776	NA	0.017324	0.702075	0.867417	NA	NA	NA
ENSMUSG00000020074	Ccar1	-0.211296	0.447231	0.999867	0.281243	0.0237015	0.177082	0.194378	0.0781259	0.245962
ENSMUSG00000020075	Ddx21	0.154489	0.720784	0.999867	0.168365	0.105745	0.372294	0.261359	0.0738705	0.238691
ENSMUSG00000020076	Ddx50	0.384606	0.12378	0.843425	-0.404821	0.006512	0.087722	-0.0878451	0.400311	0.594144
ENSMUSG00000020077	Srgn	NA	NA	NA	NA	NA	NA	NA	NA	NA
ENSMUSG00000020078	Vps26a	0.0130294	0.956399	0.999867	-0.0557763	0.520627	0.772247	-0.027155	0.796856	0.887626
ENSMUSG00000020079	Supv3l1	0.0764646	0.689813	0.999867	0.042279	0.610658	0.822782	0.150695	0.160105	0.356015
ENSMUSG00000020080	Hkdc1	0.363006	0.701065	0.999867	0.0484611	0.478138	0.74597	0.0730465	0.317319	0.518993
ENSMUSG00000020081	Tacr2	0.108342	0.923994	0.999867	-0.0101689	0.823172	0.925624	0.00090555	0.991479	0.996004
ENSMUSG00000020085	Aifm2	0.227329	0.450906	0.999867	-0.286218	0.0223553	0.171278	-0.0963919	0.390407	0.58598
ENSMUSG00000020086	Macroh2a2	-0.0590555	0.800436	0.999867	0.0171945	0.839503	0.931595	0.0227254	0.823384	0.902326
ENSMUSG00000020087	Tysnd1	-0.100664	0.764344	0.999867	-0.0870441	0.310832	0.614648	-0.151156	0.210659	0.41382
ENSMUSG00000020088	Sar1a	0.179061	0.354488	0.999867	0.0164034	0.833759	0.928894	0.187139	0.0983437	0.275912
ENSMUSG00000020089	Ppa1	0.06607	0.911483	0.999867	0.0522273	0.489853	0.75243	0.0897797	0.39486	0.589694
ENSMUSG00000020091	Eif4ebp2	-0.117119	0.765858	0.999867	-0.0111787	0.89351	0.956192	-0.024559	0.810187	0.894816
ENSMUSG00000020092	Pald1	-0.0065954	0.981412	0.999867	-0.328065	0.0147462	0.136036	-0.248741	0.0727706	0.237396
ENSMUSG00000020097	Sgpl1	-0.110635	0.671864	0.999867	-0.105286	0.227736	0.52842	-0.146654	0.205475	0.408323
ENSMUSG00000020099	Unc5b	0.196898	0.446792	0.999867	0.166699	0.106295	0.37362	0.455083	0.0017985	0.0285861
ENSMUSG00000020100	Slc29a3	-0.314074	0.635193	0.999867	-0.270741	0.0270453	0.18825	-0.221669	0.0462916	0.191111
ENSMUSG00000020101	Vsir	-2.73645	0.352686	NA	-0.0263764	0.129593	0.412025	-0.0364087	0.0221442	0.126456
ENSMUSG00000020105	Lrig3	-0.261035	0.429762	0.999867	-0.410067	0.00576687	0.0816684	-0.664668	0.0001746	0.00594682
ENSMUSG00000020107	Anapc16	0.51139	0.0106091	0.272866	0.16305	0.0541726	0.267452	0.719491	4.41e-07	5.26e-05
ENSMUSG00000020108	Ddit4	0.0473486	0.953431	0.999867	-0.126403	0.0447229	0.24413	-0.172623	0.0861865	0.258808
ENSMUSG00000020109	Dnajb12	-0.132273	0.600556	0.999867	-0.042447	0.615936	0.824726	-0.121562	0.257631	0.4608
ENSMUSG00000020111	Micu1	0.049731	0.873373	0.999867	0.0843983	0.346364	0.643915	0.151099	0.208673	0.411514
ENSMUSG00000020114	Cand1	0.16633	0.278574	0.999867	-0.109328	0.199672	0.499888	0.0493539	0.506299	0.680857
ENSMUSG00000020115	Tbk1	-0.108977	0.580136	0.999867	-0.0257798	0.729419	0.880155	-0.0599741	0.574279	0.734203
ENSMUSG00000020116	Pno1	0.204605	0.669108	0.999867	0.0601961	0.466671	0.738523	0.186154	0.152099	0.346409
ENSMUSG00000020121	Srgap1	-0.778338	0.360805	0.999867	0.00886018	0.896443	0.957095	-0.0681881	0.3009	0.502775
ENSMUSG00000020122	Egfr	-0.162848	0.780118	0.999867	-0.160763	0.0687568	0.301075	-0.305264	0.0412286	0.178247
ENSMUSG00000020124	Usp15	0.0207818	0.885435	0.999867	0.0929466	0.287042	0.590398	0.171743	0.0999987	0.277359
ENSMUSG00000020128	Vps54	-1.03409	0.0185681	0.381554	0.253711	0.0370517	0.221491	-0.203585	0.102567	0.281819
ENSMUSG00000020130	Tbc1d15	0.148326	0.507921	0.999867	-0.086767	0.331185	0.631498	0.0236363	0.802454	0.890457
ENSMUSG00000020131	Pcsk4	0.127093	0.898453	0.999867	0.0849655	0.152758	0.444556	0.110913	0.166523	0.365284
ENSMUSG00000020132	Rab21	-0.0968772	0.6926	0.999867	0.310274	0.00878041	0.101768	0.292985	0.0124402	0.0918066
ENSMUSG00000020133	2310011J03Rik	0.105502	0.784119	0.999867	0.0789127	0.35682	0.653973	0.18844	0.146955	0.340224
ENSMUSG00000020134	Peli1	-0.0732049	0.813513	0.999867	-0.123638	0.189638	0.49109	-0.169215	0.164724	0.36252
ENSMUSG00000020135	Apc2	-0.025669	0.986827	0.999867	-0.0195107	0.775145	0.90105	NA	NA	NA
ENSMUSG00000020137	Thap2	-1.16507	0.0110019	0.276316	0.205385	0.0561162	0.271967	-0.147176	0.170529	0.369645
ENSMUSG00000020142	Slc1a4	0.118907	0.580391	0.999867	0.131454	0.17328	0.469693	0.327912	0.0099115	0.0810194
ENSMUSG00000020143	Dock2	1.21385	0.556034	NA	-0.0556794	0.0870247	0.337653	NA	NA	NA
ENSMUSG00000020149	Rab1a	0.0912959	0.760247	0.999867	0.0878519	0.299215	0.601949	0.345428	0.00530351	0.0553772
ENSMUSG00000020150	Gamt	0.0979893	0.67336	0.999867	-0.151851	0.12195	0.400809	-0.0727373	0.492838	0.670236
ENSMUSG00000020151	Ptprr	-3.21223	0.0188716	0.382441	0.0676429	0.305547	0.608696	-0.0627356	0.0306065	0.151431
ENSMUSG00000020152	Actr2	0.148845	0.360071	0.999867	0.10878	0.242644	0.54271	0.369607	6.82e-05	0.00298837
ENSMUSG00000020153	Ndufs7	0.0897414	0.685081	0.999867	-0.0083876	0.913653	0.964526	0.0864718	0.41661	0.608046
ENSMUSG00000020154	Ptprb	NA	NA	NA	NA	NA	NA	NA	NA	NA
ENSMUSG00000020156	Pwwp3a	-0.0698752	0.800981	0.999867	-0.0871562	0.329605	0.63082	-0.116559	0.308858	0.51159
ENSMUSG00000020160	Meis1	-0.166833	0.434282	0.999867	-0.0351402	0.678725	0.856446	-0.136401	0.207503	0.410438
ENSMUSG00000020163	Uqcr11	0.211926	0.413664	0.999867	-0.0838371	0.317674	0.621065	0.0744613	0.487131	0.665957
ENSMUSG00000020166	Cnot2	-0.142663	0.507872	0.999867	0.0451839	0.582299	0.808219	0.0244011	0.805196	0.891621
ENSMUSG00000020167	Tcf3	-0.516991	0.0353017	0.53588	-0.0162856	0.844236	0.93385	-0.446278	0.00075487	0.0162078
ENSMUSG00000020170	Frs2	-0.481353	0.0441496	0.592066	0.136888	0.102667	0.367478	-0.150475	0.199824	0.403018
ENSMUSG00000020171	Yeats4	-0.218238	0.453218	0.999867	-0.102951	0.259636	0.562345	-0.183551	0.147082	0.340224
ENSMUSG00000020173	Cobl	-1.14631	0.585672	0.999867	0.00618134	0.799849	0.912947	-0.0168009	0.565915	0.727433
ENSMUSG00000020175	Rab36	0.933909	0.0926258	0.757914	-0.0240264	0.697114	0.865352	0.196148	0.0813354	0.250522
ENSMUSG00000020176	Grb10	-0.0140505	0.930741	0.999867	0.0120868	0.876854	0.949184	0.0371361	0.638074	0.779891
ENSMUSG00000020180	Snrpd3	0.0887781	0.851432	0.999867	0.170654	0.0968101	0.356664	0.352556	0.0313504	0.153322
ENSMUSG00000020181	Nav3	0.048711	0.922062	0.999867	0.370319	0.0129081	0.127266	0.280474	0.0605821	0.2185
ENSMUSG00000020182	Ddc	-0.414754	0.802529	NA	0.0353523	0.533002	0.780032	NA	NA	NA
ENSMUSG00000020183	Cpm	0.164578	0.920117	0.999867	-0.0479467	0.453106	0.729421	NA	NA	NA
ENSMUSG00000020184	Mdm2	-0.28715	0.0470581	0.603186	0.273052	0.00036782	0.0153696	0.0491669	0.612009	0.761618
ENSMUSG00000020185	E2f7	-0.0513269	0.931919	0.999867	0.101	0.203548	0.504553	0.130882	0.249021	0.452496
ENSMUSG00000020186	Csrp2	0.307662	0.627381	0.999867	0.0490459	0.547521	0.789731	0.122104	0.239349	0.442792
ENSMUSG00000020189	Osbpl8	-0.911164	0.0105887	0.272866	-0.0282653	0.722841	0.877509	-0.819297	4.54e-05	0.00212232
ENSMUSG00000020190	Mknk2	-0.24295	0.684566	0.999867	-0.184743	0.0630003	0.287668	-0.215945	0.0705012	0.233792
ENSMUSG00000020196	Cabin1	-0.0111678	0.965508	0.999867	-0.0667584	0.441343	0.719781	-0.0397298	0.717239	0.83756
ENSMUSG00000020198	Ap3d1	-0.0427504	0.834342	0.999867	-0.136024	0.15152	0.442879	-0.163389	0.0933508	0.268809
ENSMUSG00000020205	Phlda1	-0.005426	0.994297	0.999867	0.0192058	0.713399	0.87216	0.0843681	0.448301	0.63438
ENSMUSG00000020211	Sf3a2	0.0549862	0.872008	0.999867	0.104145	0.289619	0.592722	0.227064	0.0734649	0.238076
ENSMUSG00000020212	Mdm1	-0.219493	0.509125	0.999867	0.125168	0.191073	0.492531	0.0557091	0.618079	0.765425
ENSMUSG00000020219	Timm13	0.601827	0.0571859	0.654106	0.0312826	0.72183	0.876868	0.64192	4.17e-05	0.00199681
ENSMUSG00000020220	Vps13d	-0.133896	0.765139	0.999867	-0.327854	0.016558	0.145059	-0.247709	0.0693275	0.232251
ENSMUSG00000020224	Llph	0.314006	0.487379	0.999867	0.231473	0.0507434	0.25855	0.510991	0.0125089	0.0921186
ENSMUSG00000020225	Tmbim4	0.398586	0.204649	0.976977	-0.124774	0.183562	0.482856	0.119481	0.261543	0.465272
ENSMUSG00000020228	Helb	0.0490413	0.83423	0.999867	-0.177153	0.089123	0.34193	-0.172097	0.100516	0.278363
ENSMUSG00000020230	Prmt2	0.00480957	0.990676	0.999867	0.0434923	0.588912	0.811996	0.106954	0.358783	0.557144
ENSMUSG00000020231	Dip2a	-0.149009	0.449357	0.999867	-0.0381124	0.661303	0.848163	-0.114627	0.253693	0.457102
ENSMUSG00000020232	Hmg20b	-0.134549	0.76708	0.999867	-0.195993	0.0598317	0.281706	-0.367059	0.0233983	0.131067
ENSMUSG00000020235	Fzr1	0.0333456	0.884955	0.999867	0.0791461	0.373511	0.668186	0.145985	0.174942	0.374787
ENSMUSG00000020238	Ncln	-0.0622092	0.854118	0.999867	0.319498	0.0116477	0.119692	0.260209	0.0645508	0.226026
ENSMUSG00000020241	Col6a2	-0.0370995	0.834355	0.999867	-0.215461	0.0357028	0.217595	-0.218695	0.0530137	0.204479
ENSMUSG00000020246	Hcfc2	0.0748228	0.767424	0.999867	-0.368448	0.00259255	0.0521093	-0.2346	0.0560536	0.210192
ENSMUSG00000020248	Nfyb	0.114751	0.697266	0.999867	-0.0291124	0.731251	0.880884	0.0566727	0.614526	0.763151
ENSMUSG00000020250	Txnrd1	-0.144132	0.644093	0.999867	0.182337	0.0753582	0.316037	0.115144	0.340278	0.540928
ENSMUSG00000020251	Glt8d2	0.0496767	0.88461	0.999867	0.479554	0.00055216	0.0203897	0.517794	0.00397553	0.0459091
ENSMUSG00000020253	Ppm1m	0.20959	0.344723	0.999867	-0.112037	0.213458	0.514602	0.0523806	0.632396	0.776671
ENSMUSG00000020255	D10Wsu102e	0.198659	0.746359	0.999867	0.121051	0.15847	0.452268	0.257782	0.0691614	0.231929
ENSMUSG00000020256	Aldh1l2	0.0118697	0.974486	0.999867	0.114313	0.228782	0.529269	0.156883	0.217484	0.420426
ENSMUSG00000020257	Wdr82	-0.0077372	0.963774	0.999867	0.135991	0.157486	0.450574	0.244218	0.00748501	0.0684912
ENSMUSG00000020258	Glyctk	0.797594	0.370942	0.999867	-0.0169101	0.722197	0.877146	0.0974597	0.23987	0.443183
ENSMUSG00000020260	Pofut2	-0.319946	0.289822	0.999867	-0.0537972	0.474197	0.743405	-0.176193	0.160061	0.356015
ENSMUSG00000020261	Slc36a1	-0.404376	0.130246	0.858166	0.229366	0.0443311	0.243256	0.0110824	0.911045	0.952581
ENSMUSG00000020262	Adarb1	0.147494	0.488879	0.999867	-0.364727	0.00030989	0.0138684	-0.125464	0.259632	0.462997
ENSMUSG00000020263	Appl2	-0.207011	0.261747	0.999867	-0.307113	0.00211711	0.0463903	-0.478537	3.93e-05	0.00190504
ENSMUSG00000020264	Slc36a2	0.586986	0.753934	NA	-0.0461319	0.277609	0.580096	NA	NA	NA
ENSMUSG00000020265	Sumo3	0.404016	0.3164	0.999867	-0.0215454	0.779472	0.903448	0.197816	0.132087	0.320731
ENSMUSG00000020267	Hint1	0.387714	0.282386	0.999867	-0.060704	0.482467	0.74886	0.153484	0.204279	0.407277
ENSMUSG00000020268	Lyrm7	-1.16156	0.16839	0.9214	0.0337428	0.403011	0.690697	-0.0832944	0.309576	0.512324
ENSMUSG00000020271	Fbxw11	-0.0195022	0.898838	0.999867	-0.0951726	0.276057	0.578879	-0.0943646	0.273058	0.476498
ENSMUSG00000020272	Stk10	0.143302	0.453742	0.999867	-0.16505	0.0833383	0.330002	-0.0306138	0.7617	0.866092
ENSMUSG00000020273	Papolg	-0.680036	0.0817586	0.731587	-0.111043	0.228054	0.52842	-0.593424	0.00464656	0.0511301
ENSMUSG00000020275	Rel	0.628866	0.262612	0.999867	-0.0907821	0.151464	0.442819	0.0119446	0.894118	0.943329
ENSMUSG00000020277	Pfkl	0.117114	0.586014	0.999867	0.138838	0.162569	0.456898	0.312496	0.00717015	0.0670865
ENSMUSG00000020280	Pus10	0.0466132	0.878482	0.999867	-0.117179	0.191445	0.492871	-0.111957	0.33364	0.534931
ENSMUSG00000020282	Rhbdf1	-0.108867	0.680133	0.999867	-0.0440701	0.609513	0.822211	-0.0895421	0.421005	0.611109
ENSMUSG00000020283	Pex13	0.081287	0.85031	0.999867	-0.484191	0.00684846	0.0894101	-0.408212	0.014429	0.0991146
ENSMUSG00000020284	Cfap410	-0.025356	0.924091	0.999867	0.0846526	0.330738	0.631209	0.092194	0.413418	0.604894
ENSMUSG00000020287	Mpg	0.117604	0.770683	0.999867	-0.181345	0.0775444	0.32053	-0.135498	0.253629	0.457102
ENSMUSG00000020288	Ahsa2	0.150843	0.568471	0.999867	-0.185031	0.0753452	0.316037	-0.0552322	0.608355	0.758968
ENSMUSG00000020289	Nprl3	-0.0431414	0.842156	0.999867	0.145643	0.143724	0.430191	0.206737	0.0613097	0.22029
ENSMUSG00000020290	Xpo1	-0.407801	0.340384	0.999867	0.195345	0.0698541	0.304202	0.0587971	0.597061	0.751253
ENSMUSG00000020300	Cpeb4	-0.159124	0.765466	0.999867	-0.250211	0.0226912	0.172563	-0.489405	0.0140449	0.097806
ENSMUSG00000020303	Stc2	0.231891	0.710896	0.999867	0.280916	0.02891	0.194206	0.676431	0.00803467	0.0714241
ENSMUSG00000020305	Asb3	-0.180709	0.57059	0.999867	-0.0872999	0.329977	0.630843	-0.160962	0.188222	0.39036
ENSMUSG00000020307	Cdc34	-0.120767	0.547982	0.999867	0.199968	0.0475688	0.248863	0.136795	0.220573	0.423671
ENSMUSG00000020308	Tpgs1	0.298931	0.328162	0.999867	-0.0705268	0.398771	0.687128	0.0863184	0.448146	0.634333
ENSMUSG00000020309	Chac2	0.187713	0.524172	0.999867	-0.103816	0.210802	0.512305	-0.0725031	0.512792	0.68508
ENSMUSG00000020311	Erlec1	0.0486948	0.907507	0.999867	-0.430711	0.0049976	0.0758577	-0.21422	0.102086	0.280903
ENSMUSG00000020312	Shc2	-0.0967364	0.769807	0.999867	0.0386482	0.647101	0.841378	0.0192997	0.866015	0.926144
ENSMUSG00000020315	Sptbn1	-0.0489233	0.856204	0.999867	-0.228572	0.043739	0.241663	-0.269688	0.0363876	0.167428
ENSMUSG00000020319	Wdpcp	-0.0292317	0.957807	0.999867	-0.0676592	0.336685	0.635924	-0.0632671	0.49262	0.670099
ENSMUSG00000020321	Mdh1	0.052325	0.66864	0.999867	-0.11494	0.192756	0.493714	-0.0457406	0.518745	0.689287
ENSMUSG00000020325	Fstl3	-0.0919139	0.840643	0.999867	0.0211271	0.788841	0.908655	0.0107591	0.92107	0.959032
ENSMUSG00000020326	Ccng1	0.311559	0.347995	0.999867	0.0144041	0.92259	0.967767	0.254004	0.0662491	0.228129
ENSMUSG00000020328	Nudcd2	-0.116738	0.691144	0.999867	0.108059	0.247623	0.547816	0.111615	0.291762	0.493894
ENSMUSG00000020329	Polrmt	-0.127542	0.580747	0.999867	0.107055	0.246525	0.546148	0.0815147	0.424293	0.613443
ENSMUSG00000020330	Hmmr	-0.0534945	0.796845	0.999867	0.125588	0.193747	0.494309	0.176013	0.112371	0.295279
ENSMUSG00000020333	Acsl6	NA	NA	NA	NA	NA	NA	NA	NA	NA
ENSMUSG00000020334	Slc22a4	0.24901	0.697916	0.999867	-0.0060411	0.922308	0.967744	0.0641778	0.518107	0.688867
ENSMUSG00000020335	Zfp354b	-0.30125	0.857849	0.999867	0.0184307	0.723276	0.87758	NA	NA	NA
ENSMUSG00000020340	Cyfip2	1.98468	0.0283812	0.474277	-0.032414	0.382189	0.67533	0.962492	0.00439055	0.0491158
ENSMUSG00000020346	Mgat1	0.0547721	0.628762	0.999867	-0.13539	0.0925759	0.348926	-0.0602277	0.384486	0.580406
ENSMUSG00000020349	Ppp2ca	0.0953054	0.527593	0.999867	0.0289521	0.727901	0.879533	0.161084	0.0579045	0.214037
ENSMUSG00000020354	Sgcd	0.0013076	0.996256	0.999867	0.110201	0.240428	0.540654	0.169779	0.15418	0.348453
ENSMUSG00000020358	Hnrnpab	0.0529644	0.888638	0.999867	0.0966538	0.282702	0.585835	0.208642	0.102799	0.28205
ENSMUSG00000020359	Phykpl	-0.458434	0.138204	0.877938	-0.0196982	0.809789	0.918347	-0.291667	0.0420032	0.180079
ENSMUSG00000020361	Hspa4	0.116509	0.606383	0.999867	0.0356696	0.671339	0.852802	0.154359	0.170205	0.369474
ENSMUSG00000020362	Cnot6	-0.517744	0.321678	0.999867	0.00856101	0.919972	0.966549	-0.0642833	0.405773	0.598487
ENSMUSG00000020363	Gfpt2	0.177468	0.525407	0.999867	-0.0607049	0.472695	0.742689	0.0438236	0.683055	0.814344
ENSMUSG00000020364	Zfp354a	-0.717062	0.140921	0.884608	0.0221186	0.742036	0.885411	-0.168959	0.138245	0.329172
ENSMUSG00000020366	Mapk9	-0.293916	0.420144	0.999867	-0.0464104	0.578653	0.806489	-0.163812	0.178274	0.379001
ENSMUSG00000020368	Canx	0.0756067	0.691926	0.999867	-0.0580579	0.530341	0.778835	0.0274776	0.766612	0.869744
ENSMUSG00000020372	Rack1	0.694837	0.155957	0.904723	-0.123834	0.15739	0.450401	0.197033	0.119884	0.30515
ENSMUSG00000020375	Rufy1	-0.0786412	0.721687	0.999867	0.127573	0.141823	0.427828	0.107243	0.326533	0.528176
ENSMUSG00000020376	Rnf130	-0.013417	0.963888	0.999867	-0.278834	0.0137871	0.131505	-0.196424	0.120593	0.306057
ENSMUSG00000020377	Ltc4s	NA	NA	NA	NA	NA	NA	NA	NA	NA
ENSMUSG00000020380	Rad50	-0.215391	0.334582	0.999867	0.175002	0.0989524	0.360292	0.125076	0.248708	0.452453
ENSMUSG00000020381	Mrnip	0.237346	0.53698	0.999867	0.00761438	0.917727	0.96605	0.140501	0.245356	0.448611
ENSMUSG00000020385	Clk4	-0.07307	0.738981	0.999867	0.119499	0.178604	0.47684	0.096306	0.3908	0.586149
ENSMUSG00000020386	Sar1b	0.0344892	0.876305	0.999867	-0.131026	0.162748	0.456937	-0.0923648	0.350717	0.549408
ENSMUSG00000020387	Jade2	-0.727065	0.0143705	0.322966	0.116696	0.212441	0.514141	-0.280113	0.0524611	0.20379
ENSMUSG00000020388	Pdlim4	-0.953635	0.723425	NA	0.0259686	0.39032	NA	NA	NA	NA
ENSMUSG00000020389	Cdkl3	0.460096	0.30775	0.999867	-0.840741	0.00044297	0.0173674	-0.0433578	0.47073	0.652516
ENSMUSG00000020390	Ube2b	-0.0165926	0.960047	0.999867	-0.131932	0.167912	0.463211	-0.131624	0.263502	0.467322
ENSMUSG00000020392	Cdkn2aipnl	0.540762	0.147947	0.895914	0.0143755	0.863095	0.942482	0.432994	0.0141514	0.0982102
ENSMUSG00000020393	Kremen1	-0.366341	0.206161	0.981187	-0.0060394	0.942533	0.975105	-0.177819	0.1522	0.34649
ENSMUSG00000020396	Nefh	-0.235911	0.919053	NA	0.00192773	0.941373	NA	NA	NA	NA
ENSMUSG00000020397	Med7	-0.0390255	0.880018	0.999867	0.00647288	0.939031	0.973744	0.0159043	0.876369	0.933031
ENSMUSG00000020399	Havcr2	-0.0902526	0.847824	0.999867	0.355818	0.0203965	0.163008	0.380881	0.0266947	0.140813
ENSMUSG00000020400	Tnip1	0.167603	0.585858	0.999867	-0.265407	0.032281	0.206636	-0.16974	0.145173	0.338224
ENSMUSG00000020402	Vdac1	0.30587	0.235864	0.999867	-0.136739	0.126702	0.409465	0.102089	0.365797	0.563987
ENSMUSG00000020407	Upp1	0.150831	0.848045	0.999867	0.0147335	0.815417	0.92106	0.0349555	0.647042	0.787237
ENSMUSG00000020409	Slu7	0.225582	0.412513	0.999867	-0.100399	0.26266	0.565808	0.0297311	0.756499	0.862956
ENSMUSG00000020412	Ascc2	-0.0788892	0.687329	0.999867	0.0683617	0.434896	0.715793	0.0782587	0.412721	0.604605
ENSMUSG00000020413	Hus1	0.246068	0.625922	0.999867	0.0668138	0.419472	0.70486	0.191418	0.13456	0.324451
ENSMUSG00000020415	Pttg1	0.0880341	0.666537	0.999867	-0.0499507	0.547195	0.78962	0.0555184	0.653527	0.792011
ENSMUSG00000020420	Zfp607a	-0.36766	0.452846	0.999867	0.0146225	0.83995	0.931662	-0.0766631	0.46424	0.647345
ENSMUSG00000020422	Tns3	-0.106867	0.790749	0.999867	0.0835753	0.339615	0.638563	0.077203	0.501662	0.676983
ENSMUSG00000020423	Btg2	0.152686	0.814366	0.999867	-0.0477074	0.42271	0.706761	-0.028336	0.77074	0.872438
ENSMUSG00000020424	Castor1	-0.149106	0.874849	0.999867	-0.0380849	0.316484	0.620031	-0.122337	0.14341	0.335944
ENSMUSG00000020428	Gabra6	NA	NA	NA	NA	NA	NA	NA	NA	NA
ENSMUSG00000020430	Pes1	0.26881	0.326614	0.999867	0.0251105	0.763158	0.895226	0.232172	0.0703536	0.233505
ENSMUSG00000020432	Tcn2	-3.39392	0.596336	NA	NA	NA	NA	-0.0067677	0.328894	0.530758
ENSMUSG00000020435	Osbp2	-0.411848	0.826179	NA	0.0157278	0.681655	0.858352	NA	NA	NA
ENSMUSG00000020437	Myo1g	0.550149	0.758536	NA	-0.0512798	0.276064	0.578879	NA	NA	NA
ENSMUSG00000020439	Smtn	-0.0062754	0.989873	0.999867	0.0455981	0.52952	0.7787	0.12236	0.309613	0.512324
ENSMUSG00000020440	Arf5	0.40513	0.0127259	0.29944	-0.308382	0.00363012	0.0623852	0.0524949	0.616439	0.764554
ENSMUSG00000020441	2310033P09Rik	0.183691	0.587955	0.999867	0.04647	0.553354	0.792744	0.188947	0.144217	0.33687
ENSMUSG00000020444	Guk1	0.041084	0.81797	0.999867	0.0304973	0.714635	0.872724	0.103767	0.314371	0.517105
ENSMUSG00000020448	Rnf185	0.407541	0.342966	0.999867	-0.0668479	0.409286	0.696214	0.118298	0.317481	0.519046
ENSMUSG00000020451	Limk2	-0.257261	0.385903	0.999867	0.0848636	0.357033	0.654174	-0.0196304	0.855889	0.920649
ENSMUSG00000020453	Patz1	-0.500047	0.119949	0.832282	-0.0588145	0.492884	0.754679	-0.313146	0.0401391	0.176959
ENSMUSG00000020454	Eif4enif1	0.0549559	0.771385	0.999867	0.0353104	0.636705	0.83564	0.119142	0.252568	0.456205
ENSMUSG00000020455	Trim11	0.387815	0.308214	0.999867	-0.410811	0.00621164	0.0848318	-0.0485241	0.654157	0.792607
ENSMUSG00000020456	Ogdh	0.120167	0.384857	0.999867	-0.152513	0.0595277	0.280876	-0.0165065	0.829347	0.905116
ENSMUSG00000020457	Drg1	0.113673	0.474951	0.999867	-0.0307533	0.699224	0.865969	0.101381	0.265658	0.46989
ENSMUSG00000020458	Rtn4	0.182474	0.592459	0.999867	0.102442	0.267991	0.571476	0.334029	0.0163213	0.105726
ENSMUSG00000020459	Mtif2	-0.0842477	0.831249	0.999867	-0.0919198	0.260731	0.563564	-0.188315	0.137248	0.327904
ENSMUSG00000020460	Rps27a	0.801471	0.0543017	0.638901	-0.170872	0.0901181	0.343775	0.293454	0.0601615	0.217776
ENSMUSG00000020461	Clhc1	NA	NA	NA	NA	NA	NA	NA	NA	NA
ENSMUSG00000020462	Cfap36	0.356608	0.038917	0.556485	0.16251	0.0671749	0.297429	0.577013	2.97e-06	0.00025913
ENSMUSG00000020463	Ppp4r3b	-0.997973	5.16e-07	0.00020898	0.239234	0.0497682	0.25523	-0.395832	0.00239845	0.0339905
ENSMUSG00000020464	Pnpt1	-0.0302156	0.926676	0.999867	0.156818	0.122724	0.402312	0.237683	0.0724734	0.236713
ENSMUSG00000020467	Efemp1	0.231143	0.685908	0.999867	-1.44156	1.33e-06	0.00023761	-1.11932	5.07e-05	0.00234723
ENSMUSG00000020471	Pold2	-0.352561	0.454474	0.999867	0.494179	0.00278481	0.0536988	0.116607	0.306104	0.508721
ENSMUSG00000020472	Zkscan17	0.427516	0.153275	0.901776	-0.198006	0.0675144	0.298382	0.0577318	0.60059	0.754048
ENSMUSG00000020473	Aebp1	-0.11933	0.537608	0.999867	-0.242918	0.0199504	0.16118	-0.327827	0.00408158	0.0468322
ENSMUSG00000020474	Polm	-0.14668	0.732084	0.999867	-0.0048432	0.950039	0.977985	-0.0389074	0.711377	0.833365
ENSMUSG00000020475	Pgam2	-1.45194	0.562872	NA	0.0466478	0.152558	NA	NA	NA	NA
ENSMUSG00000020476	Dbnl	0.0267995	0.887163	0.999867	-0.0359314	0.672	0.853161	0.0140267	0.882729	0.936006
ENSMUSG00000020477	Mrps24	0.304349	0.270592	0.999867	-0.0776684	0.361643	0.658031	0.129467	0.278323	0.480992
ENSMUSG00000020482	Ccdc117	0.318011	0.2508	0.999867	-0.144727	0.136428	0.420463	0.0179342	0.870136	0.928643
ENSMUSG00000020483	Dynll2	0.11483	0.624274	0.999867	-0.0034158	0.967413	0.984699	0.118244	0.249276	0.452732
ENSMUSG00000020484	Xbp1	-0.0776025	0.857588	0.999867	-0.224896	0.0470679	0.247887	-0.330149	0.0293589	0.147441
ENSMUSG00000020485	Supt4a	0.416422	0.12984	0.858166	-0.105177	0.238854	0.539196	0.169025	0.0902926	0.265405
ENSMUSG00000020486	Septin4	0.480466	0.825044	0.999867	-0.0032252	0.908893	0.96288	0.0109197	0.760305	0.865115
ENSMUSG00000020491	2810021J22Rik	-0.344029	0.555608	0.999867	0.160221	0.076973	0.31933	0.0491026	0.539319	0.706741
ENSMUSG00000020492	Ska2	0.211911	0.44661	0.999867	0.465748	0.00177456	0.0414379	0.726997	0.00017708	0.00599558
ENSMUSG00000020493	Prr11	0.240982	0.401406	0.999867	-0.16237	0.109832	0.38153	-0.0077587	0.942718	0.972758
ENSMUSG00000020495	Smg8	-0.0403467	0.819666	0.999867	-0.0268963	0.745356	0.886375	-0.0245174	0.79734	0.887716
ENSMUSG00000020496	Rnf187	0.151853	0.506205	0.999867	0.0167376	0.860535	0.941454	0.126843	0.267962	0.471997
[truncated: 12,120 more rows]
