# Supplementary material for: MCTS2 and distinct eIF2D roles in uORF-dependent translation regulation revealed by in vitro re-initiation assays
Source: EMBO J. 2025 Jan 2;44(3):854–76. doi: 10.1038/s44318-024-00347-3 (PMC11790910; doi:10.1038/s44318-024-00347-3)
Supplement: Supplementary file 4 — Dataset EV2 [file 44318_2024_347_MOESM4_ESM.xlsx]

## Sheet: Legend
Data Set EV2
Data related to Figure 4C (Ribo-seq and RNA-seq, Eif2d shRNA vs. Control cells)
Transcriptome-wide quantifications of Gene_ID, Gene_name. TE_log2FC. TE_pvalue, TE_padjusted, RNA_log2FC, RNA_pvalue, RNA_padjusted, RPF_log2FC, RPF_pvalue, RPF_padjusted

## Sheet: Dataset EV2
Gene_ID	Gene_name	TE_log2FC	TE_pvalue	TE_padjusted	RNA_log2FC	RNA_pvalue	RNA_padjusted	RPF_log2FC	RPF_pvalue	RPF_padjusted
ENSMUSG00000000001	Gnai3	0.283718	0.0474042	0.637509	-0.146908	0.145911	0.30614	0.132629	0.0980724	0.244504
ENSMUSG00000000028	Cdc45	-0.0350757	0.939315	0.999702	-0.292063	0.0690945	0.182205	-0.244393	0.0966746	0.242004
ENSMUSG00000000037	Scml2	-0.320721	0.62276	NA	-0.198377	0.170504	0.341921	-0.0956202	0.255289	0.456987
ENSMUSG00000000049	Apoh	1.17748	NA	NA	-0.006114	NA	NA	0.00795921	NA	NA
ENSMUSG00000000056	Narf	-0.0325484	0.950826	NA	0.003023	0.982365	0.990014	0.00508196	0.968862	0.984707
ENSMUSG00000000058	Cav2	0.011207	0.972589	0.999702	0.0417693	0.755417	0.857584	0.0641166	0.56496	0.739785
ENSMUSG00000000078	Klf6	0.0857996	0.51283	0.999702	0.170049	0.0827076	0.20589	0.296524	0.000420888	0.00561593
ENSMUSG00000000085	Scmh1	0.184932	0.371367	0.999702	0.302854	0.0107238	0.048502	0.527807	3.8e-05	0.000903519
ENSMUSG00000000088	Cox5a	0.439432	0.082313	0.839851	-0.213874	0.107191	0.247605	0.140293	0.205008	0.397589
ENSMUSG00000000094	Tbx4	-0.253737	0.454144	NA	0.170577	0.227424	0.412933	0.0565048	0.642231	0.798164
ENSMUSG00000000103	Zfy2	0.47015	0.834875	NA	NA	NA	NA	-0.0101753	0.845028	0.922035
ENSMUSG00000000126	Wnt9a	0.113752	0.891879	NA	0.0805277	0.481628	0.660619	0.0568242	0.474334	0.66585
ENSMUSG00000000127	Fer	-0.0481626	0.862363	0.999702	0.0678631	0.592377	0.748204	0.0726091	0.519153	0.705634
ENSMUSG00000000131	Xpo6	0.648349	0.0233537	0.451445	-0.656491	0.000604222	0.0059997	-0.0749955	0.422436	0.621133
ENSMUSG00000000134	Tfe3	0.160291	0.532984	0.999702	-0.0928808	0.470506	0.652832	0.0308103	0.770257	0.88043
ENSMUSG00000000142	Axin2	0.905398	0.589523	NA	-0.149406	0.102623	0.2398	NA	NA	NA
ENSMUSG00000000148	Brat1	-0.105662	0.800854	NA	0.119145	0.376383	0.568803	0.079229	0.516453	0.703723
ENSMUSG00000000149	Gna12	-0.279061	0.292396	NA	0.379626	0.00290288	0.0185449	0.110288	0.378642	0.58463
ENSMUSG00000000154	Slc22a18	-0.237712	0.629853	NA	0.187552	0.173914	0.345866	0.092684	0.405848	0.60665
ENSMUSG00000000167	Pih1d2	-1.06082	0.100947	NA	0.0757336	0.516389	0.690212	-0.226029	0.0863773	0.225097
ENSMUSG00000000168	Dlat	-0.149485	0.439216	0.999702	0.10002	0.346845	0.54108	0.0106639	0.91549	0.960249
ENSMUSG00000000171	Sdhd	-0.245209	0.280552	NA	0.0966251	0.421629	0.610394	-0.0510228	0.635715	0.793343
ENSMUSG00000000184	Ccnd2	0.00611519	0.990667	0.999702	-0.0765941	0.538867	0.707701	-0.0620095	0.596594	0.763956
ENSMUSG00000000194	Gpr107	-0.117637	0.670443	0.999702	0.245338	0.0491646	0.144468	0.143432	0.254893	0.456752
ENSMUSG00000000197	Nalcn	0.604236	0.649347	NA	-0.500668	0.0204359	0.0772428	NA	NA	NA
ENSMUSG00000000204	Slfn4	0.221399	0.790223	NA	-0.314808	0.0478395	0.141623	-0.0914368	0.280034	0.483567
ENSMUSG00000000223	Drp2	0.0523048	0.977783	NA	-0.0262162	0.70742	0.827052	NA	NA	NA
ENSMUSG00000000244	Tspan32	0.343617	0.625002	NA	0.112742	0.41152	0.601001	0.0655282	0.379859	0.585306
ENSMUSG00000000248	Clec2g	0.0530608	0.933274	NA	0.244927	0.0841119	0.20791	0.191448	0.087734	0.227853
ENSMUSG00000000253	Gmpr	0.165052	0.647593	NA	-0.034878	0.783326	0.874872	0.0624	0.607257	0.771762
ENSMUSG00000000263	Glra1	NA	NA	NA	NA	NA	NA	NA	NA	NA
ENSMUSG00000000266	Mid2	-0.147463	0.512642	NA	0.1703	0.169877	0.341151	0.0974112	0.343163	0.548591
ENSMUSG00000000275	Trim25	0.0818138	0.569837	NA	-0.177909	0.0792164	0.199836	-0.0749331	0.386743	0.590915
ENSMUSG00000000276	Dgke	-0.275626	0.347441	NA	-0.553496	0.00149848	0.0115688	-0.819196	8.83e-06	0.000290897
ENSMUSG00000000278	Scpep1	0.36606	0.0348056	0.538765	-0.224945	0.067742	0.179608	0.109025	0.068587	0.192938
ENSMUSG00000000282	Mnt	0.516175	0.158204	NA	-0.166896	0.230404	0.416306	0.142117	0.27143	0.474153
ENSMUSG00000000290	Itgb2	0.0523812	0.912548	NA	-0.134526	0.321046	0.51559	-0.0369189	0.71892	0.847537
ENSMUSG00000000295	Hddc2	-0.428594	0.0271918	0.481546	0.159109	0.112725	0.256516	-0.152059	0.174929	0.357775
ENSMUSG00000000301	Pemt	-0.334722	0.513777	NA	1.14574	6.06e-06	0.000166252	0.466871	0.0213946	0.0897439
ENSMUSG00000000303	Cdh1	-0.199591	0.667379	NA	0.744578	7.14e-05	0.00113967	0.186569	0.123184	0.283822
ENSMUSG00000000318	Clec10a	NA	NA	NA	NA	NA	NA	NA	NA	NA
ENSMUSG00000000325	Arvcf	-0.157001	0.777939	0.999702	1.00839	0.000407797	0.00448401	0.871022	0.00122138	0.0124812
ENSMUSG00000000326	Comt	-0.0539427	0.814433	0.999702	0.593861	1.52e-05	0.000344604	0.578564	2.07e-05	0.000570788
ENSMUSG00000000339	Rtca	0.1167	0.519452	NA	-0.134897	0.200965	0.381331	-0.00897913	0.927512	0.966392
ENSMUSG00000000340	Dbt	NA	NA	NA	NA	NA	NA	NA	NA	NA
ENSMUSG00000000346	Dazap2	-0.249744	0.186677	0.999702	0.186175	0.122981	0.272197	0.0229963	0.811796	0.904131
ENSMUSG00000000355	Mcts1	-0.251569	0.662615	NA	-0.202885	0.164247	0.333058	-0.157698	0.171701	0.353511
ENSMUSG00000000374	Trappc10	0.0875376	0.632531	0.999702	0.0196992	0.831498	0.90302	0.106526	0.355777	0.561611
ENSMUSG00000000378	Ccm2	-0.627481	0.0662533	0.76379	0.54245	0.000336837	0.00388894	0.013166	0.913066	0.959113
ENSMUSG00000000384	Tbrg4	-0.357941	0.282559	0.999702	-0.0329764	0.782471	0.874755	-0.224147	0.113952	0.269872
ENSMUSG00000000392	Fap	-1.69301	0.345368	NA	0.145746	0.0890164	NA	NA	NA	NA
ENSMUSG00000000399	Ndufa9	-0.0628515	0.721907	0.999702	0.113401	0.256435	0.446668	0.0910948	0.341062	0.546761
ENSMUSG00000000420	Galnt1	-0.158142	0.588701	0.999702	-0.503688	0.00113439	0.0094657	-0.589905	0.00110904	0.0116669
ENSMUSG00000000439	Mkrn2	-0.26341	0.220649	NA	0.11033	0.298879	0.49219	-0.0545061	0.635947	0.793466
ENSMUSG00000000440	Pparg	NA	NA	NA	NA	NA	NA	NA	NA	NA
ENSMUSG00000000441	Raf1	-0.1837	0.0984295	0.885614	0.220903	0.00350682	0.0214221	0.0745275	0.455218	0.650271
ENSMUSG00000000486	Septin1	0.178414	0.90592	NA	-0.0843207	0.406266	0.596414	NA	NA	NA
ENSMUSG00000000489	Pdgfb	-0.821353	0.659987	NA	0.0438931	0.534848	NA	NA	NA	NA
ENSMUSG00000000530	Acvrl1	-1.76194	0.39326	NA	0.0834072	0.195572	0.375133	-0.0153213	0.715023	0.844833
ENSMUSG00000000531	Grasp	-0.260114	0.485219	NA	-0.199705	0.151369	0.314866	-0.249882	0.0923226	0.235807
ENSMUSG00000000532	Acvr1b	0.0154744	0.967913	NA	0.106473	0.418806	0.607864	0.097887	0.429333	0.627208
ENSMUSG00000000538	Tom1l2	-0.192873	0.392226	0.999702	0.565688	3.28e-05	0.000621911	0.412483	0.000876573	0.0097696
ENSMUSG00000000552	Zfp385a	0.183186	0.57902	NA	-0.0880798	0.492373	0.670505	0.0365705	0.762193	0.874365
ENSMUSG00000000555	Itga5	-0.0370595	0.835336	0.999702	0.0550444	0.587975	0.744866	0.0538165	0.579474	0.750684
ENSMUSG00000000560	Gabra2	NA	NA	NA	NA	NA	NA	NA	NA	NA
ENSMUSG00000000561	Wdr77	0.697441	0.113044	0.930252	-0.929779	0.000430094	0.0046796	-0.247584	0.0792843	0.212379
ENSMUSG00000000562	Adora3	0.220561	0.738856	NA	0.132488	0.321417	0.516056	0.0702078	0.381688	0.586609
ENSMUSG00000000563	Atp5pb	-0.255367	0.0904699	0.867262	0.258639	0.000820296	0.00750559	0.0471967	0.618565	0.780302
ENSMUSG00000000567	Sox9	0.588955	0.203476	0.999702	-0.343412	0.0496586	0.145448	-0.02007	0.862387	0.931859
ENSMUSG00000000568	Hnrnpd	0.699461	0.0783595	0.821221	-1.32018	6.94e-07	2.95e-05	-0.594158	0.000373571	0.00510776
ENSMUSG00000000579	Dynlt1c	0.132721	0.385182	0.999702	0.0527111	0.548763	0.716047	0.201537	0.0327673	0.118461
ENSMUSG00000000581	C1d	-0.0265819	0.961579	0.999702	-0.203285	0.156072	0.321719	-0.198354	0.142819	0.314168
ENSMUSG00000000600	Krit1	0.015852	0.944462	0.999702	-0.131333	0.229206	0.414838	-0.0747825	0.515877	0.70322
ENSMUSG00000000605	Clcn4	0.181141	0.295441	0.999702	0.066583	0.516193	0.690068	0.259004	0.0124692	0.0632025
ENSMUSG00000000606	Vmn2r88	NA	NA	NA	NA	NA	NA	NA	NA	NA
ENSMUSG00000000628	Hk2	0.295778	0.349298	NA	-1.04231	2.02e-09	2.54e-07	-0.62129	0.00129627	0.0130483
ENSMUSG00000000631	Myo18a	0.141074	0.627577	0.999702	0.0547377	0.656421	0.79177	0.17858	0.155694	0.332528
ENSMUSG00000000632	Sez6	-1.32591	0.283892	NA	0.944936	1.24e-05	0.000291359	NA	NA	NA
ENSMUSG00000000673	Haao	-0.787243	0.61055	NA	0.0747307	0.42407	NA	NA	NA	NA
ENSMUSG00000000686	Abhd15	-0.359714	0.553702	NA	-0.104031	0.420113	0.609206	-0.100086	0.283545	0.487423
ENSMUSG00000000690	Hoxb6	-1.06201	0.420042	NA	0.454958	0.0251708	0.0900614	NA	NA	NA
ENSMUSG00000000693	Loxl3	-0.022759	0.967805	0.999702	0.0103134	0.93363	0.963659	0.0190279	0.872331	0.936032
ENSMUSG00000000706	Btn1a1	2.082	0.386854	NA	-0.11107	0.0366351	0.117019	NA	NA	NA
ENSMUSG00000000708	Kat2b	0.33854	0.246141	NA	-0.0204231	0.861062	0.921892	0.177392	0.189705	0.377594
ENSMUSG00000000711	Rab5b	-0.0390501	0.881931	0.999702	0.137764	0.268656	0.461259	0.137687	0.240416	0.43976
ENSMUSG00000000724	Cryba1	-0.262768	0.838655	NA	-0.00410479	0.972196	0.98515	NA	NA	NA
ENSMUSG00000000730	Dnmt3l	NA	NA	NA	NA	NA	NA	NA	NA	NA
ENSMUSG00000000732	Icosl	0.383665	0.801741	NA	-0.119551	0.250006	0.43962	NA	NA	NA
ENSMUSG00000000738	Spg7	-0.275227	0.113247	0.930252	0.0522971	0.620383	0.766327	-0.144105	0.13638	0.304352
ENSMUSG00000000740	Rpl13	-1.24549	0.000766395	0.0738433	0.55059	4.02e-09	4.73e-07	-0.364452	0.0344885	0.122597
ENSMUSG00000000743	Chmp1a	-0.125797	0.661437	0.999702	0.0307721	0.802885	0.886543	-0.0228306	0.84503	0.922035
ENSMUSG00000000751	Rpa1	0.113086	0.632065	0.999702	-0.690077	1.46e-06	5.34e-05	-0.51525	0.000373472	0.00510776
ENSMUSG00000000753	Serpinf1	-0.239222	0.136678	0.985634	0.557078	3.45e-07	1.73e-05	0.34758	0.000465309	0.00605325
ENSMUSG00000000759	Tubgcp3	0.349406	0.218594	0.999702	-0.0548369	0.635406	0.777348	0.206347	0.121979	0.282011
ENSMUSG00000000776	Polr3d	-0.344893	0.4448	NA	0.604437	0.000787973	0.0073099	0.147447	0.238535	0.437685
ENSMUSG00000000782	Tcf7	NA	NA	NA	NA	NA	NA	NA	NA	NA
ENSMUSG00000000787	Ddx3x	0.0466588	0.852364	0.999702	-0.329038	0.0258503	0.0917549	-0.290479	0.0126537	0.0638959
ENSMUSG00000000791	Il12rb1	0.503042	0.514176	NA	0.80469	0.00472996	0.0265124	1.09712	0.00424761	0.0310559
ENSMUSG00000000804	Usp32	0.137907	0.552841	0.999702	-0.0124176	0.920622	0.956725	0.127711	0.203655	0.395785
ENSMUSG00000000811	Txnrd3	-0.0436122	0.85166	NA	0.428159	0.00117658	0.00968616	0.385267	0.00903656	0.0512025
ENSMUSG00000000823	Zfp512b	-0.258394	0.371076	NA	-0.102092	0.317531	0.512733	-0.180428	0.181437	0.366754
ENSMUSG00000000826	Dnajc5	0.0487082	0.822453	0.999702	-0.149337	0.238259	0.426223	-0.0939583	0.380504	0.585844
ENSMUSG00000000827	Tpd52l2	-0.0817886	0.569028	0.999702	0.0717822	0.461735	0.645819	0.037127	0.665233	0.813686
ENSMUSG00000000838	Fmr1	0.0643505	0.813703	0.999702	-0.395338	0.0122406	0.0532567	-0.337099	0.00863751	0.0496331
ENSMUSG00000000861	Bcl11a	NA	NA	NA	NA	NA	NA	NA	NA	NA
ENSMUSG00000000876	Pxmp4	-0.0768153	0.88341	NA	0.20934	0.14148	0.299656	0.252462	0.0902411	0.232307
ENSMUSG00000000881	Dlg3	-0.206562	0.509792	0.999702	-0.256913	0.0773802	0.196664	-0.418697	0.00887975	0.05077
ENSMUSG00000000884	Gnb1l	0.198198	0.655522	NA	-0.165462	0.23588	0.422819	-0.0584382	0.628612	0.787918
ENSMUSG00000000901	Mmp11	-0.0942524	0.906332	0.999702	0.00460865	0.98059	0.989033	-0.00737706	0.932875	0.968992
ENSMUSG00000000902	Smarcb1	0.324059	0.0671188	0.767127	-0.518092	3.15e-05	0.00060659	-0.171422	0.0797819	0.213405
ENSMUSG00000000903	Vpreb3	NA	NA	NA	NA	NA	NA	NA	NA	NA
ENSMUSG00000000915	Hip1r	-0.116819	0.680552	NA	0.118659	0.309387	0.504134	0.0446369	0.707455	0.840517
ENSMUSG00000000916	Nsun5	-0.0191016	0.956188	NA	-0.0403592	0.74898	0.852869	-0.0265805	0.822622	0.910706
ENSMUSG00000000934	Top1mt	-0.107748	0.765308	NA	-0.303999	0.049334	0.144715	-0.320465	0.0435958	0.142965
ENSMUSG00000000938	Hoxa10	NA	NA	NA	NA	NA	NA	NA	NA	NA
ENSMUSG00000000942	Hoxa4	0.108171	0.855346	NA	-0.0544824	0.598215	0.752224	-0.0336709	0.749009	0.866553
ENSMUSG00000000948	Gm38393	-0.319566	0.458355	NA	0.0935142	0.474374	0.655984	-0.0300972	0.800099	0.896271
ENSMUSG00000000957	Mmp14	-0.160172	0.743239	0.999702	0.0925195	0.478673	0.658448	0.0360872	0.755046	0.869832
ENSMUSG00000000958	Slc7a7	-0.103502	0.891609	NA	-0.0278153	0.803328	0.886543	-0.0269619	0.760742	0.87349
ENSMUSG00000000959	Oxa1l	-0.599632	0.00438677	NA	0.134422	0.247148	0.4364	-0.323624	0.00739665	0.0446336
ENSMUSG00000000976	Heatr6	-0.235875	0.235124	0.999702	0.225148	0.0308297	0.103472	0.0467864	0.665938	0.814264
ENSMUSG00000001014	Icam4	NA	NA	NA	NA	NA	NA	NA	NA	NA
ENSMUSG00000001016	Ilf2	-0.169577	0.419444	0.999702	-0.293597	0.0139602	0.0587848	-0.41975	0.000556587	0.00689553
ENSMUSG00000001017	Chtop	-0.061904	0.717803	0.999702	-0.275139	0.0174953	0.0690032	-0.323039	0.000363832	0.00504293
ENSMUSG00000001018	Snapin	0.213868	0.504808	0.999702	-0.128991	0.282614	0.475402	0.0344188	0.771783	0.881125
ENSMUSG00000001020	S100a4	-0.0820781	0.659659	0.999702	0.310066	0.00232398	0.0158851	0.247873	0.0275476	0.105072
ENSMUSG00000001021	S100a3	0.166402	0.615555	NA	-0.303561	0.0525717	0.151466	-0.146325	0.251344	0.453117
ENSMUSG00000001023	S100a5	NA	NA	NA	NA	NA	NA	NA	NA	NA
ENSMUSG00000001025	S100a6	-0.0209476	0.903132	0.999702	0.261991	0.0109386	0.04921	0.274623	0.00389646	0.0291216
ENSMUSG00000001034	Mapk7	-0.112406	0.496436	0.999702	0.584692	1.63e-09	2.09e-07	0.49378	2.5e-05	0.00065153
ENSMUSG00000001036	Epn2	-0.203847	0.449712	0.999702	0.19659	0.140459	0.2982	0.0799805	0.481731	0.673093
ENSMUSG00000001039	B9d1	-0.308761	0.272246	NA	0.591771	0.000182665	0.00239653	0.276334	0.0531616	0.163577
ENSMUSG00000001052	Sec24b	0.541949	0.110973	0.927144	-0.660979	0.00264596	0.0173752	-0.228058	0.0248399	0.0978788
ENSMUSG00000001054	Rmnd5b	-0.0465364	0.819083	NA	0.155645	0.157186	0.323177	0.129666	0.272839	0.475887
ENSMUSG00000001056	Nhp2	-0.282233	0.575322	0.999702	-0.125636	0.345052	0.539732	-0.195855	0.145256	0.318077
ENSMUSG00000001062	Vps9d1	-0.758929	0.13605	NA	0.0452917	0.70378	0.824159	-0.168499	0.145503	0.318435
ENSMUSG00000001065	Zfp276	-0.0370419	0.924163	NA	0.129191	0.315734	0.51061	0.0744053	0.531404	0.714811
ENSMUSG00000001082	Mfsd10	-0.112813	0.559151	0.999702	0.132766	0.2338	0.420218	0.0739862	0.46193	0.655625
ENSMUSG00000001089	Luzp1	0.0589915	0.810886	0.999702	-0.141652	0.222675	0.407403	-0.0560148	0.625337	0.784899
ENSMUSG00000001098	Kctd10	-0.179	0.488278	0.999702	0.625544	3.17e-05	0.00060792	0.481347	0.000903634	0.010003
ENSMUSG00000001100	Poldip2	-0.108244	0.377089	0.999702	0.0767605	0.395252	0.58665	0.0161097	0.83635	0.917162
ENSMUSG00000001105	Ift20	0.0636664	0.796969	0.999702	0.309651	0.0211972	0.0794583	0.420488	0.001755	0.0161842
ENSMUSG00000001119	Col6a1	-0.177375	0.357084	0.999702	1.39369	1.91e-25	6.06e-22	1.25509	2.02e-25	3.86e-22
ENSMUSG00000001120	Pcbp3	1.1881	0.0295081	0.500064	-0.102983	0.349123	0.543413	0.661371	0.000286358	0.00422516
ENSMUSG00000001123	Lgals9	-0.0158943	0.933019	0.999702	0.440652	0.000114731	0.00164828	0.456232	0.000115487	0.0021357
ENSMUSG00000001127	Araf	0.23784	0.236566	0.999702	0.00743386	0.94548	0.970311	0.23306	0.0387617	0.132383
ENSMUSG00000001128	Cfp	-1.15319	0.421477	NA	0.244779	0.0807793	0.20266	NA	NA	NA
ENSMUSG00000001131	Timp1	-0.337111	0.263414	NA	-0.0144904	0.906486	0.949262	-0.22156	0.0944549	0.239082
ENSMUSG00000001134	Uxt	-0.103629	0.668819	NA	0.123796	0.334172	0.528423	0.0926515	0.392608	0.595974
ENSMUSG00000001138	Cnnm3	-0.119959	0.679719	NA	0.108741	0.409479	0.599123	0.0656714	0.573992	0.746537
ENSMUSG00000001143	Lman2l	-0.0989378	0.776544	NA	-0.0272585	0.829133	0.901308	-0.0602245	0.616369	0.778289
ENSMUSG00000001150	Mcm3ap	-0.0452514	0.831866	NA	-0.157767	0.203964	0.385181	-0.185558	0.0680133	0.191771
ENSMUSG00000001151	Pcnt	0.18233	0.388393	0.999702	-0.581842	1.14e-07	6.93e-06	-0.310497	0.0190223	0.0832935
ENSMUSG00000001155	Ftcd	1.59584	0.322743	NA	-1.0996	0.00680927	NA	NA	NA	NA
ENSMUSG00000001156	Mxd1	0.366471	0.603241	NA	-0.068763	0.552167	0.718644	0.0286076	0.762759	0.874708
ENSMUSG00000001157	Gmcl1	-0.590649	0.0925379	NA	0.0438189	0.712121	0.830227	-0.233943	0.106692	0.258369
ENSMUSG00000001158	Snrnp27	-0.105589	0.377797	0.999702	0.218851	0.0143467	0.0599551	0.154485	0.0733114	0.201761
ENSMUSG00000001166	Oas1c	-0.0484984	0.977533	NA	-0.0232964	0.763988	NA	NA	NA	NA
ENSMUSG00000001173	Ocrl	-0.04139	0.852161	NA	-0.19435	0.0938787	0.22538	-0.132876	0.299285	0.50514
ENSMUSG00000001175	Calm1	-0.0908077	0.759256	0.999702	0.0452452	0.73022	0.84246	0.00824982	0.950878	0.977275
ENSMUSG00000001211	Agpat3	0.063714	0.744285	0.999702	0.23873	0.039899	0.124807	0.344542	0.00229374	0.0198704
ENSMUSG00000001225	Slc26a3	-0.0604111	0.961456	NA	-0.108738	0.414367	0.60377	NA	NA	NA
ENSMUSG00000001227	Sema6b	0.283919	0.586737	NA	-0.948296	2.69e-05	0.000542377	-0.178185	0.122663	0.282965
ENSMUSG00000001228	Uhrf1	-0.197706	0.712799	0.999702	-0.662619	0.00348441	0.021316	-0.752453	0.00365154	0.0277445
ENSMUSG00000001229	Dpp9	-0.000615353	0.996885	0.999702	-0.0207341	0.819274	0.895535	0.0115101	0.903588	0.955126
ENSMUSG00000001240	Ramp2	0.712673	0.0219851	NA	-0.0693042	0.573155	0.733999	0.524853	7.89e-05	0.00159488
ENSMUSG00000001248	Gramd1a	-0.305847	0.458091	0.999702	0.33674	0.0519375	0.150357	0.181641	0.174794	0.357626
ENSMUSG00000001249	Hpn	NA	NA	NA	NA	NA	NA	NA	NA	NA
ENSMUSG00000001280	Sp1	-0.122177	0.37844	0.999702	-0.014367	0.876139	0.930917	-0.0859713	0.301685	0.507545
ENSMUSG00000001281	Itgb7	-0.0730588	0.837931	0.999702	-0.754252	0.000101575	0.00148943	-0.773031	0.000133504	0.00239281
ENSMUSG00000001285	Myg1	-0.321085	0.0945865	0.871053	0.0659057	0.505686	0.68169	-0.159288	0.141652	0.312403
ENSMUSG00000001288	Rarg	0.0255388	0.882955	0.999702	0.168679	0.0774715	0.196856	0.207499	0.0638603	0.183986
ENSMUSG00000001289	Pfdn5	0.0121192	0.939663	0.999702	0.0650128	0.439007	0.626127	0.102655	0.299211	0.50509
ENSMUSG00000001300	Efnb2	-0.0936061	0.897194	NA	0.172458	0.170519	0.341921	0.147736	0.192123	0.380815
ENSMUSG00000001305	Rrp15	0.0372689	0.925708	NA	-0.0977343	0.45706	0.64147	-0.047151	0.694297	0.831796
ENSMUSG00000001313	Rnd2	-0.431843	0.0657041	NA	0.410683	0.000928003	0.00821299	0.0364452	0.761616	0.874055
ENSMUSG00000001323	Srr	-0.455478	0.0992775	NA	0.392887	0.00170955	0.0127413	0.0167632	0.88717	0.945354
ENSMUSG00000001333	Sync	0.137241	0.802976	NA	-0.0362699	0.772729	0.868859	0.0178856	0.85578	0.928743
ENSMUSG00000001348	Acp5	1.12497	0.581044	NA	-0.119801	0.108792	NA	NA	NA	NA
ENSMUSG00000001349	Cnn1	NA	NA	NA	NA	NA	NA	NA	NA	NA
ENSMUSG00000001366	Fbxo9	0.551696	0.034308	NA	-0.340699	0.0209106	0.0786612	0.0901993	0.456943	0.652002
ENSMUSG00000001376	Vps50	-0.0142905	0.952453	0.999702	-0.205306	0.0987042	0.233637	-0.174073	0.149997	0.325181
ENSMUSG00000001380	Hars	-0.118084	0.745243	0.999702	0.00422157	0.976124	0.986769	-0.0370545	0.758093	0.871849
ENSMUSG00000001383	Zmat2	-0.00330342	0.988935	0.999702	-0.149284	0.214904	0.399104	-0.105747	0.376155	0.582441
ENSMUSG00000001403	Ube2c	-0.254732	0.463091	0.999702	-0.364367	0.0212683	0.079589	-0.569941	0.00208602	0.0185632
ENSMUSG00000001415	Smg5	-0.226723	0.320081	0.999702	-0.0227027	0.839312	0.908235	-0.167778	0.141708	0.312403
ENSMUSG00000001416	Cct3	0.0893738	0.676214	0.999702	-0.433099	0.000229954	0.00289717	-0.286515	0.0177993	0.0796928
ENSMUSG00000001418	Glmp	-0.0893724	0.694768	0.999702	0.263337	0.022159	0.0820464	0.190115	0.110808	0.264805
ENSMUSG00000001419	Mef2d	-0.0733424	0.727261	0.999702	0.415465	0.000489201	0.00512898	0.347111	0.00936119	0.0523448
ENSMUSG00000001420	Tmem79	-0.478823	0.730463	NA	0.043924	0.67918	0.808699	NA	NA	NA
ENSMUSG00000001424	Snd1	-0.469587	0.0531098	0.687048	0.23666	0.0908394	0.219703	-0.0772083	0.332483	0.538824
ENSMUSG00000001435	Col18a1	0.622486	0.25823	NA	0.329203	0.0567551	0.159361	1.0473	0.000772075	0.00891785
ENSMUSG00000001436	Slc19a1	-0.122243	0.803302	0.999702	-0.50179	0.0112023	0.0499539	-0.515222	0.0126865	0.0639357
ENSMUSG00000001440	Kpnb1	-0.00127373	0.996516	0.999702	-0.444375	0.00210331	0.0148236	-0.360808	0.0161109	0.0747599
ENSMUSG00000001441	Npepps	-0.0266751	0.878745	0.999702	-0.0587818	0.571633	0.733085	-0.0478299	0.56716	0.741419
ENSMUSG00000001445	Mrpl10	-0.0774541	0.665513	0.999702	0.271179	0.00844816	0.0407643	0.213332	0.0611491	0.178697
ENSMUSG00000001467	Cyp51	-0.246666	0.157906	0.999702	0.286584	0.0106993	0.0484556	0.105984	0.247057	0.448339
ENSMUSG00000001472	Tcf25	0.0260597	0.889113	0.999702	0.253774	0.0179623	0.0704514	0.305911	0.00559887	0.0370075
ENSMUSG00000001473	Tubb6	-0.0303285	0.939648	0.999702	-0.338365	0.0367961	0.117356	-0.289883	0.0593539	0.175468
ENSMUSG00000001482	Def8	-0.20168	0.432736	0.999702	0.246167	0.0240779	0.087219	0.0625619	0.6083	0.772535
ENSMUSG00000001497	Pax9	0.183914	0.707411	NA	1.11848	4.39e-06	0.000128586	1.27243	3.93e-05	0.000925455
ENSMUSG00000001504	Irx2	0.133174	0.669222	NA	0.109791	0.354868	0.549747	0.175881	0.189414	0.377343
ENSMUSG00000001506	Col1a1	0.522804	0.240477	0.999702	0.0802346	0.526857	0.698515	0.659678	0.000340248	0.00479197
ENSMUSG00000001507	Itga3	-0.138113	0.422869	0.999702	-0.0923075	0.347957	0.542216	-0.167137	0.112194	0.267168
ENSMUSG00000001517	Foxm1	-0.091655	0.842699	0.999702	-0.479605	0.0177748	0.0698452	-0.633544	0.00195254	0.0176218
ENSMUSG00000001518	Itfg2	0.619012	0.0243436	NA	-0.82196	2.94e-05	0.000579693	-0.201481	0.0858507	0.224076
ENSMUSG00000001520	Nrip2	-0.325832	0.829587	NA	0.00719861	0.936799	NA	NA	NA	NA
ENSMUSG00000001521	Tulp3	-0.147605	0.646688	0.999702	0.12367	0.371168	0.563352	0.108462	0.21079	0.405119
ENSMUSG00000001524	Gtf2h4	0.0269173	0.909733	NA	-0.0585598	0.636448	0.778324	-0.0189983	0.851564	0.926071
ENSMUSG00000001525	Tubb5	-0.583128	0.0430245	0.596013	0.159819	0.059666	0.165017	-0.218837	0.117177	0.27514
ENSMUSG00000001542	Ell2	0.192563	0.685612	0.999702	0.849626	4.19e-05	0.000754994	0.946768	0.000892155	0.00992392
ENSMUSG00000001552	Jup	0.0572678	0.899626	0.999702	0.0176083	0.873371	0.929274	0.0618705	0.591441	0.760019
ENSMUSG00000001555	Fkbp10	-0.304278	0.113628	0.930252	0.337044	0.00978989	0.0454761	0.124271	0.119381	0.278483
ENSMUSG00000001558	Klhl10	0.299649	0.845169	NA	-0.09107	0.339255	NA	NA	NA	NA
ENSMUSG00000001569	Nom1	-0.192234	0.244742	NA	-0.240774	0.0140844	0.0591009	-0.363339	0.00327484	0.0256411
ENSMUSG00000001576	Ergic1	-0.0662294	0.76715	0.999702	-0.0950187	0.429698	0.618165	-0.129392	0.207782	0.401242
ENSMUSG00000001622	Csn3	-0.645538	0.59916	NA	0.252561	0.0826649	0.20589	NA	NA	NA
ENSMUSG00000001627	Ifrd1	-0.0486788	0.897215	0.999702	-0.0581789	0.625083	0.769313	-0.0399772	0.72509	0.851273
ENSMUSG00000001630	Stk38l	0.289965	0.305423	0.999702	0.0235011	0.847694	0.91258	0.269799	0.0444543	0.144701
ENSMUSG00000001632	Brpf1	0.344158	0.0761261	0.809676	-0.405858	0.00136717	0.0108113	-0.0647229	0.510614	0.697845
ENSMUSG00000001642	Akr1b3	0.0246568	0.924835	0.999702	-1.13787	4.39e-10	6.8e-08	-1.08898	1.25e-12	5.48e-10
ENSMUSG00000001657	Hoxc8	-0.400677	0.783062	NA	0.0231774	0.8179	0.894766	NA	NA	NA
ENSMUSG00000001661	Hoxc6	0.256909	0.43311	NA	0.217547	0.110857	0.253536	0.37102	0.0322122	0.116973
ENSMUSG00000001663	Gstt1	NA	NA	NA	NA	NA	NA	NA	NA	NA
ENSMUSG00000001665	Gstt3	0.633534	0.0131325	NA	-0.154737	0.256904	0.446974	0.320549	0.0176074	0.0792055
ENSMUSG00000001666	Ddt	-0.274846	0.198594	NA	0.522415	0.000803962	0.0073978	0.325442	0.00282962	0.0228508
ENSMUSG00000001670	Tat	NA	NA	NA	NA	NA	NA	NA	NA	NA
ENSMUSG00000001674	Ddx18	0.292041	0.2975	0.999702	-0.523659	0.000993587	0.00863102	-0.200053	0.111682	0.266393
ENSMUSG00000001687	Ubl3	0.191401	0.501049	NA	0.197211	0.0620372	0.169544	0.300243	0.0493848	0.155312
ENSMUSG00000001700	Gramd3	-0.271957	0.527924	NA	0.525039	0.00455547	0.0258394	0.191535	0.160564	0.339068
ENSMUSG00000001707	Eef1e1	-0.0695928	0.867954	NA	-0.0411438	0.747167	0.852075	-0.0476095	0.689193	0.828612
ENSMUSG00000001729	Akt1	-0.0921029	0.655911	0.999702	0.119571	0.278743	0.471691	0.076565	0.462303	0.655856
ENSMUSG00000001741	Il16	-0.194625	0.593582	NA	0.343296	0.0344419	0.111813	0.187223	0.168977	0.349703
ENSMUSG00000001750	Tcirg1	-0.103514	0.731368	0.999702	-0.00634886	0.957835	0.977305	-0.0486937	0.671896	0.817957
ENSMUSG00000001751	Naglu	-0.0903533	0.846715	NA	-0.134377	0.317707	0.512852	-0.159026	0.22358	0.421124
ENSMUSG00000001755	Coasy	-0.108402	0.563509	NA	0.207688	0.0649495	0.174906	0.146799	0.161837	0.340909
ENSMUSG00000001761	Smo	0.0269917	0.915083	NA	0.169817	0.0714509	0.186483	0.137545	0.285741	0.489725
ENSMUSG00000001763	Tspan33	-0.120119	0.835804	NA	0.135197	0.319478	0.514177	0.0446657	0.633216	0.791434
ENSMUSG00000001767	Crnkl1	-0.166367	0.397603	NA	-0.0127801	0.914975	0.953724	-0.126948	0.150931	0.326074
ENSMUSG00000001768	Rin2	0.115978	0.811564	0.999702	0.16488	0.24443	0.433375	0.222614	0.116442	0.273918
ENSMUSG00000001774	Chordc1	-0.0897396	0.658947	0.999702	-0.151811	0.197931	0.377777	-0.21021	0.0369712	0.128116
ENSMUSG00000001783	Rtcb	-0.333537	0.0432624	0.596089	0.127375	0.242729	0.431081	-0.112839	0.199204	0.389868
ENSMUSG00000001785	Pwp1	-0.0533106	0.88192	0.999702	-0.0790183	0.523443	0.69566	-0.0628942	0.599862	0.766159
ENSMUSG00000001786	Fbxo7	-0.2093	0.250098	0.999702	0.334694	0.00278565	0.0180249	0.165771	0.116428	0.273918
ENSMUSG00000001794	Capns1	0.167493	0.355612	0.999702	-0.0122888	0.892473	0.941802	0.167011	0.042172	0.139496
ENSMUSG00000001827	Folr1	1.75766	0.235876	NA	-0.00998467	0.884341	0.935928	0.072733	0.132028	0.297851
ENSMUSG00000001829	Clpb	-0.371293	0.0234961	0.452478	-0.112713	0.226613	0.412032	-0.421616	0.000109442	0.00204155
ENSMUSG00000001833	Septin7	0.0491053	0.872019	0.999702	-0.285889	0.0646178	0.174309	-0.277226	0.0219538	0.0909331
ENSMUSG00000001844	Zdhhc4	0.851476	0.00701677	NA	-0.788848	7.74e-05	0.00120255	-0.00401328	0.971451	0.985849
ENSMUSG00000001847	Rac1	0.0465976	0.822703	0.999702	-0.131809	0.222236	0.40697	-0.0585555	0.573833	0.746421
ENSMUSG00000001855	Nup214	-0.491392	0.000235846	NA	-0.290884	0.00323937	0.0202162	-0.747131	1.86e-12	7.32e-10
ENSMUSG00000001864	Aif1l	-0.437729	0.498488	NA	-0.207185	0.130981	0.284207	-0.704151	0.00602632	0.0389356
ENSMUSG00000001870	Ltbp1	0.190556	0.204992	0.999702	-0.0751618	0.406163	0.596414	0.119615	0.198673	0.389278
ENSMUSG00000001891	Ugp2	0.0593098	0.758672	0.999702	0.205822	0.0387519	0.121979	0.264445	0.0322095	0.116973
ENSMUSG00000001901	Kcnh6	-0.233564	0.891232	NA	-0.0394785	0.49005	0.668202	-0.0364513	0.427899	0.625977
ENSMUSG00000001909	Trmt1	-0.505058	0.040639	0.588104	0.242792	0.0101742	0.0466859	-0.11876	0.335975	0.542428
ENSMUSG00000001910	Nacc1	-0.202555	0.581921	0.999702	-0.196531	0.163133	0.33138	-0.315698	0.0413476	0.137966
ENSMUSG00000001911	Nfix	0.22348	0.307894	0.999702	0.176387	0.137686	0.293983	0.416933	0.00148609	0.0143768
ENSMUSG00000001918	Slc1a5	-0.369009	0.239816	0.999702	0.346592	0.0368884	0.117532	0.141614	0.197431	0.387509
ENSMUSG00000001924	Uba1	-0.0299154	0.779884	0.999702	-0.294215	1.34e-05	0.000309571	-0.274452	0.000730569	0.00851586
ENSMUSG00000001930	Vwf	-0.28501	0.819417	NA	0.00506605	0.969584	0.984016	NA	NA	NA
ENSMUSG00000001942	Siae	-0.064217	0.846967	0.999702	-0.075039	0.562689	0.725719	-0.095588	0.43318	0.631651
ENSMUSG00000001948	Spa17	-0.151485	0.796257	NA	-0.246486	0.096824	0.230663	-0.204842	0.0928246	0.236798
ENSMUSG00000001962	Fam50a	0.432953	0.0591417	NA	-0.435171	0.00376114	0.0225314	-0.039316	0.700863	0.836264
ENSMUSG00000001964	Emd	-0.114926	0.480274	0.999702	-0.171942	0.101853	0.238515	-0.249086	0.00778557	0.0461524
ENSMUSG00000001983	Taco1	0.200053	0.591319	NA	-0.401888	0.0231486	0.084552	-0.192546	0.15858	0.336369
ENSMUSG00000001986	Gria3	-1.83424	0.569629	NA	0.0382811	0.31876	0.513608	NA	NA	NA
ENSMUSG00000001995	Sipa1l2	0.213026	0.563783	NA	0.428904	0.0197885	0.0755151	0.799329	4.2e-06	0.000165771
ENSMUSG00000001998	Ap4e1	-0.0243956	0.907699	NA	-0.241223	0.0416848	0.128432	-0.200574	0.109983	0.263493
ENSMUSG00000001999	Blvra	-0.0269159	0.89102	NA	-0.123077	0.267479	0.459975	-0.104779	0.343124	0.548591
ENSMUSG00000002006	Pdzd4	0.16238	0.613695	NA	0.00753974	0.952109	0.973966	0.0735317	0.52478	0.710497
ENSMUSG00000002010	Idh3g	0.00488663	0.965861	0.999702	-0.235804	0.00263887	0.0173376	-0.192307	0.0129452	0.0647968
ENSMUSG00000002014	Ssr4	-0.348965	0.0273569	0.481546	0.329451	0.0012569	0.0101672	0.0451989	0.616756	0.778691
ENSMUSG00000002015	Bcap31	0.485534	0.0287201	0.490342	-0.50042	0.000477805	0.00505256	-0.0338901	0.751168	0.867812
ENSMUSG00000002017	Fam98a	0.130222	0.633596	0.999702	-0.155952	0.238978	0.426749	-0.0480777	0.657195	0.807557
ENSMUSG00000002020	Ltbp2	0.165507	0.511849	NA	-0.379384	0.00170369	0.0127052	-0.138602	0.268575	0.471244
ENSMUSG00000002028	Kmt2a	0.512229	0.129639	0.973922	-0.583744	0.00254867	0.0169654	-0.119531	0.322641	0.528945
ENSMUSG00000002031	Ift46	-0.0350412	0.892212	0.999702	0.158271	0.224965	0.409848	0.189481	0.0932669	0.237618
ENSMUSG00000002033	Cd3g	0.46283	0.795769	NA	-0.0883287	0.301366	NA	NA	NA	NA
ENSMUSG00000002043	Trappc6a	-0.199546	0.639943	NA	0.175364	0.216675	0.401184	0.0784582	0.520056	0.706359
ENSMUSG00000002052	Supt6	0.191252	0.203634	0.999702	-0.306631	0.00145948	0.0113615	-0.0885626	0.332259	0.538538
ENSMUSG00000002055	Spag5	-0.249067	0.254864	0.999702	-0.290555	0.0120973	0.0527416	-0.479379	0.000460327	0.00599527
ENSMUSG00000002058	Unc119	-0.0971852	0.738449	0.999702	0.225381	0.109675	0.251441	0.196736	0.116717	0.274508
ENSMUSG00000002059	Rab34	-0.261749	0.124821	0.962513	0.275272	0.00824408	0.0400076	0.071862	0.449701	0.645743
ENSMUSG00000002064	Sdf2	-0.230034	0.386097	0.999702	0.328661	0.035184	0.11367	0.229046	0.0210768	0.0890165
ENSMUSG00000002068	Ccne1	0.0744433	0.871607	NA	-0.00547687	0.963532	0.98091	0.0431012	0.719581	0.847853
ENSMUSG00000002076	Hsf2bp	-0.531998	0.669037	NA	0.146417	0.28597	0.478943	NA	NA	NA
ENSMUSG00000002083	Bbc3	0.0570679	0.888186	NA	0.325268	0.0564006	0.158718	0.531897	0.00345408	0.0265797
ENSMUSG00000002102	Psmc3	-0.17943	0.406926	0.999702	-0.11849	0.25191	0.44207	-0.212641	0.0837394	0.22023
ENSMUSG00000002103	Acp2	-0.247772	0.457826	0.999702	0.0643576	0.616176	0.764603	-0.0562004	0.637808	0.794419
ENSMUSG00000002105	Slc39a13	-0.0172046	0.945677	0.999702	0.199667	0.128354	0.280326	0.235311	0.0480022	0.152726
ENSMUSG00000002107	Celf2	0.0633213	0.683694	0.999702	-0.129194	0.234946	0.421616	-0.0605883	0.404896	0.605623
ENSMUSG00000002108	Nr1h3	-1.75547	0.460572	NA	0.0645485	0.21643	NA	NA	NA	NA
ENSMUSG00000002109	Ddb2	-0.215779	0.636966	NA	0.104029	0.434076	0.622125	0.013125	0.910748	0.958536
ENSMUSG00000002129	Sf3a1	-0.146037	0.664793	0.999702	-0.489788	0.00384367	0.0228961	-0.581288	0.00163217	0.0154502
ENSMUSG00000002147	Stat6	-0.0316879	0.82243	0.999702	0.178858	0.066908	0.178253	0.185547	0.0476972	0.151969
ENSMUSG00000002204	Napsa	0.319363	0.872232	NA	-0.0443306	0.510866	0.68598	NA	NA	NA
ENSMUSG00000002205	Vrk3	-0.193757	0.597581	NA	0.167053	0.235428	0.422187	0.0991708	0.421473	0.620356
ENSMUSG00000002210	Smg9	-0.655122	0.00957276	NA	0.300707	0.0353889	0.114129	-0.16239	0.162323	0.341645
ENSMUSG00000002221	Paxip1	-0.170894	0.623635	NA	-0.0182197	0.885048	0.936442	-0.0955731	0.433887	0.631833
ENSMUSG00000002222	Rmnd5a	-0.394874	0.342305	NA	0.0493698	0.695739	0.818867	-0.0867936	0.443661	0.64016
ENSMUSG00000002227	Mov10	0.132396	0.786598	0.999702	0.117191	0.385531	0.577592	0.183967	0.17463	0.357566
ENSMUSG00000002233	Rhoc	-0.143906	0.539933	0.999702	0.442056	0.0026682	0.0174941	0.389168	0.000509918	0.00646442
ENSMUSG00000002249	Tead3	-0.24209	0.39957	NA	-0.104522	0.418812	0.607864	-0.2733	0.0422176	0.139606
ENSMUSG00000002250	Ppard	0.18337	0.428974	0.999702	0.206591	0.0849859	0.209617	0.409952	0.00248591	0.0209325
ENSMUSG00000002257	Def6	-0.137948	0.709818	NA	0.0942382	0.470175	0.652806	0.046422	0.700361	0.836061
ENSMUSG00000002265	Peg3	-0.0145434	0.971302	NA	-0.627956	0.00199822	0.0142891	-0.498437	0.0131654	0.0653412
ENSMUSG00000002274	Metrn	-0.189535	0.610792	0.999702	-0.0822227	0.512173	0.686791	-0.117278	0.347008	0.552343
ENSMUSG00000002279	Lmf1	-0.116365	0.560218	0.999702	0.199543	0.100389	0.235882	0.148267	0.137911	0.306751
ENSMUSG00000002280	Ciao3	0.236449	0.280879	NA	-0.114124	0.3387	0.533131	0.0903008	0.388144	0.592184
ENSMUSG00000002289	Angptl4	-0.229073	0.746437	NA	-0.308721	0.0562097	0.158659	-0.419341	0.0243191	0.0968614
ENSMUSG00000002297	Dbf4	-0.188897	0.515901	0.999702	-0.32903	0.0301284	0.102008	-0.523388	0.000299131	0.00436296
ENSMUSG00000002307	Daxx	0.0200299	0.916166	NA	0.174082	0.0898147	0.218211	0.201878	0.086985	0.226216
ENSMUSG00000002308	Cd320	-0.198245	0.287321	NA	0.174499	0.115267	0.260348	0.0418081	0.678288	0.821321
ENSMUSG00000002319	Ipo4	-0.249698	0.160076	0.999702	-0.0594864	0.588907	0.745583	-0.254774	0.0072157	0.0438658
ENSMUSG00000002320	Tm9sf1	0.0410593	0.814764	0.999702	-0.096572	0.338807	0.53319	-0.0296535	0.760066	0.873193
ENSMUSG00000002325	Irf9	-0.435522	0.721503	NA	0.102372	0.42358	0.612348	NA	NA	NA
ENSMUSG00000002326	Gmpr2	-0.063027	0.727426	NA	-0.00354937	0.974507	0.985947	-0.019566	0.83672	0.917343
ENSMUSG00000002329	Mdp1	-0.0976394	0.578656	NA	0.205569	0.079258	0.199836	0.162072	0.110757	0.264737
ENSMUSG00000002332	Dhrs1	0.108734	0.583157	NA	-0.0604898	0.605277	0.756149	0.0485074	0.612022	0.775374
ENSMUSG00000002342	Tmem161a	-0.272115	0.541495	0.999702	-0.0129118	0.917614	0.954986	-0.0965928	0.418178	0.617253
ENSMUSG00000002343	Armc6	-0.262626	0.312124	NA	0.329003	0.00875772	0.0418604	0.103005	0.395432	0.598355
ENSMUSG00000002345	Borcs8	-0.0474814	0.799649	NA	0.51918	0.00048532	0.00509743	0.547249	2.2e-06	9.83e-05
ENSMUSG00000002346	Slc25a42	0.819497	0.182661	NA	0.357342	0.0136774	0.0579396	0.157595	0.0627475	0.181742
ENSMUSG00000002365	Snx9	-0.0535184	0.673157	0.999702	0.170375	0.0652855	0.175588	0.162319	0.0404897	0.135673
ENSMUSG00000002372	Ranbp3	-0.152298	0.44891	0.999702	0.167198	0.0860163	0.211502	0.0576531	0.599609	0.765922
ENSMUSG00000002379	Ndufa11	-0.0996616	0.654132	0.999702	0.0521811	0.656571	0.791876	0.00806186	0.948591	0.976524
ENSMUSG00000002393	Nr2f6	0.0432462	0.904984	NA	0.418696	0.00408943	0.0239556	0.278462	0.0716395	0.199028
ENSMUSG00000002395	Use1	-0.65509	0.00699814	0.242087	0.312117	0.0293245	0.100041	-0.157878	0.112449	0.267441
ENSMUSG00000002396	Ocel1	-0.113976	0.668116	NA	0.429317	0.00182671	0.0133713	0.197415	0.152187	0.327739
ENSMUSG00000002409	Dyrk1b	1.03274	0.639701	NA	-0.0906279	0.172894	NA	NA	NA	NA
ENSMUSG00000002413	Braf	0.505841	0.0547553	NA	-0.355736	0.0118801	0.051996	0.058794	0.626198	0.785631
ENSMUSG00000002416	Ndufb2	-0.0196258	0.922489	0.999702	0.428323	0.00027141	0.00328903	0.432562	0.000742724	0.00862238
ENSMUSG00000002428	Hltf	-0.0626224	0.804338	0.999702	-0.208669	0.110565	0.253097	-0.233209	0.0608603	0.17819
ENSMUSG00000002455	Prpf6	-0.146817	0.56678	0.999702	-0.0821919	0.517043	0.690769	-0.192992	0.0671712	0.19003
ENSMUSG00000002458	Rgs19	0.0285802	0.903368	0.999702	0.05659	0.605152	0.756142	0.088564	0.455912	0.650937
ENSMUSG00000002459	Rgs20	-0.00499139	0.990531	NA	-0.149073	0.27975	0.47277	-0.134924	0.299659	0.505547
ENSMUSG00000002475	Abhd3	0.227593	0.765237	NA	0.089769	0.402714	0.593877	0.136981	0.181275	0.36666
ENSMUSG00000002477	Snrpd1	0.0371784	0.918019	0.999702	-0.417345	0.012063	0.0526462	-0.291001	0.0555699	0.168518
ENSMUSG00000002486	Tchp	0.00916728	0.968267	NA	-0.108982	0.357446	0.551387	-0.0611843	0.603176	0.768715
ENSMUSG00000002489	Tiam1	-0.00950491	0.980225	0.999702	0.204403	0.15199	0.315713	0.193951	0.158083	0.335691
ENSMUSG00000002496	Tsc2	0.016506	0.937447	0.999702	0.133278	0.252489	0.442474	0.1853	0.0784948	0.211254
ENSMUSG00000002504	Slc9a3r2	NA	NA	NA	NA	NA	NA	NA	NA	NA
ENSMUSG00000002524	Puf60	-0.133784	0.298849	0.999702	0.136825	0.101018	0.237008	0.0522834	0.488175	0.678861
ENSMUSG00000002546	Golga2	-0.422655	0.0832881	0.839851	0.478411	0.00115893	0.0095885	0.129894	0.239492	0.438732
ENSMUSG00000002550	Uck1	0.0417038	0.841224	NA	-0.449375	0.000143217	0.00197917	-0.327569	0.0149951	0.0710606
ENSMUSG00000002578	Ikzf4	NA	NA	NA	NA	NA	NA	NA	NA	NA
ENSMUSG00000002580	Mien1	-0.031902	0.871734	NA	0.55248	4.79e-05	0.000829765	0.565457	9.14e-06	0.000299445
ENSMUSG00000002588	Pon1	NA	NA	NA	NA	NA	NA	NA	NA	NA
ENSMUSG00000002602	Axl	-0.191744	0.502312	0.999702	0.10329	0.414272	0.603701	0.00177329	0.983401	0.99269
ENSMUSG00000002603	Tgfb1	0.0729737	0.752297	0.999702	0.31186	0.00622265	0.0325485	0.373836	0.0111627	0.0586338
ENSMUSG00000002608	Ccdc97	0.0182475	0.942828	0.999702	0.399595	0.00330126	0.0205017	0.444816	0.00201049	0.0180314
ENSMUSG00000002617	Zfp40	-0.195222	0.671122	NA	-0.0876789	0.503297	0.680369	-0.109823	0.353087	0.558831
ENSMUSG00000002625	Akap8l	0.0406199	0.878989	0.999702	-0.0251902	0.839339	0.908235	0.0288684	0.77994	0.885311
ENSMUSG00000002635	Pdcd2l	-0.309063	0.239322	NA	0.20229	0.120346	0.268186	0.00610748	0.958839	0.980923
ENSMUSG00000002658	Gtf2f1	-0.0706096	0.746064	NA	-0.148065	0.199219	0.379167	-0.16181	0.166686	0.34724
ENSMUSG00000002660	Clpp	-0.101942	0.674771	NA	0.113006	0.3292	0.523528	0.0588764	0.610781	0.774654
ENSMUSG00000002661	Alkbh7	-0.268041	0.243137	NA	0.124738	0.3427	0.537253	-0.017115	0.876594	0.938212
ENSMUSG00000002668	Dennd1c	-1.30669	0.132693	NA	-0.117865	0.323386	0.518285	-0.143365	0.0435007	0.142694
ENSMUSG00000002679	Med6	-0.129799	0.523964	0.999702	0.0582728	0.607635	0.757729	-0.00869913	0.929839	0.967379
ENSMUSG00000002688	Prkd1	0.00538206	0.987326	NA	0.0130241	0.916863	0.954518	0.0307729	0.799676	0.895972
ENSMUSG00000002718	Cse1l	-0.135271	0.616203	0.999702	-0.391581	0.00292755	0.0186553	-0.440659	0.00463218	0.0328178
ENSMUSG00000002728	Naa20	-0.0535735	0.840731	0.999702	0.15992	0.212416	0.396037	0.144707	0.232947	0.431865
ENSMUSG00000002731	Prkra	-0.203224	0.528768	NA	0.118037	0.37421	0.566647	0.0222421	0.852826	0.927179
ENSMUSG00000002732	Fkbp7	0.00893832	0.980835	NA	0.0792255	0.540237	0.708708	0.114978	0.360448	0.56586
ENSMUSG00000002733	Plekha3	-0.233855	0.438427	NA	-0.0530305	0.660481	0.794855	-0.148499	0.254096	0.456065
ENSMUSG00000002741	Ykt6	-0.0237065	0.880675	NA	0.0237967	0.814329	0.892809	0.036809	0.687124	0.827515
ENSMUSG00000002748	Baz1b	0.00321172	0.986453	0.999702	-0.41565	0.000544123	0.00552387	-0.373494	0.00117703	0.0121694
ENSMUSG00000002763	Pex6	-0.11456	0.744865	NA	0.100166	0.447801	0.633507	0.0808689	0.498324	0.68838
ENSMUSG00000002767	Mrpl2	0.179316	0.226874	0.999702	-0.065423	0.493294	0.671472	0.12031	0.178478	0.362247
ENSMUSG00000002768	Mea1	-0.254931	0.152705	0.999702	0.429278	0.000968535	0.00845388	0.240878	0.00650974	0.0410093
ENSMUSG00000002769	Gnmt	-0.159232	0.941613	NA	-0.00510681	0.925578	0.959265	NA	NA	NA
ENSMUSG00000002771	Grin2d	0.19804	0.688199	NA	0.128931	0.340344	0.534682	0.124792	0.251703	0.453621
ENSMUSG00000002778	Kdelr1	-0.320141	0.195686	0.999702	0.0656764	0.601846	0.754207	-0.145052	0.14807	0.322449
ENSMUSG00000002781	Tmem143	-0.324484	0.186579	NA	0.25915	0.0398377	0.124646	0.0231821	0.846894	0.923403
ENSMUSG00000002797	Ggct	-0.193422	0.597845	NA	-0.214242	0.129021	0.281208	-0.253103	0.0882984	0.228691
ENSMUSG00000002799	Jag2	-0.546802	0.747585	NA	0.0324736	0.702786	0.823339	NA	NA	NA
ENSMUSG00000002804	Nudt14	-0.167815	0.583975	NA	0.101209	0.436112	0.62386	0.0221934	0.854435	0.92787
ENSMUSG00000002808	Epdr1	0.0152542	0.945877	NA	0.591385	4.74e-05	0.000821883	0.637957	2.91e-05	0.000728625
ENSMUSG00000002812	Flii	-0.0792738	0.600844	0.999702	0.183476	0.0176199	0.0694082	0.131271	0.183748	0.369947
ENSMUSG00000002814	Top3a	-0.223997	0.321644	NA	-0.331668	0.0068536	0.0349842	-0.490636	0.000916893	0.0101008
ENSMUSG00000002820	Atg4d	0.464596	0.180222	NA	-0.0161284	0.895359	0.94338	0.261326	0.0828608	0.218876
ENSMUSG00000002825	Qtrt1	-0.606296	0.214886	NA	0.066502	0.604066	0.755603	-0.167899	0.199247	0.389868
ENSMUSG00000002831	Plin4	0.268028	0.597212	NA	-0.160843	0.238383	0.426283	-0.0240432	0.820045	0.909174
ENSMUSG00000002833	Hdgfl2	0.034342	0.819548	0.999702	-0.314834	0.000565644	0.00570008	-0.229366	0.0222754	0.0915928
ENSMUSG00000002835	Chaf1a	-0.112482	0.797261	NA	-0.364801	0.0304224	0.102539	-0.352068	0.0378686	0.130234
ENSMUSG00000002844	Adprh	0.384547	0.0700766	NA	-0.144741	0.233542	0.419993	0.180188	0.10119	0.24969
ENSMUSG00000002845	Tmem39a	0.0205664	0.910666	0.999702	0.0240516	0.812417	0.892031	0.0646508	0.551705	0.731121
ENSMUSG00000002846	Timmdc1	-0.256685	0.262446	NA	0.223916	0.0897397	0.218145	0.0631908	0.57308	0.745865
ENSMUSG00000002847	Pla1a	-0.444639	0.670561	NA	0.0659886	0.469261	0.652323	0.00439167	0.945717	0.975204
ENSMUSG00000002870	Mcm2	-0.908476	0.0207449	0.435815	0.0507517	0.681487	0.810155	-0.567064	0.00605682	0.0389766
ENSMUSG00000002871	Tpra1	-0.0497371	0.888655	0.999702	0.168951	0.206679	0.388548	0.114779	0.376233	0.582484
ENSMUSG00000002881	Nab1	-0.0749881	0.822937	0.999702	-0.027613	0.820153	0.895873	-0.0419211	0.722514	0.850082
ENSMUSG00000002885	Adgre5	0.293718	0.580895	NA	-0.0642184	0.594838	0.750044	0.0476212	0.684761	0.825713
ENSMUSG00000002897	Il17ra	0.385643	0.247993	NA	0.0272752	0.820653	0.895873	0.241485	0.0996397	0.247208
ENSMUSG00000002900	Lamb1	-0.352261	0.00964674	0.288494	0.182252	0.0688792	0.181751	-0.0923016	0.165378	0.345729
ENSMUSG00000002908	Kcnn1	-1.16656	0.124899	NA	0.662229	0.00463635	0.0261696	-0.0184362	0.771611	0.881015
ENSMUSG00000002910	Arrdc2	0.705471	0.110769	NA	-0.0292526	0.814123	0.892809	0.273745	0.0676296	0.191021
ENSMUSG00000002944	Cd36	NA	NA	NA	NA	NA	NA	NA	NA	NA
ENSMUSG00000002948	Map2k7	-0.0433502	0.889785	0.999702	0.505405	0.000684631	0.0066139	0.443375	0.0077199	0.0459059
ENSMUSG00000002949	Timm44	-0.0620606	0.692282	0.999702	-0.0379755	0.682811	0.810818	-0.0539125	0.573493	0.746233
ENSMUSG00000002957	Ap2a2	0.143583	0.415024	0.999702	0.079611	0.439484	0.626425	0.249616	0.00894152	0.0510436
ENSMUSG00000002963	Pnkp	-0.000949948	0.996859	0.999702	-0.0505921	0.676761	0.807257	-0.0287856	0.794494	0.89367
ENSMUSG00000002968	Med25	-0.146217	0.535659	0.999702	0.314207	0.0222696	0.082288	0.232301	0.0416281	0.138471
ENSMUSG00000002981	Clptm1	-0.320504	0.0228667	0.450599	0.275566	0.00573236	0.0306144	0.0259994	0.723287	0.850336
ENSMUSG00000002983	Relb	-0.377466	0.348318	NA	0.317363	0.0369254	0.11762	0.0372955	0.75076	0.867627
ENSMUSG00000002984	Tomm40	-0.058751	0.87191	0.999702	-0.145223	0.286313	0.4792	-0.165063	0.202797	0.394787
ENSMUSG00000002985	Apoe	1.41637	0.499715	NA	-0.0351241	NA	NA	0.00306546	0.955887	0.979793
ENSMUSG00000002996	Hbp1	0.165573	0.662097	0.999702	0.0159096	0.904339	0.948399	0.120433	0.336352	0.54271
ENSMUSG00000002997	Prkar2b	0.0877053	0.742792	0.999702	0.160533	0.204843	0.386324	0.262672	0.0436408	0.14303
ENSMUSG00000003031	Cdkn1b	-0.0026482	0.992746	0.999702	0.150994	0.246249	0.435201	0.175735	0.164635	0.344677
ENSMUSG00000003032	Klf4	0.263904	0.491164	0.999702	-0.468836	0.016832	0.0671127	-0.302692	0.0329946	0.119057
ENSMUSG00000003033	Ap1m1	0.637278	0.00462803	0.198892	-0.426383	0.0051569	0.0283641	0.129598	0.190038	0.377993
ENSMUSG00000003037	Rab8a	0.0817176	0.760432	0.999702	-0.00762219	0.947511	0.971297	0.0662788	0.583586	0.753891
ENSMUSG00000003038	Hmgn2	0.704783	0.0549902	0.696137	-1.10464	3.16e-07	1.6e-05	-0.299522	0.0469832	0.150196
ENSMUSG00000003039	Fam32a	-0.132722	0.420815	0.999702	0.232226	0.0273266	0.0951651	0.146042	0.140172	0.310211
ENSMUSG00000003053	Cyp2c29	NA	NA	NA	NA	NA	NA	NA	NA	NA
ENSMUSG00000003062	Stard3nl	-0.00175012	0.994459	0.999702	-0.0102474	0.918383	0.955552	0.0149355	0.900921	0.953677
ENSMUSG00000003068	Stk11	-0.0531012	0.79241	0.999702	0.0399921	0.657006	0.792174	0.0196883	0.86554	0.932816
ENSMUSG00000003070	Efna2	NA	NA	NA	NA	NA	NA	NA	NA	NA
ENSMUSG00000003072	Atp5d	0.198792	0.419991	0.999702	-0.0993924	0.395273	0.58665	0.0687385	0.547801	0.727806
ENSMUSG00000003099	Ppp5c	0.0934721	0.80604	0.999702	-0.361111	0.0315196	0.104955	-0.249387	0.0830571	0.219141
ENSMUSG00000003119	Cdk12	-0.0936526	0.550616	0.999702	-0.114493	0.173227	0.345123	-0.153044	0.125304	0.287086
ENSMUSG00000003123	Lipe	0.329478	0.374836	NA	-0.0942344	0.472363	0.654346	0.0921651	0.458087	0.652549
ENSMUSG00000003131	Pafah1b2	-0.0255705	0.931585	0.999702	-0.336957	0.0140369	0.0590099	-0.269588	0.0644473	0.185045
ENSMUSG00000003134	Tbc1d8	-0.782048	0.423306	NA	0.0881387	0.472905	0.654807	-0.0270954	0.627929	0.787235
ENSMUSG00000003135	Cnot11	0.182343	0.320341	0.999702	-0.405668	0.00141353	0.0110745	-0.212632	0.0242498	0.0967538
ENSMUSG00000003153	Slc2a3	-0.357544	0.567364	0.999702	0.0882772	0.487246	0.665666	-0.0163119	0.867713	0.933464
ENSMUSG00000003154	Foxj2	0.0222989	0.948121	NA	-0.110129	0.412457	0.602092	-0.101033	0.408004	0.608362
ENSMUSG00000003161	Sri	0.224644	0.18053	0.999702	0.173143	0.0676314	0.179427	0.412843	7.87e-05	0.00159339
ENSMUSG00000003166	Dgcr2	0.116755	0.492181	0.999702	-0.140676	0.205094	0.386528	-0.0216413	0.81193	0.904131
ENSMUSG00000003184	Irf3	0.309967	0.238674	0.999702	-0.0669327	0.567677	0.729706	0.166896	0.191295	0.379702
ENSMUSG00000003190	Bcl2l12	-0.196216	0.473158	NA	0.447093	0.00977457	0.0454548	0.326732	0.0210806	0.0890165
ENSMUSG00000003198	Zfp959	-0.0725856	0.828793	NA	0.0292716	0.820649	0.895873	0.0126613	0.913939	0.959711
ENSMUSG00000003199	Mpnd	-0.229362	0.315554	0.999702	0.278121	0.0337258	0.110136	0.113849	0.32531	0.530811
ENSMUSG00000003200	Sh3gl1	-0.17628	0.368504	NA	0.04658	0.684324	0.811855	-0.0593972	0.541425	0.722287
ENSMUSG00000003208	Yju2	0.000103861	0.999695	NA	-0.0795117	0.534807	0.704286	-0.0626699	0.594292	0.762366
ENSMUSG00000003226	Ranbp2	-0.0429372	0.902844	0.999702	-0.308871	0.0574956	0.160888	-0.396935	0.00765029	0.0456874
ENSMUSG00000003228	Grk5	0.0611258	0.808867	NA	0.195218	0.125746	0.276389	0.233086	0.0945038	0.239082
ENSMUSG00000003233	Dvl3	0.133194	0.617336	0.999702	0.335434	0.00935859	0.0440714	0.455795	0.00477773	0.0335174
ENSMUSG00000003234	Abcf3	-0.0924372	0.67122	0.999702	0.0397927	0.738386	0.847552	0.00435085	0.962185	0.982537
ENSMUSG00000003235	Eif2b5	-0.237848	0.146461	0.999702	-0.168376	0.088929	0.216401	-0.359406	0.000278635	0.00414866
ENSMUSG00000003269	Cyth2	-0.387607	0.017931	0.406969	0.335996	0.00198022	0.0141683	0.022983	0.799384	0.895733
ENSMUSG00000003273	Car11	-0.483502	0.746479	NA	0.036461	0.709577	0.828732	NA	NA	NA
ENSMUSG00000003279	Dlgap1	1.37865	0.289086	NA	-0.0980864	0.33888	0.533211	0.0505654	0.358973	0.564167
ENSMUSG00000003282	Plag1	-0.522406	0.457835	NA	-0.159744	0.247624	0.437024	-0.125436	0.163077	0.342602
ENSMUSG00000003299	Mrpl4	0.0478983	0.833769	0.999702	0.130882	0.299183	0.492563	0.209943	0.0785747	0.211313
ENSMUSG00000003308	Keap1	-0.2203	0.26303	0.999702	-0.0115783	0.914629	0.953442	-0.159414	0.119082	0.278182
ENSMUSG00000003316	Glg1	0.048055	0.794543	0.999702	-0.00558716	0.946728	0.971121	0.0628427	0.517852	0.704717
ENSMUSG00000003341	Atp8b3	0.418087	0.850145	NA	-0.0494209	0.455245	NA	NA	NA	NA
ENSMUSG00000003344	Btbd2	0.00336786	0.993616	NA	-0.105166	0.421617	0.610394	-0.0519096	0.654806	0.806179
ENSMUSG00000003345	Csnk1g2	-0.240157	0.369403	0.999702	0.421308	5.2e-05	0.000884625	0.129195	0.314863	0.520794
ENSMUSG00000003346	Abhd17a	0.0768716	0.788259	0.999702	0.306815	0.0205935	0.0777461	0.340067	0.0309937	0.113849
ENSMUSG00000003348	Mob3a	-0.179775	0.657851	NA	0.784808	0.000829175	0.00757592	0.670161	0.00101679	0.0109072
ENSMUSG00000003352	Cacnb3	-0.139312	0.730256	0.999702	0.724307	0.000484916	0.00509743	0.5484	0.00651537	0.0410093
ENSMUSG00000003354	Ccdc65	0.738266	0.368727	NA	-0.0277511	0.765538	0.863287	0.0877056	0.313656	0.519408
ENSMUSG00000003355	Fkbp11	-0.0975847	0.721652	0.999702	0.410941	0.00693195	0.0352424	0.369728	0.00629354	0.0400482
ENSMUSG00000003360	Ddx23	0.092778	0.496458	0.999702	-0.202369	0.0111535	0.0498929	-0.0736878	0.418081	0.61719
ENSMUSG00000003363	Pld3	-0.106739	0.723692	0.999702	0.307988	0.0350695	0.113416	0.23092	0.0914323	0.234266
ENSMUSG00000003378	Grik5	0.168918	0.816635	NA	0.0971944	0.440848	0.627383	0.0519233	0.485071	0.676274
ENSMUSG00000003380	Rabac1	-0.134161	0.574276	0.999702	0.537243	0.000586737	0.00585847	0.472572	0.000127989	0.00230118
ENSMUSG00000003382	Etv3	-0.0753237	0.763204	NA	-0.325864	0.00753186	0.0375411	-0.282113	0.0530872	0.163577
ENSMUSG00000003402	Prkcsh	0.1932	0.278156	0.999702	-0.308403	0.00157655	0.0120254	-0.0821996	0.436765	0.63413
ENSMUSG00000003411	Rab3b	NA	NA	NA	NA	NA	NA	NA	NA	NA
ENSMUSG00000003420	Fcgrt	-0.260077	0.525829	0.999702	0.863063	0.000144336	0.00199246	0.602389	0.00335173	0.0260906
ENSMUSG00000003421	Nosip	-0.0451274	0.819928	0.999702	0.0537147	0.616361	0.764656	0.0484587	0.630485	0.789314
ENSMUSG00000003423	Pih1d1	-0.113415	0.684569	0.999702	-0.0244616	0.831292	0.902883	-0.0668326	0.572592	0.745484
ENSMUSG00000003429	Rps11	0.0150362	0.97268	0.999702	-0.247744	0.104389	0.242765	-0.181431	0.183448	0.369578
ENSMUSG00000003435	Supt5	-0.110652	0.427171	0.999702	0.0723493	0.447281	0.633204	0.0131384	0.850378	0.925309
ENSMUSG00000003436	Dll3	NA	NA	NA	NA	NA	NA	NA	NA	NA
ENSMUSG00000003437	Paf1	-0.165407	0.326046	0.999702	-0.20349	0.0509091	0.148147	-0.31573	0.00520939	0.0355726
ENSMUSG00000003438	Timm50	-0.170099	0.601607	0.999702	0.000334524	0.995748	0.997849	-0.0752453	0.53256	0.716102
ENSMUSG00000003444	Med29	-0.458552	0.0292306	NA	0.353471	0.00381536	0.022781	-0.00749187	0.94592	0.975259
ENSMUSG00000003452	Bicd1	-0.0600361	0.910154	NA	0.141877	0.298016	0.491597	0.0455312	0.630851	0.789686
ENSMUSG00000003458	Ncstn	0.134727	0.372948	0.999702	0.10472	0.239833	0.427675	0.254656	0.0113065	0.0591137
ENSMUSG00000003464	Pex19	-0.0756941	0.643982	0.999702	0.443581	4.42e-05	0.000785161	0.404121	0.000156043	0.00266119
ENSMUSG00000003477	Inmt	NA	NA	NA	NA	NA	NA	NA	NA	NA
ENSMUSG00000003484	Cyp4f18	NA	NA	NA	NA	NA	NA	NA	NA	NA
ENSMUSG00000003500	Impdh1	-0.0864012	0.722378	0.999702	0.0840994	0.441476	0.627995	0.0416636	0.723527	0.850336
ENSMUSG00000003518	Dusp3	-0.223412	0.456314	0.999702	0.272941	0.0553223	0.156968	0.120078	0.319658	0.526169
ENSMUSG00000003526	Prodh	0.389758	0.759633	NA	-0.395472	0.0330146	0.108577	NA	NA	NA
ENSMUSG00000003527	Ess2	0.0788305	0.693373	0.999702	-0.00321853	0.969938	0.98404	0.082494	0.447666	0.643797
ENSMUSG00000003528	Slc25a1	-0.0429591	0.849772	0.999702	0.871453	3.45e-11	8.6e-09	0.844058	4.5e-08	4.44e-06
ENSMUSG00000003531	Dgcr6	-0.0890204	0.65926	0.999702	0.0777536	0.454587	0.638953	0.032036	0.772997	0.881718
ENSMUSG00000003534	Ddr1	-0.0177922	0.964888	0.999702	0.326229	0.0468641	0.139418	0.3277	0.041589	0.138471
ENSMUSG00000003541	Ier3	0.496741	0.27185	NA	-0.365751	0.0427154	0.130688	-0.0663038	0.584232	0.754455
ENSMUSG00000003545	Fosb	-0.461344	0.265874	NA	0.0378401	0.765351	0.863287	-0.130726	0.287433	0.491814
ENSMUSG00000003546	Klc4	0.0373027	0.947769	NA	0.12249	0.336412	0.5306	0.171054	0.190075	0.378001
ENSMUSG00000003549	Ercc1	0.537909	0.175796	0.999702	-0.487108	0.0161092	0.0650723	-0.143956	0.189255	0.377242
ENSMUSG00000003559	As3mt	-0.0784005	0.800046	NA	-0.0762514	0.551611	0.718362	-0.102317	0.406959	0.607595
ENSMUSG00000003573	Homer3	-0.586844	0.00234831	0.134144	0.278468	0.0209918	0.0788746	-0.171781	0.109592	0.262887
ENSMUSG00000003575	Crtc1	0.34506	0.242166	NA	0.125582	0.344554	0.539106	0.495745	0.00169929	0.0158753
ENSMUSG00000003581	Rnf215	0.476936	0.0706756	NA	-0.174154	0.194702	0.374096	0.167464	0.178045	0.36156
ENSMUSG00000003585	Sec14l2	-0.379033	0.779716	NA	0.0587958	0.464735	0.648563	0.00996175	0.846779	0.923403
ENSMUSG00000003604	Aven	0.236328	0.565264	NA	0.138232	0.303296	0.497784	0.249202	0.0928349	0.236798
ENSMUSG00000003617	Cp	0.277416	0.800559	NA	0.0795742	0.360785	0.554382	0.0616337	0.305237	0.510739
ENSMUSG00000003623	Crot	-0.00603662	0.985532	0.999702	-0.153865	0.26366	0.455019	-0.169726	0.16658	0.347155
ENSMUSG00000003644	Rps6ka1	-0.0091478	0.998195	NA	NA	NA	NA	-0.0129434	NA	NA
ENSMUSG00000003660	Snrnp200	-0.206759	0.127165	0.96394	-0.176476	0.0619036	0.169325	-0.338532	8.96e-05	0.00174466
ENSMUSG00000003662	Ciao1	-0.0904155	0.611862	0.999702	-0.00354333	0.974347	0.985947	-0.047528	0.5709	0.744274
ENSMUSG00000003665	Has1	-0.405729	0.810598	NA	0.0165889	0.839876	NA	NA	NA	NA
ENSMUSG00000003680	Taf6l	0.0614785	0.844299	0.999702	-0.142003	0.270636	0.463406	-0.0607548	0.611019	0.774784
ENSMUSG00000003721	Insig2	-0.0781838	0.72072	0.999702	0.745657	9.54e-09	9.46e-07	0.680965	6.57e-06	0.000235189
ENSMUSG00000003731	Kpna6	0.0312251	0.910316	0.999702	0.215077	0.0829664	0.206239	0.239176	0.078517	0.211254
ENSMUSG00000003746	Man1a	-0.392104	0.00634161	0.226695	0.0966392	0.279753	0.47277	-0.205659	0.0379829	0.130392
ENSMUSG00000003752	Itpkc	-0.206954	0.494368	NA	0.554845	0.00094539	0.00831472	0.31333	0.0448093	0.14536
ENSMUSG00000003762	Coq8b	-0.260975	0.477167	NA	0.453953	0.0200927	0.0763088	0.365855	0.0129069	0.0647208
ENSMUSG00000003778	Brd8	0.204876	0.150624	0.999702	-0.266178	0.0111171	0.0498544	-0.0529404	0.511802	0.6988
ENSMUSG00000003779	Kif20a	-0.144692	0.563757	0.999702	-0.474764	0.000240795	0.00300994	-0.548368	0.000449324	0.00590577
ENSMUSG00000003808	Farsa	0.158011	0.412385	0.999702	-0.258879	0.0257288	0.0914003	-0.0891381	0.370985	0.57698
ENSMUSG00000003809	Gcdh	0.199056	0.351772	NA	0.0575474	0.63436	0.776518	0.261152	0.024223	0.0966814
ENSMUSG00000003810	Mast2	0.113601	0.695857	0.999702	-0.0538133	0.67325	0.804505	0.045494	0.645739	0.800617
ENSMUSG00000003812	Dnase2a	-0.313301	0.252327	0.999702	0.0854752	0.505597	0.68169	-0.0996821	0.37447	0.58069
ENSMUSG00000003813	Rad23a	0.270846	0.185971	0.999702	-0.275801	0.0178229	0.069991	-0.0131329	0.904432	0.955662
ENSMUSG00000003814	Calr	0.254816	0.03356	0.532927	-0.20231	0.0163044	0.065613	0.0609577	0.456454	0.651547
ENSMUSG00000003847	Nfat5	-0.047103	0.890328	0.999702	-0.356998	0.0283216	0.0975919	-0.39482	0.0131475	0.0653412
ENSMUSG00000003848	Nob1	-0.279025	0.259522	0.999702	-0.0325136	0.70941	0.828678	-0.178598	0.16736	0.348008
ENSMUSG00000003849	Nqo1	-0.045177	0.879652	0.999702	0.986516	1.22e-07	7.25e-06	0.993796	5.64e-09	7.41e-07
ENSMUSG00000003863	Ppfia3	0.304533	0.524527	NA	0.481148	0.0153732	0.0630619	0.760762	0.00391366	0.0291644
ENSMUSG00000003865	Gys1	-0.627074	0.0741213	0.796847	0.493231	0.0134462	0.0572082	0.0993323	0.344153	0.549349
ENSMUSG00000003868	Ruvbl2	-0.173302	0.603545	0.999702	-0.34577	0.0192093	0.0737925	-0.435821	0.0100144	0.0547653
ENSMUSG00000003873	Bax	-0.00592723	0.97719	0.999702	0.174172	0.128046	0.280017	0.201224	0.0642983	0.184783
ENSMUSG00000003923	Tfam	-0.0200488	0.943029	0.999702	-0.156855	0.229974	0.415871	-0.146329	0.231516	0.430189
ENSMUSG00000003929	Zfp81	0.181471	0.548872	NA	-0.23956	0.0917353	0.221532	-0.06818	0.574997	0.747091
ENSMUSG00000003948	Mmd	0.0236776	0.921215	NA	-0.179439	0.113817	0.258075	-0.10318	0.388705	0.592645
ENSMUSG00000003949	Hlf	0.110041	0.908151	NA	-0.173423	0.193584	0.372559	-0.0218088	0.701266	0.836531
ENSMUSG00000003955	Fam162a	-0.14763	0.662666	0.999702	0.0212742	0.866725	0.9251	-0.0388229	0.744393	0.863547
ENSMUSG00000003970	Rpl8	-0.93462	0.00557366	0.2099	0.226777	0.0294807	0.100372	-0.424123	0.0179266	0.0799494
ENSMUSG00000003992	Ssbp2	0.358269	0.36576	0.999702	0.702918	0.000244795	0.00305093	1.08173	1.21e-05	0.00036459
ENSMUSG00000004018	Fancl	-0.233816	0.470896	NA	-0.0179965	0.884586	0.936109	-0.128999	0.306794	0.512518
ENSMUSG00000004031	Brinp2	0.814144	0.54054	NA	-0.798052	0.00368798	0.0222083	NA	NA	NA
ENSMUSG00000004032	Gstm5	-0.197804	0.236459	0.999702	0.268575	0.0185746	0.0720393	0.134294	0.136906	0.304991
ENSMUSG00000004035	Gstm7	0.025694	0.973876	NA	0.161213	0.209127	0.392133	0.0747967	0.369347	0.57569
ENSMUSG00000004038	Gstm3	0.385317	0.226091	NA	0.224869	0.134438	0.289188	0.771432	1.28e-06	6.36e-05
ENSMUSG00000004040	Stat3	0.0439441	0.909783	0.999702	0.0945179	0.473706	0.655558	0.133037	0.308888	0.514439
ENSMUSG00000004043	Stat5a	-0.343856	0.0930496	0.871053	0.32178	0.00804594	0.0393922	0.0528125	0.625665	0.785171
ENSMUSG00000004044	Cavin1	-0.101652	0.690878	0.999702	0.191929	0.0965478	0.230171	0.122375	0.311299	0.517323
ENSMUSG00000004054	Map3k11	-0.140841	0.666182	NA	0.497007	0.00237563	0.0161772	0.311641	0.047871	0.152395
ENSMUSG00000004056	Akt2	-0.0733769	0.728974	0.999702	0.225524	0.00852353	0.0410189	0.143054	0.237327	0.436019
ENSMUSG00000004069	Dnaja3	0.389424	0.0340623	0.532927	-0.356296	0.00178918	0.0131193	0.0223482	0.829037	0.914003
ENSMUSG00000004070	Hmox2	-0.21966	0.189793	0.999702	0.364885	0.000959297	0.00840792	0.195858	0.0476155	0.151816
ENSMUSG00000004071	Cdip1	-0.199445	0.543719	0.999702	0.38455	0.00489464	0.0272163	0.157671	0.240373	0.43976
ENSMUSG00000004085	Map3k20	0.196204	0.397678	0.999702	-0.439374	0.000936277	0.00827468	-0.210782	0.0726894	0.200999
ENSMUSG00000004096	Cwc15	0.0912139	0.666456	0.999702	-0.0947561	0.366106	0.559378	0.0108887	0.926366	0.966
ENSMUSG00000004098	Col5a3	-0.185393	0.748155	NA	1.17658	0.000251488	0.00311391	1.05633	0.000222218	0.00350492
ENSMUSG00000004099	Dnmt1	-0.0169508	0.963136	0.999702	-0.564717	0.00146626	0.0113851	-0.486811	0.0076652	0.0456994
ENSMUSG00000004100	Ppan	0.00715072	0.982349	0.999702	-0.170206	0.184715	0.360719	-0.103397	0.405815	0.60665
ENSMUSG00000004105	Angptl2	-0.135456	0.749002	0.999702	-0.0301502	0.806757	0.888979	-0.0745411	0.539548	0.72108
ENSMUSG00000004110	Cacna1e	0.71512	0.561441	NA	-0.886221	2.18e-05	0.000455496	NA	NA	NA
ENSMUSG00000004113	Cacna1b	NA	NA	NA	NA	NA	NA	NA	NA	NA
ENSMUSG00000004127	Trmt10a	-0.126479	0.658487	NA	-0.349111	0.018813	0.0726445	-0.406588	0.0108265	0.0575081
ENSMUSG00000004151	Etv1	0.205898	0.295168	0.999702	0.147468	0.220611	0.404996	0.394891	0.000588893	0.00718676
ENSMUSG00000004187	Kifc2	-0.707441	0.685731	NA	0.0464366	0.562047	0.725332	NA	NA	NA
ENSMUSG00000004207	Psap	-0.026401	0.885969	0.999702	0.178906	0.14521	0.305073	0.192608	0.037173	0.128474
ENSMUSG00000004221	Ikbkg	0.188748	0.521044	0.999702	-0.208771	0.138716	0.295366	-0.0685184	0.537091	0.719666
ENSMUSG00000004233	Wars2	-0.952302	0.00674178	NA	0.380623	0.0266821	0.0936603	-0.203178	0.141389	0.312121
ENSMUSG00000004263	Atn1	0.574553	0.13397	NA	-0.120347	0.368446	0.561568	0.238261	0.080317	0.214085
ENSMUSG00000004264	Phb2	-0.167139	0.445601	0.999702	-0.0579671	0.56325	0.726148	-0.142178	0.221583	0.418326
ENSMUSG00000004266	Ptpn6	0.291064	0.844122	NA	-0.0347199	0.618554	0.765508	-0.00401224	0.930861	0.96776
ENSMUSG00000004267	Eno2	0.070587	0.914716	NA	-0.0533765	0.638915	0.779834	-0.0209258	0.834297	0.916477
ENSMUSG00000004268	Emg1	-0.314605	0.29535	0.999702	0.124866	0.327177	0.52207	-0.0536096	0.646021	0.800617
ENSMUSG00000004270	Lpcat3	-0.130987	0.638621	0.999702	0.699205	1.19e-05	0.000282397	0.589368	0.00026241	0.00395866
ENSMUSG00000004285	Atp6v1f	-0.245891	0.291124	NA	0.39863	0.00471595	0.0265011	0.188967	0.132092	0.297851
ENSMUSG00000004317	Clcn5	-0.0200044	0.933506	NA	0.042274	0.734091	0.845007	0.0682952	0.511758	0.6988
ENSMUSG00000004319	Clcn3	-0.0565777	0.865382	0.999702	-0.554348	0.00116989	0.00966035	-0.503478	0.00706175	0.0431593
ENSMUSG00000004328	Hif3a	-1.51751	0.224731	NA	1.06378	0.000127467	0.00179272	NA	NA	NA
ENSMUSG00000004347	Pde1c	5.80913	0.00157309	NA	-0.0453432	0.567104	0.729191	0.0357919	0.0163392	0.075338
ENSMUSG00000004356	Utp20	-0.330722	0.13805	NA	-0.536095	6.94e-06	0.000181035	-0.809557	4.14e-07	2.6e-05
ENSMUSG00000004360	9330159F19Rik	-0.11636	0.927843	NA	-0.0637404	0.616234	0.764603	NA	NA	NA
ENSMUSG00000004364	Cul3	0.149714	0.555839	0.999702	-0.274434	0.055137	0.156548	-0.146979	0.181171	0.366606
ENSMUSG00000004371	Il11	-0.371588	0.54653	NA	0.0292503	0.789825	0.878351	-0.0521454	0.613333	0.776165
ENSMUSG00000004383	Large1	0.0418099	0.904378	NA	-0.310421	0.0212338	0.0795695	-0.140012	0.275439	0.478759
ENSMUSG00000004393	Ddx56	-0.227256	0.407858	NA	-0.0634092	0.588464	0.745337	-0.185395	0.146631	0.320265
ENSMUSG00000004394	Tmed4	0.205772	0.501972	0.999702	-0.2708	0.070453	0.184637	-0.101846	0.396711	0.59938
ENSMUSG00000004415	Col26a1	-0.528993	0.676997	NA	0.110257	0.404859	0.595726	NA	NA	NA
ENSMUSG00000004446	Bid	0.0496738	0.822907	NA	0.118051	0.320431	0.51501	0.187055	0.1151	0.271824
ENSMUSG00000004451	Ralb	-0.106371	0.755737	0.999702	0.592218	0.000102211	0.00149377	0.419717	0.0162933	0.0752697
ENSMUSG00000004455	Ppp1cc	0.0154135	0.958251	0.999702	0.0194381	0.877375	0.931421	0.0556689	0.624957	0.784799
ENSMUSG00000004460	Dnajb11	-0.0850765	0.660041	0.999702	0.0414962	0.709466	0.828678	0.0094364	0.930266	0.967581
ENSMUSG00000004462	Tbccd1	0.0413342	0.868547	NA	0.174824	0.184291	0.360187	0.265137	0.0330245	0.11909
ENSMUSG00000004473	Clec11a	0.0743087	0.882087	NA	0.294243	0.0684119	0.180969	0.479522	0.0206481	0.0877492
ENSMUSG00000004500	Zfp324	0.119352	0.772802	NA	0.0165878	0.896395	0.943764	0.0756733	0.526371	0.711456
ENSMUSG00000004508	Gab2	-0.071826	0.812933	NA	-0.0510068	0.68057	0.809705	-0.0619347	0.607386	0.771762
ENSMUSG00000004530	Coro1c	-0.0694817	0.835476	0.999702	-0.0420262	0.733815	0.844918	-0.0522261	0.655784	0.806419
ENSMUSG00000004535	Tax1bp1	-0.147599	0.511273	0.999702	-0.206925	0.120714	0.26868	-0.376705	2.28e-05	0.000606713
ENSMUSG00000004540	Psg17	NA	NA	NA	NA	NA	NA	NA	NA	NA
ENSMUSG00000004542	Psg19	-0.0984177	0.951541	NA	-0.0233703	0.791917	0.879754	NA	NA	NA
ENSMUSG00000004552	Ctse	-0.694238	0.605511	NA	0.135428	0.291215	0.484214	NA	NA	NA
ENSMUSG00000004558	Ndrg2	NA	NA	NA	NA	NA	NA	NA	NA	NA
ENSMUSG00000004561	Mettl17	0.526382	0.128849	NA	-0.391192	0.0260052	0.0921105	-0.00499346	0.970977	0.985714
ENSMUSG00000004562	Arhgef40	-0.108463	0.621454	0.999702	0.0360447	0.756777	0.858208	-0.0149637	0.878115	0.939049
ENSMUSG00000004565	Pnpla6	-0.208996	0.470335	0.999702	0.0603249	0.61762	0.765111	-0.0476686	0.687667	0.827757
ENSMUSG00000004567	Mcoln1	0.1123	0.771737	0.999702	0.163686	0.238469	0.426378	0.241685	0.0981407	0.244504
ENSMUSG00000004568	Arhgef18	0.502959	0.191844	0.999702	0.043078	0.724782	0.838929	0.464243	0.00953144	0.0529369
ENSMUSG00000004591	Pkn2	-0.0728802	0.765059	0.999702	-0.310828	0.0124913	0.0541533	-0.312427	0.0228257	0.0930914
ENSMUSG00000004609	Cd33	0.00214334	0.999084	NA	-0.0196717	0.765732	0.863294	NA	NA	NA
ENSMUSG00000004610	Etfb	-0.00232219	0.98808	0.999702	0.201406	0.0642181	0.173747	0.25822	0.00117366	0.0121565
ENSMUSG00000004630	Pcp2	0.601337	0.696387	NA	-0.167511	0.1322	0.286118	NA	NA	NA
ENSMUSG00000004631	Sgce	0.272904	0.862566	NA	-0.0843195	0.371208	0.563352	NA	NA	NA
ENSMUSG00000004633	Chn2	-2.74489	0.0316063	NA	0.32941	0.0486085	0.143331	-0.0455997	0.199765	0.390748
ENSMUSG00000004637	Wwox	-0.0150286	0.95615	NA	-0.326704	0.0264195	0.0929441	-0.26727	0.0650858	0.186437
ENSMUSG00000004642	Slbp	-0.403668	0.116523	0.940322	0.102882	0.366945	0.559974	-0.15457	0.211467	0.405794
ENSMUSG00000004654	Ghrhr	NA	NA	NA	NA	NA	NA	NA	NA	NA
ENSMUSG00000004655	Aqp1	-0.127319	0.784826	0.999702	0.0253295	0.820765	0.895873	0.000677778	0.937421	0.970697
ENSMUSG00000004661	Arid3b	0.112614	0.91928	NA	0.278008	0.0732555	0.189703	0.0303056	0.472219	0.664123
ENSMUSG00000004665	Cnn2	0.0122054	0.965578	0.999702	0.405396	0.00523881	0.028678	0.448644	0.00336102	0.0261182
ENSMUSG00000004667	Polr2e	0.13813	0.381661	0.999702	-0.292312	0.00175848	0.0129812	-0.116755	0.222581	0.419725
ENSMUSG00000004668	Abca13	NA	NA	NA	NA	NA	NA	NA	NA	NA
ENSMUSG00000004677	Myo9b	-0.165717	0.343589	0.999702	0.0429704	0.591102	0.746922	-0.0590339	0.574543	0.746878
ENSMUSG00000004698	Hdac9	0.0290608	0.971817	NA	0.0547068	0.538435	0.707441	0.0645944	0.437929	0.635076
ENSMUSG00000004709	Cd244a	NA	NA	NA	NA	NA	NA	NA	NA	NA
ENSMUSG00000004768	Rab23	0.303815	0.328599	0.999702	-0.523847	0.00239618	0.0162713	-0.205983	0.109299	0.262498
ENSMUSG00000004771	Rab11a	0.0470242	0.767961	0.999702	-0.0996041	0.256775	0.446918	-0.0239205	0.793242	0.893436
ENSMUSG00000004788	Eif2b2	-0.0422536	0.896871	0.999702	0.417706	0.00996689	0.0460122	0.406087	0.0105249	0.0564769
ENSMUSG00000004789	Dlst	0.072771	0.717287	0.999702	-0.375779	0.00179365	0.0131445	-0.263758	0.0193509	0.0842963
ENSMUSG00000004798	Ulk2	-0.416134	0.288271	0.999702	0.2923	0.0459577	0.137527	0.00835751	0.942884	0.973821
ENSMUSG00000004815	Dgkq	-0.202597	0.642577	NA	-0.0500655	0.695086	0.818499	-0.0936718	0.430845	0.628993
ENSMUSG00000004843	Chmp2b	-0.161005	0.436158	NA	0.0967647	0.399506	0.591199	0.00734774	0.944705	0.974709
ENSMUSG00000004846	Plod3	-0.313899	0.0956545	0.871579	0.340712	0.00678214	0.0346918	0.11199	0.163582	0.343286
ENSMUSG00000004849	Ap1s1	-0.0924594	0.750117	0.999702	0.187152	0.106798	0.246981	0.106938	0.388582	0.592616
ENSMUSG00000004865	Srpk1	-0.376223	0.242216	0.999702	-0.0609802	0.649513	0.786572	-0.318564	0.0242098	0.0966814
ENSMUSG00000004872	Pax3	-0.218549	0.353466	NA	0.335916	0.0215112	0.0802326	0.187911	0.11971	0.279012
ENSMUSG00000004880	Lbr	0.0447641	0.87433	0.999702	-0.687194	6.33e-05	0.0010382	-0.611585	6.71e-05	0.00142401
ENSMUSG00000004885	Crabp2	NA	NA	NA	NA	NA	NA	NA	NA	NA
ENSMUSG00000004891	Nes	0.279184	0.370573	NA	-1.12822	5.02e-11	1.14e-08	-0.707372	0.000874505	0.0097696
ENSMUSG00000004892	Bcan	-0.492202	0.783237	NA	0.0230514	0.765634	NA	NA	NA	NA
ENSMUSG00000004895	Prcc	-0.0916044	0.649951	NA	-0.0530804	0.632847	0.775703	-0.0892201	0.412001	0.611158
ENSMUSG00000004896	Rrnad1	-0.363555	0.112094	NA	0.0608609	0.582499	0.740807	-0.145617	0.253304	0.455573
ENSMUSG00000004897	Hdgf	-0.0805766	0.802865	0.999702	-0.214303	0.113301	0.257535	-0.220882	0.107312	0.25945
ENSMUSG00000004929	Thop1	-0.461253	0.0677079	NA	-0.14436	0.201032	0.381402	-0.502741	0.00215152	0.0190132
ENSMUSG00000004931	Apba3	0.0227445	0.941817	0.999702	0.489417	1.37e-05	0.000313489	0.394443	0.0230219	0.0934824
ENSMUSG00000004934	Pias4	-0.019063	0.937596	0.999702	0.426258	0.00204658	0.0145693	0.446346	0.00104972	0.0111765
ENSMUSG00000004936	Map2k1	-0.272369	0.223756	NA	-0.040368	0.725972	0.839694	-0.227776	0.0533567	0.164014
ENSMUSG00000004937	Sgta	-0.225111	0.322588	0.999702	0.343231	0.00771063	0.038237	0.172501	0.126666	0.289222
ENSMUSG00000004945	Tmem242	-0.51569	0.0286956	NA	0.374431	0.00244733	0.0164537	-0.0301576	0.792862	0.893239
ENSMUSG00000004947	Dtx2	-0.0158815	0.925533	0.999702	0.139036	0.129501	0.281959	0.138649	0.217305	0.412978
ENSMUSG00000004952	Rasa4	-0.122615	0.583019	0.999702	0.12542	0.312652	0.507609	0.0728708	0.475111	0.666613
ENSMUSG00000004980	Hnrnpa2b1	0.378721	0.214862	0.999702	-0.766261	2.8e-05	0.000558561	-0.33568	0.0190536	0.0833505
ENSMUSG00000004994	Ccdc130	0.0364877	0.906022	NA	0.0838007	0.521649	0.694292	0.150486	0.228134	0.426331
ENSMUSG00000004996	Mri1	-0.320977	0.370044	NA	0.15168	0.255785	0.446157	-0.0187021	0.873968	0.936979
ENSMUSG00000005034	Prkacb	0.22297	0.375202	0.999702	-0.329567	0.00899417	0.0427492	-0.0864889	0.457694	0.652414
ENSMUSG00000005043	Sgsh	0.0361274	0.887777	NA	0.058583	0.646326	0.784534	0.116266	0.311885	0.518004
ENSMUSG00000005045	Chd5	1.80446	0.0115123	NA	-0.684165	0.0068708	0.0350298	0.0683075	0.30193	0.50788
ENSMUSG00000005054	Cstb	-0.0197015	0.909041	0.999702	0.516382	1.48e-06	5.39e-05	0.523642	1.33e-05	0.000388704
ENSMUSG00000005057	Sh2b2	-0.789379	0.0817202	NA	0.131239	0.333969	0.528247	-0.154195	0.201385	0.392707
ENSMUSG00000005069	Pex5	-0.0605349	0.668781	0.999702	0.0103787	0.90812	0.950167	-0.00934981	0.918185	0.961771
ENSMUSG00000005078	Jkamp	-0.159669	0.720136	0.999702	-0.0966893	0.46156	0.645716	-0.141214	0.26803	0.470803
ENSMUSG00000005087	Cd44	-0.345518	0.404306	0.999702	-0.215832	0.128102	0.280017	-0.389642	0.0278325	0.10563
ENSMUSG00000005089	Slc1a2	2.15197	0.0713697	NA	-0.131186	0.0380402	0.120162	0.0171736	0.83234	0.915614
ENSMUSG00000005102	Eif2ak4	-0.140834	0.612797	0.999702	0.0436405	0.705899	0.825879	-0.0251696	0.82791	0.913333
ENSMUSG00000005103	Wdr1	0.030302	0.836771	0.999702	0.0320532	0.687858	0.813542	0.0871801	0.365361	0.571377
ENSMUSG00000005107	Slc2a9	-0.743021	0.186382	NA	-0.00475721	0.968543	0.983547	-0.154344	0.150096	0.325209
ENSMUSG00000005124	Ccn4	-0.200174	0.645829	NA	-0.0638132	0.622013	0.767246	-0.106267	0.380377	0.585728
ENSMUSG00000005125	Ndrg1	0.0603738	0.902656	0.999702	0.324057	0.0562113	0.158659	0.385184	0.0317718	0.115888
ENSMUSG00000005142	Man2b1	-0.285258	0.180565	0.999702	0.259993	0.0214484	0.0800927	0.0412425	0.712548	0.843827
ENSMUSG00000005148	Klf5	0.648945	0.450619	NA	-0.215535	0.0428412	0.13101	-0.20474	0.098602	0.245179
ENSMUSG00000005150	Wdr83	0.280886	0.259793	NA	-0.236374	0.0870813	0.213377	-0.00936153	0.932593	0.968944
ENSMUSG00000005161	Prdx2	0.136423	0.400359	0.999702	0.0596082	0.516778	0.690633	0.217869	0.023656	0.0950518
ENSMUSG00000005198	Polr2a	0.234274	0.215676	0.999702	-0.720211	3.8e-08	2.93e-06	-0.459915	2.88e-06	0.000121133
ENSMUSG00000005204	Senp3	0.0242838	0.928226	0.999702	-0.374066	0.00057629	0.00577654	-0.212635	0.123637	0.284456
ENSMUSG00000005220	Corin	-0.683471	0.803945	NA	0.00833756	0.820753	0.895873	NA	NA	NA
ENSMUSG00000005225	Plekha8	-0.337556	0.778645	NA	0.0460723	0.682795	0.810818	NA	NA	NA
ENSMUSG00000005233	Spc25	-0.221502	0.579051	0.999702	-0.510107	0.00414028	0.0241977	-0.612914	0.00418978	0.0307708
ENSMUSG00000005262	Ufd1	0.0520143	0.768298	0.999702	0.097093	0.338053	0.5324	0.166688	0.118013	0.276337
ENSMUSG00000005267	Zfp287	-0.142365	0.667261	NA	-0.148511	0.260985	0.452094	-0.1577	0.229603	0.427886
ENSMUSG00000005268	Prlr	-1.21314	0.348345	NA	0.67303	0.00568637	0.0304841	NA	NA	NA
ENSMUSG00000005299	Letm1	-0.00705203	0.966971	0.999702	-0.196834	0.0375198	0.118888	-0.155171	0.130149	0.294937
ENSMUSG00000005312	Ubqln1	-0.041911	0.744416	0.999702	-0.250729	0.00471904	0.0265068	-0.253928	0.00312573	0.0247525
ENSMUSG00000005354	Txn2	-0.193895	0.580489	0.999702	0.45021	0.0010846	0.00917069	0.196603	0.154744	0.330995
ENSMUSG00000005360	Slc1a3	0.0138958	0.97737	NA	0.68513	0.00354727	0.0215881	0.689139	0.00460082	0.0327587
ENSMUSG00000005362	Crbn	-0.134944	0.59275	0.999702	-0.00995856	0.933687	0.963659	-0.0770245	0.492612	0.682873
ENSMUSG00000005370	Msh6	-0.048261	0.863285	NA	-0.623728	3.49e-05	0.000653386	-0.589475	0.000605956	0.00734015
ENSMUSG00000005371	Fbxo11	0.43723	0.0985951	0.885614	-0.411615	0.012303	0.0534549	-0.0553182	0.564112	0.739238
ENSMUSG00000005373	Mlxipl	0.14915	0.915144	NA	-0.0975665	0.37572	0.568121	NA	NA	NA
ENSMUSG00000005374	Tbl2	-0.0176402	0.925012	NA	0.182372	0.101531	0.237991	0.190855	0.0959105	0.240988
ENSMUSG00000005378	Bud23	-0.217929	0.229644	0.999702	0.256771	0.0187123	0.0724089	0.0913404	0.374197	0.58046
ENSMUSG00000005397	Nid1	0.287762	0.586301	0.999702	-0.067004	0.597671	0.752113	0.0582042	0.630286	0.789251
ENSMUSG00000005410	Mcm5	-0.272201	0.606095	0.999702	-0.521561	0.0145046	0.0603764	-0.825423	0.00115044	0.0119707
ENSMUSG00000005413	Hmox1	0.210867	0.703958	NA	-0.389455	0.0371801	0.118135	-0.178955	0.170649	0.35217
ENSMUSG00000005417	Mprip	-0.142109	0.409297	0.999702	0.169084	0.0970969	0.231053	0.0891917	0.322922	0.529142
ENSMUSG00000005442	Cic	-0.0163822	0.940778	0.999702	0.087273	0.418364	0.607504	0.0868693	0.456306	0.651418
ENSMUSG00000005447	Pafah1b3	-0.217054	0.173189	0.999702	0.181669	0.0576781	0.161218	0.0232604	0.793928	0.89367
ENSMUSG00000005465	Il27ra	0.397065	0.846179	NA	-0.0454276	0.476136	NA	NA	NA	NA
ENSMUSG00000005469	Prkaca	0.229788	0.159349	0.999702	-0.189192	0.0528498	0.152198	0.0415774	0.645274	0.80047
ENSMUSG00000005470	Asf1b	0.10937	0.837482	NA	-0.675581	0.00622168	0.0325485	-0.542139	0.0108372	0.0575081
ENSMUSG00000005474	Myl10	0.128608	0.943955	NA	-0.0370033	0.617296	0.765111	NA	NA	NA
ENSMUSG00000005481	Ddx39	-0.105776	0.805307	0.999702	-0.470544	0.00890826	0.042468	-0.44398	0.0182526	0.0808771
ENSMUSG00000005483	Dnajb1	-0.345187	0.0786438	NA	0.173458	0.107215	0.247614	-0.0696479	0.516395	0.703723
ENSMUSG00000005493	Msh4	1.59338	0.00114881	NA	-0.118241	0.33358	0.527843	0.226145	0.0284515	0.107442
ENSMUSG00000005501	Usp40	-0.0214053	0.923252	0.999702	0.030016	0.788245	0.877487	0.0424754	0.692842	0.830728
ENSMUSG00000005505	Kbtbd4	-0.0208576	0.939859	NA	-0.258814	0.0590617	0.163738	-0.228101	0.0858877	0.224076
ENSMUSG00000005506	Celf1	0.154837	0.500444	0.999702	-0.500907	0.000366607	0.00415161	-0.323003	0.00652739	0.0410565
ENSMUSG00000005510	Ndufs3	-0.240439	0.104884	0.900133	0.193507	0.0466546	0.13899	0.0181702	0.832517	0.915721
ENSMUSG00000005514	Por	0.187064	0.362489	0.999702	-0.291227	0.0101166	0.0464929	-0.0795701	0.472054	0.664116
ENSMUSG00000005533	Igf1r	0.406814	0.0939836	NA	-0.35954	0.0074146	0.037073	0.00889912	0.937407	0.970697
ENSMUSG00000005534	Insr	0.045406	0.893758	NA	-0.168387	0.21442	0.398469	-0.0994919	0.421463	0.620356
ENSMUSG00000005547	Cyp2a5	NA	NA	NA	NA	NA	NA	NA	NA	NA
ENSMUSG00000005566	Trim28	0.264877	0.367178	0.999702	-0.803139	7.56e-06	0.000192408	-0.492356	0.00151466	0.0146162
ENSMUSG00000005575	Ube2m	0.0557811	0.773658	0.999702	0.0605284	0.573728	0.734437	0.14095	0.160539	0.339068
ENSMUSG00000005583	Mef2c	0.273444	0.617685	0.999702	0.0124613	0.927235	0.959887	0.115579	0.334084	0.540681
ENSMUSG00000005609	Ctr9	-0.099528	0.678223	0.999702	-0.061898	0.600757	0.753775	-0.10428	0.362228	0.567797
ENSMUSG00000005610	Eif4g2	-0.0169847	0.933937	0.999702	-0.130242	0.240867	0.428794	-0.113428	0.275883	0.479299
ENSMUSG00000005611	Mrvi1	-1.39754	0.408074	NA	0.191823	0.0765607	0.195363	NA	NA	NA
ENSMUSG00000005615	Pcyt1a	-0.0366445	0.849338	0.999702	0.121536	0.324488	0.51954	0.141773	0.138494	0.307588
ENSMUSG00000005621	Zfp592	0.0280097	0.912386	NA	-0.177768	0.158889	0.32534	-0.114112	0.341804	0.547797
ENSMUSG00000005625	Psmd4	-0.148871	0.201906	0.999702	-0.0419008	0.546287	0.71355	-0.138419	0.0918365	0.234933
ENSMUSG00000005628	Tmod4	3.22288	0.235219	NA	-0.152364	0.00719519	NA	NA	NA	NA
ENSMUSG00000005656	Snx6	0.0444816	0.816941	0.999702	-0.00981618	0.915577	0.954039	0.0525204	0.611771	0.775344
ENSMUSG00000005667	Mthfd2	-0.38477	0.535199	NA	-0.0591942	0.634731	0.776748	-0.105555	0.298961	0.504817
ENSMUSG00000005674	Tomm40l	0.0664914	0.74302	NA	0.227186	0.0425288	0.130242	0.294713	0.0253034	0.0991249
ENSMUSG00000005681	Apoa2	2.07402	0.542075	NA	-0.0138756	NA	NA	0.00108886	0.94392	0.974426
ENSMUSG00000005682	Pan2	0.413904	0.0589231	0.723587	-0.191259	0.105736	0.24527	0.154281	0.177318	0.360733
ENSMUSG00000005683	Cs	-0.297477	0.255336	0.999702	0.32069	0.00222741	0.0154495	0.0603589	0.619909	0.78115
ENSMUSG00000005686	Ampd3	0.0428053	0.942167	0.999702	-0.336218	0.0521983	0.150972	-0.251862	0.0806101	0.214516
ENSMUSG00000005687	Bcas2	0.143366	0.382792	0.999702	-0.123732	0.24009	0.427971	0.0247977	0.78584	0.887864
ENSMUSG00000005698	Ctcf	-0.0973989	0.668296	0.999702	-0.366015	0.00118074	0.00970572	-0.36549	0.0118699	0.0611405
ENSMUSG00000005699	Pard6a	0.0324517	0.924945	NA	0.0967924	0.413677	0.603386	0.0857787	0.482946	0.674297
ENSMUSG00000005718	Tfap4	-0.0833318	0.850003	NA	-0.560243	0.00855936	0.041129	-0.66699	0.00141481	0.0138834
ENSMUSG00000005732	Ranbp1	0.166077	0.74404	0.999702	-0.372202	0.0372656	0.118329	-0.186634	0.156793	0.333776
ENSMUSG00000005774	Rfx5	-0.243734	0.568379	NA	-0.0302233	0.810605	0.890867	-0.132352	0.306838	0.512518
ENSMUSG00000005779	Psmb4	-0.167534	0.132681	0.982757	0.0985324	0.250888	0.440702	-0.0137751	0.816727	0.906902
ENSMUSG00000005802	Slc30a4	-0.0564449	0.755709	0.999702	0.0425679	0.692447	0.816621	0.0283661	0.7665	0.87728
ENSMUSG00000005803	Sqor	-0.0239904	0.933774	0.999702	0.252008	0.0477704	0.141517	0.226518	0.0935947	0.237993
ENSMUSG00000005804	Bloc1s6	0.0409455	0.89449	0.999702	0.0506889	0.676122	0.806873	0.0904708	0.465812	0.658982
ENSMUSG00000005813	Metap1	-0.0812199	0.644402	0.999702	0.00549234	0.958869	0.977966	-0.0279144	0.784418	0.88721
ENSMUSG00000005823	Gpr108	-0.214461	0.554982	0.999702	0.139378	0.310137	0.504967	0.0440117	0.723181	0.850336
ENSMUSG00000005836	Gata6	-0.509313	0.709535	NA	0.0639033	0.585447	0.74279	NA	NA	NA
ENSMUSG00000005846	Rsl1d1	-0.0911155	0.75306	0.999702	-0.434289	0.00233943	0.0159736	-0.437375	0.0059744	0.0387067
ENSMUSG00000005871	Apc	0.44511	0.0955505	0.871579	-0.414379	0.00661243	0.0340182	-0.0193776	0.85952	0.930651
ENSMUSG00000005873	Reep5	0.00754769	0.960555	0.999702	0.239838	0.020721	0.0780576	0.290707	0.00144872	0.0141349
ENSMUSG00000005881	Ergic3	-0.30386	0.289814	0.999702	0.367071	0.0202419	0.0767378	0.163183	0.172368	0.354693
ENSMUSG00000005882	Uqcc1	0.101529	0.673771	0.999702	0.196974	0.122118	0.270711	0.34774	0.00411117	0.0302907
ENSMUSG00000005883	Spo11	NA	NA	NA	NA	NA	NA	NA	NA	NA
ENSMUSG00000005886	Ncoa2	0.0502156	0.819473	0.999702	-0.0158105	0.876942	0.931205	0.0475235	0.685035	0.825957
ENSMUSG00000005893	Nr2c2	-0.0276441	0.879224	NA	-0.0754165	0.424077	0.612856	-0.0573041	0.595123	0.76286
ENSMUSG00000005897	Nr2c1	-0.119416	0.763553	NA	-0.0174911	0.889168	0.939627	-0.0517545	0.666053	0.814318
ENSMUSG00000005899	Smpd4	-0.34229	0.176507	0.999702	0.0339019	0.750268	0.853723	-0.174196	0.162814	0.342363
ENSMUSG00000005907	Pex1	-0.138408	0.614145	NA	0.0953964	0.452674	0.637782	0.0289241	0.802009	0.897144
ENSMUSG00000005917	Otx1	-0.225675	0.866294	NA	-0.0125489	0.911506	0.951478	NA	NA	NA
ENSMUSG00000005936	Kctd20	-0.0815036	0.494763	0.999702	0.122918	0.0972298	0.231239	0.0798598	0.339995	0.545509
ENSMUSG00000005947	Itgae	-0.603601	0.627322	NA	0.182079	0.199115	0.379067	NA	NA	NA
ENSMUSG00000005949	Ctns	-0.0824956	0.84001	NA	0.143197	0.296995	0.490294	0.0979681	0.429577	0.627435
ENSMUSG00000005950	P2rx5	NA	NA	NA	NA	NA	NA	NA	NA	NA
ENSMUSG00000005951	Shpk	-0.254637	0.74218	NA	0.114313	0.356314	0.55066	0.0193781	0.80448	0.898952
ENSMUSG00000005952	Trpv1	NA	NA	NA	NA	NA	NA	NA	NA	NA
ENSMUSG00000005958	Ephb3	0.242739	0.439591	0.999702	0.414407	0.00931698	0.0439382	0.694927	0.000228422	0.00358161
ENSMUSG00000005968	Tuft1	-1.39426	0.259164	NA	1.01074	7.28e-06	0.000187653	NA	NA	NA
ENSMUSG00000005973	Rcn1	-0.289403	0.286579	0.999702	0.358814	0.0104644	0.0476848	0.122439	0.312028	0.518102
ENSMUSG00000005981	Trap1	-0.101817	0.541114	0.999702	-0.0734072	0.476801	0.657263	-0.134243	0.118333	0.276886
ENSMUSG00000005982	Naa60	0.642923	0.0417791	0.58838	-0.321857	0.0472257	0.140198	0.137585	0.249065	0.4505
ENSMUSG00000005983	1700037C18Rik	-0.486577	0.32767	NA	0.209539	0.150725	0.313908	0.0131551	0.908478	0.95801
ENSMUSG00000005986	Ankrd13d	0.247792	0.857275	NA	-0.156442	0.215857	0.400151	NA	NA	NA
ENSMUSG00000006005	Tpr	0.04825	0.867475	0.999702	-0.485117	0.00713856	0.0360299	-0.519899	1.88e-06	8.65e-05
ENSMUSG00000006010	Odr4	0.0295561	0.917901	0.999702	-0.0321392	0.794992	0.881327	0.00852599	0.942096	0.973423
ENSMUSG00000006014	Prg4	-4.59487	0.0623226	NA	-0.0167829	0.705496	NA	-0.0508287	0.00871759	0.0500219
ENSMUSG00000006019	Dhx34	-0.147658	0.634495	NA	0.195862	0.158995	0.325473	0.112079	0.368125	0.574206
ENSMUSG00000006021	Kptn	0.0261103	0.953693	NA	0.0505998	0.689005	0.814138	0.0868428	0.480368	0.671764
ENSMUSG00000006024	Napa	-0.05014	0.730808	0.999702	0.135783	0.153646	0.317888	0.124285	0.136775	0.304937
ENSMUSG00000006050	Sra1	-0.0670989	0.630466	0.999702	0.360946	0.000654395	0.00637332	0.347825	2.14e-05	0.000580374
ENSMUSG00000006057	Atp5g1	0.663091	0.147422	0.999702	-0.171408	0.216984	0.40147	0.159528	0.228514	0.426552
ENSMUSG00000006058	Snf8	-0.125277	0.696996	0.999702	0.0668296	0.607669	0.757729	0.0335056	0.746092	0.864393
ENSMUSG00000006095	Tbcb	-0.0539524	0.730457	0.999702	0.0811509	0.387674	0.579366	0.0691224	0.457353	0.652135
ENSMUSG00000006127	Inpp5k	-0.161455	0.673632	NA	0.0531194	0.681716	0.810265	-0.00919402	0.937028	0.970697
ENSMUSG00000006134	Crkl	-0.550538	0.0720517	NA	-0.130949	0.27373	0.46694	-0.542846	0.00328088	0.0256438
ENSMUSG00000006143	Upk3bl	NA	NA	NA	NA	NA	NA	NA	NA	NA
ENSMUSG00000006154	Eps8l1	-0.552377	0.794715	NA	0.0181905	0.775914	NA	NA	NA	NA
ENSMUSG00000006169	Clint1	0.22232	0.159577	0.999702	-0.307095	0.00373712	0.0224381	-0.075116	0.352273	0.558071
ENSMUSG00000006191	Cdkal1	-0.23068	0.103427	0.900042	-0.134752	0.186536	0.362844	-0.323711	0.000399779	0.00539089
ENSMUSG00000006205	Htra1	-0.479788	0.158119	NA	0.39604	0.00191582	0.0138094	0.00632212	0.957779	0.980478
ENSMUSG00000006215	Zbtb17	0.000154022	0.999496	NA	0.028651	0.787005	0.876751	0.0442894	0.709667	0.841897
ENSMUSG00000006219	Fblim1	0.718828	0.0966968	0.876304	-0.680004	0.00346182	0.0212187	-0.0664566	0.580043	0.75108
ENSMUSG00000006221	Hspb7	NA	NA	NA	NA	NA	NA	NA	NA	NA
ENSMUSG00000006235	Epor	-0.446704	0.766501	NA	0.031686	0.749715	0.853476	NA	NA	NA
ENSMUSG00000006241	Ccdc159	0.215081	0.770169	NA	0.290544	0.0761263	0.194803	0.125236	0.161878	0.340909
ENSMUSG00000006262	Mob1b	-0.281448	0.323388	NA	0.17344	0.170908	0.342365	-0.000769578	0.989638	0.994833
ENSMUSG00000006273	Atp6v1b2	0.0324075	0.881635	0.999702	0.240859	0.0459391	0.137527	0.315412	0.00637091	0.0404056
ENSMUSG00000006276	Eps15l1	0.0881936	0.429117	0.999702	-0.0813526	0.369899	0.562129	0.0309419	0.680223	0.82267
ENSMUSG00000006281	Tep1	0.401397	0.393604	NA	0.0541459	0.676954	0.807378	0.239274	0.099333	0.246661
ENSMUSG00000006288	Ttc5	0.0579075	0.814064	NA	-0.0482041	0.694927	0.818395	0.0147384	0.896369	0.95079
ENSMUSG00000006289	Osgep	-0.104937	0.70483	0.999702	0.387435	0.0173444	0.0686357	0.40585	0.000424495	0.00565746
ENSMUSG00000006299	Aamp	-0.0880811	0.656376	0.999702	0.0791349	0.503896	0.680723	0.051581	0.552993	0.731999
ENSMUSG00000006301	Tmbim1	-0.0367389	0.834798	0.999702	0.169875	0.0822859	0.205278	0.162543	0.11417	0.270129
ENSMUSG00000006304	Arpc2	0.286729	0.22123	0.999702	-0.303818	0.0324259	0.107214	-0.0671553	0.414055	0.613057
ENSMUSG00000006307	Kmt2b	0.375094	0.168848	0.999702	-0.280137	0.0571922	0.16034	0.0101342	0.925888	0.965751
ENSMUSG00000006313	Upk1a	0.0546139	0.980212	NA	-0.0238815	0.708057	NA	NA	NA	NA
ENSMUSG00000006315	Tmem147	-0.21837	0.431346	0.999702	-0.102695	0.369294	0.561734	-0.200338	0.133576	0.300028
ENSMUSG00000006333	Rps9	-0.91732	0.0120608	0.326154	0.296652	0.01041	0.0475222	-0.287066	0.0655543	0.187169
ENSMUSG00000006335	Tfpt	-0.0387349	0.909264	NA	-0.0807514	0.534802	0.704286	-0.115513	0.331228	0.537168
ENSMUSG00000006345	Ggt1	NA	NA	NA	NA	NA	NA	NA	NA	NA
ENSMUSG00000006356	Crip2	-1.14101	0.0489402	NA	1.09858	9.79e-09	9.59e-07	0.00906534	0.917159	0.961735
ENSMUSG00000006360	Crip1	-0.243836	0.755005	NA	0.0394072	0.710576	0.829441	-0.00237296	0.974644	0.987779
ENSMUSG00000006373	Pgrmc1	0.134861	0.544783	NA	-0.319549	0.00892962	0.0424901	-0.144626	0.221858	0.418718
ENSMUSG00000006378	Gcat	-0.275881	0.460376	0.999702	0.422808	0.00959057	0.0448621	0.154105	0.242057	0.441595
ENSMUSG00000006386	Tek	-0.739607	0.788154	NA	0.0247793	0.661706	NA	NA	NA	NA
ENSMUSG00000006390	Elovl1	-0.452398	0.08848	0.8601	0.781527	1.55e-06	5.6e-05	0.361317	0.00605697	0.0389766
ENSMUSG00000006392	Med8	0.302913	0.540971	0.999702	0.0363109	0.767099	0.864432	0.202579	0.144194	0.316358
ENSMUSG00000006398	Cdc20	-0.146749	0.661097	0.999702	-0.502323	0.00365997	0.0220711	-0.620506	0.000537448	0.00673873
ENSMUSG00000006403	Adamts4	-0.190126	0.752534	NA	0.285929	0.073372	0.18982	0.176213	0.159901	0.338418
ENSMUSG00000006412	Pfdn2	0.227911	0.146989	0.999702	-0.125637	0.212819	0.396479	0.096926	0.3004	0.506349
ENSMUSG00000006418	Rnf114	-0.322243	0.371595	NA	-0.050344	0.69431	0.817744	-0.234469	0.0973519	0.243273
ENSMUSG00000006423	C330007P06Rik	-0.331144	0.176192	NA	0.0796541	0.517657	0.691356	-0.135985	0.202564	0.394401
ENSMUSG00000006435	Neurl1a	-1.33299	0.0317183	NA	1.29182	3.64e-06	0.000110833	0.0243394	0.788575	0.889708
ENSMUSG00000006442	Srm	-0.223399	0.715167	0.999702	0.00808102	0.95162	0.973655	-0.0457533	0.670031	0.81691
ENSMUSG00000006445	Epha2	0.0719566	0.860054	0.999702	-0.532054	0.00789694	0.0388575	-0.467426	0.0077302	0.0459433
ENSMUSG00000006456	Rbm14	0.0314517	0.91572	NA	-0.27751	0.0560066	0.158324	-0.218975	0.0942505	0.238848
ENSMUSG00000006457	Actn3	0.0503773	0.969506	NA	-0.101202	0.408755	0.598479	NA	NA	NA
ENSMUSG00000006463	Zdhhc24	0.237993	0.293842	NA	0.184311	0.113533	0.257661	0.424208	0.00270697	0.0221576
ENSMUSG00000006464	Bbs1	-0.0895108	0.772188	NA	-0.175199	0.183747	0.359557	-0.152159	0.244624	0.444931
ENSMUSG00000006471	Ndor1	0.00672549	0.97926	NA	0.277318	0.0307078	0.103117	0.270747	0.0560395	0.169303
ENSMUSG00000006476	Nsmf	-0.183795	0.582589	0.999702	0.483791	6.39e-05	0.00104197	0.16611	0.204988	0.397589
ENSMUSG00000006494	Pdk1	-0.0984483	0.799429	0.999702	-0.0465834	0.716327	0.833436	-0.0745144	0.538451	0.720544
ENSMUSG00000006498	Ptbp1	-0.110242	0.718188	0.999702	-0.229631	0.0835624	0.207355	-0.258359	0.0680056	0.191771
ENSMUSG00000006517	Mvd	-0.0664139	0.799559	NA	0.806359	8.3e-07	3.4e-05	0.774167	2.7e-06	0.000116574
ENSMUSG00000006519	Cyba	-0.84507	0.50864	NA	0.290426	0.0771181	0.196173	NA	NA	NA
ENSMUSG00000006522	Itih3	NA	NA	NA	NA	NA	NA	NA	NA	NA
ENSMUSG00000006526	Stimate	0.131699	0.586775	NA	-0.126568	0.244013	0.432756	0.00703619	0.954164	0.978807
ENSMUSG00000006529	Itih1	NA	NA	NA	NA	NA	NA	NA	NA	NA
ENSMUSG00000006567	Atp7b	NA	NA	NA	NA	NA	NA	NA	NA	NA
ENSMUSG00000006576	Slc4a3	0.032717	0.936051	NA	0.770229	4.65e-08	3.49e-06	0.492242	0.0190296	0.0832935
ENSMUSG00000006585	Cdt1	0.511082	0.338516	NA	-0.902948	0.000984897	0.00857313	-0.282375	0.0689713	0.193733
ENSMUSG00000006586	Runx1t1	0.31279	0.440094	NA	0.133791	0.32685	0.52181	0.383814	0.0284366	0.107442
ENSMUSG00000006589	Aprt	-0.210138	0.563864	0.999702	0.344978	0.0197851	0.0755151	0.140235	0.285118	0.489097
ENSMUSG00000006599	Gtf2h1	-0.128951	0.464619	0.999702	0.0403764	0.677627	0.80781	-0.0299895	0.784168	0.887116
ENSMUSG00000006611	Hfe	-0.0229583	0.959324	NA	0.0305317	0.811885	0.891596	0.0269096	0.81444	0.905945
ENSMUSG00000006641	Slc5a6	-0.86245	0.0423781	NA	0.040174	0.752371	0.85512	-0.442548	0.0219833	0.0910133
ENSMUSG00000006649	Nphs1	NA	NA	NA	NA	NA	NA	NA	NA	NA
ENSMUSG00000006673	Qrich1	-0.207716	0.137122	0.986035	0.0293121	0.704625	0.824768	-0.111913	0.238021	0.437022
ENSMUSG00000006675	P4htm	-0.322295	0.807894	NA	0.0129122	0.909811	0.951074	NA	NA	NA
ENSMUSG00000006676	Usp19	-0.0547935	0.80199	0.999702	-0.119896	0.279889	0.472842	-0.12205	0.280714	0.484377
ENSMUSG00000006678	Pola1	-0.836552	0.105829	0.900133	0.0742356	0.544972	0.712822	-0.302494	0.0561453	0.169533
ENSMUSG00000006699	Cdc42	0.0214488	0.900822	0.999702	0.0469652	0.642286	0.781468	0.100982	0.267074	0.469567
ENSMUSG00000006705	Pknox1	-0.0297509	0.891928	NA	-0.258826	0.0270004	0.094583	-0.221954	0.0784629	0.211254
ENSMUSG00000006715	Gmnn	0.338098	0.362795	0.999702	-0.845928	7.5e-05	0.00117727	-0.443493	0.00896138	0.051058
ENSMUSG00000006717	Acot13	-0.0771168	0.728414	NA	-0.0376601	0.751418	0.854343	-0.0681217	0.5227	0.708604
ENSMUSG00000006720	Zfp184	-0.979409	0.268848	NA	-0.0189705	0.844269	0.91057	-0.157585	0.0909173	0.233574
ENSMUSG00000006728	Cdk4	0.00966481	0.964255	0.999702	-0.287858	0.0180079	0.0705212	-0.230723	0.0398949	0.134674
ENSMUSG00000006731	B4galnt1	0.417136	0.434907	NA	-0.34013	0.0480008	0.142001	-0.157973	0.223004	0.420314
ENSMUSG00000006732	Mettl1	-0.11217	0.638558	NA	0.0843493	0.478264	0.658401	0.0334258	0.756011	0.870347
ENSMUSG00000006736	Tspan31	0.0360264	0.868832	0.999702	0.247918	0.0433031	0.132104	0.324195	0.00812408	0.0475916
ENSMUSG00000006740	Kif5b	-0.0519776	0.835632	0.999702	-0.0748276	0.553393	0.719501	-0.109607	0.271176	0.473887
ENSMUSG00000006763	Saal1	-0.298217	0.107616	NA	0.1021	0.3559	0.550205	-0.101121	0.319675	0.526169
ENSMUSG00000006764	Tph2	-0.447368	0.749578	NA	0.038419	0.717307	0.834052	NA	NA	NA
ENSMUSG00000006784	Ttc25	0.0193608	0.972174	NA	-0.167089	0.229182	0.414838	-0.0539157	0.551713	0.731121
ENSMUSG00000006800	Sulf2	0.0576604	0.739778	0.999702	0.562255	1.47e-06	5.36e-05	0.652581	3.07e-07	2e-05
ENSMUSG00000006818	Sod2	-0.209584	0.491913	0.999702	0.232304	0.0655345	0.176108	0.0748292	0.553318	0.732314
ENSMUSG00000006850	Tmco6	-0.0948792	0.816406	NA	0.00057256	0.997443	0.998752	-0.0205664	0.856748	0.929238
ENSMUSG00000006906	Stambp	0.283906	0.275664	NA	-0.234114	0.0411198	0.127488	0.0242213	0.83573	0.917162
ENSMUSG00000006920	Ezh1	0.214209	0.542079	0.999702	0.20647	0.139769	0.297032	0.387939	0.022207	0.0915392
ENSMUSG00000006930	Hap1	NA	NA	NA	NA	NA	NA	NA	NA	NA
ENSMUSG00000006931	P3h4	-0.113467	0.631965	0.999702	0.271242	0.0274525	0.0953369	0.182128	0.135814	0.303385
ENSMUSG00000006932	Ctnnb1	-0.280632	0.267108	0.999702	-0.260105	0.0562454	0.158659	-0.506399	0.00045496	0.0059593
ENSMUSG00000006941	Eif1b	0.440653	0.0982078	NA	-0.233659	0.105666	0.245151	0.0834445	0.463645	0.656974
ENSMUSG00000006958	Chrd	0.309712	0.617777	NA	-0.0785817	0.504981	0.681415	0.0191912	0.854336	0.92787
ENSMUSG00000006998	Psmd2	-0.0281189	0.894484	0.999702	-0.13336	0.160919	0.32809	-0.0983707	0.391073	0.594829
ENSMUSG00000007029	Vars	0.286154	0.446448	0.999702	-0.505342	0.00666363	0.0341793	-0.204678	0.132466	0.298379
ENSMUSG00000007033	Hspa1l	-0.103249	0.842953	NA	0.132907	0.315274	0.510126	0.0853686	0.448151	0.644119
ENSMUSG00000007034	Slc44a4	NA	NA	NA	NA	NA	NA	NA	NA	NA
ENSMUSG00000007035	Msh5	0.171863	0.763428	NA	-0.160626	0.195467	0.374989	-0.127677	0.290749	0.496045
ENSMUSG00000007036	Abhd16a	-0.380128	0.143605	NA	0.465143	0.000651095	0.00635875	0.116058	0.346527	0.551655
ENSMUSG00000007038	Neu1	0.00434215	0.990693	NA	0.416947	0.0213529	0.079806	0.513897	0.00352846	0.0270248
ENSMUSG00000007039	Ddah2	-0.126879	0.83355	NA	0.256479	0.101072	0.237092	0.107363	0.320891	0.527136
ENSMUSG00000007041	Clic1	-0.0780337	0.776201	0.999702	-0.0272187	0.812923	0.892058	-0.0462642	0.691081	0.82966
ENSMUSG00000007050	Lsm2	0.236681	0.544656	0.999702	-0.28672	0.0644627	0.174075	-0.0798095	0.514249	0.701472
ENSMUSG00000007080	Pole	0.257731	0.536019	NA	-1.22633	2.7e-07	1.42e-05	-0.880744	0.000160736	0.00272764
ENSMUSG00000007097	Atp1a2	NA	NA	NA	NA	NA	NA	NA	NA	NA
ENSMUSG00000007207	Stx1a	-0.270358	0.447389	NA	0.129441	0.334945	0.529146	-0.00233989	0.983964	0.992824
ENSMUSG00000007216	Zfp775	0.202469	0.757545	NA	0.0703898	0.58321	0.741122	0.0601275	0.485416	0.676559
ENSMUSG00000007279	Scube2	-0.0181348	0.978177	NA	0.126412	0.308002	0.503104	0.0694477	0.433452	0.63175
ENSMUSG00000007338	Mrpl49	-0.235484	0.37711	NA	-0.0310559	0.793308	0.880375	-0.164761	0.188126	0.375816
ENSMUSG00000007379	Dennd2c	0.067255	0.824077	NA	-0.212508	0.0915066	0.221064	-0.0898046	0.465644	0.658982
ENSMUSG00000007411	Mark3	0.0934881	0.47607	0.999702	0.00992812	0.888313	0.939192	0.119252	0.207087	0.400616
ENSMUSG00000007415	Gatad1	-0.353389	0.0371714	0.560769	0.203306	0.018384	0.0715088	-0.0623949	0.573803	0.746421
ENSMUSG00000007440	Pcdha11	0.247207	0.874544	NA	-0.0707858	0.423724	NA	NA	NA	NA
ENSMUSG00000007458	M6pr	0.0453314	0.905479	0.999702	-0.326319	0.0400783	0.125195	-0.227735	0.111114	0.265314
ENSMUSG00000007476	Lrrc8a	-0.324352	0.306177	NA	0.78105	2.74e-06	8.84e-05	0.392265	0.0197507	0.0854519
ENSMUSG00000007564	Ppp2r1a	0.293231	0.0614145	0.739474	-0.269328	0.0150183	0.0619262	0.0195405	0.798354	0.895281
ENSMUSG00000007570	Fance	-0.112586	0.678265	0.999702	0.211051	0.0727422	0.188622	0.108283	0.383041	0.587535
ENSMUSG00000007589	Tinf2	-0.763417	0.0387567	0.574459	0.023731	0.85159	0.915068	-0.559546	0.00124455	0.0126564
ENSMUSG00000007591	Tssk4	NA	NA	NA	NA	NA	NA	NA	NA	NA
ENSMUSG00000007594	Hapln4	-0.0755082	0.961353	NA	-0.0327845	0.72545	0.839446	NA	NA	NA
ENSMUSG00000007603	Dus3l	-0.0769802	0.783928	NA	0.0261983	0.834875	0.905149	0.00212573	0.986452	0.993927
ENSMUSG00000007610	Gtpbp3	-0.413303	0.0991275	NA	0.286341	0.0349302	0.11308	-0.00472057	0.965268	0.983152
ENSMUSG00000007613	Tgfbr1	-0.263667	0.427412	NA	-0.17804	0.202941	0.383944	-0.393523	0.0139841	0.0679883
ENSMUSG00000007617	Homer1	-0.952593	0.148935	NA	-0.0539926	0.671722	0.803498	-0.163206	0.0918548	0.234933
ENSMUSG00000007646	Rad51c	0.423325	0.0747109	NA	-0.74109	1.07e-05	0.000259742	-0.255217	0.0578799	0.172763
ENSMUSG00000007653	Gabrb2	-0.219829	0.864813	0.999702	-0.0115118	0.908991	0.950608	NA	NA	NA
ENSMUSG00000007655	Cav1	0.282309	0.227398	0.999702	0.143619	0.211684	0.395119	0.437107	0.000959987	0.0104847
ENSMUSG00000007656	Arpp19	-0.116373	0.574845	0.999702	-0.000275298	0.9969	0.998315	-0.0545176	0.581527	0.752236
ENSMUSG00000007659	Bcl2l1	0.0115574	0.934098	0.999702	0.0542507	0.487621	0.665806	0.0921841	0.336599	0.543011
ENSMUSG00000007670	Khsrp	0.175736	0.423898	0.999702	-0.393015	0.0034209	0.0210288	-0.210926	0.0420013	0.139132
ENSMUSG00000007721	Ccdc124	0.357797	0.225853	NA	-0.0755958	0.555047	0.720767	0.189627	0.124231	0.285364
ENSMUSG00000007739	Cct4	-0.196201	0.269006	0.999702	-0.284456	0.00274763	0.0178856	-0.421017	0.000349546	0.00488042
ENSMUSG00000007777	0610009B22Rik	-0.245407	0.350523	NA	0.174889	0.18065	0.355313	0.03186	0.790862	0.89135
ENSMUSG00000007783	Cpt1c	0.00682653	0.995893	NA	-0.0816055	0.492627	0.67078	NA	NA	NA
ENSMUSG00000007805	Twist2	0.0752943	0.786815	0.999702	0.244237	0.0477863	0.141531	0.29256	0.0438661	0.143486
ENSMUSG00000007812	Zfp655	-0.00694188	0.979838	NA	-0.0273538	0.825876	0.899078	-0.00720165	0.948216	0.976514
ENSMUSG00000007815	Rhoa	0.0576118	0.773341	0.999702	-0.00380436	0.977523	0.987633	0.0680819	0.517134	0.704063
ENSMUSG00000007817	Zmiz1	0.766711	0.088013	0.857199	-0.41536	0.033779	0.110196	0.0120911	0.908399	0.95801
ENSMUSG00000007827	Ankrd26	0.243074	0.555524	NA	-1.18557	1.18e-06	4.55e-05	-0.792107	0.00160788	0.0152709
ENSMUSG00000007833	Aldh16a1	-0.44242	0.0760032	NA	0.362524	0.000145559	0.00200282	-0.00789521	0.944893	0.974815
ENSMUSG00000007836	Hnrnpa0	0.402161	0.245001	0.999702	-0.312167	0.0560434	0.158378	-0.0413313	0.719736	0.847947
ENSMUSG00000007837	Prrg2	-0.144325	0.769162	NA	0.598402	0.00905233	0.0429753	0.388935	0.0324988	0.117752
ENSMUSG00000007850	Hnrnph1	0.145005	0.433023	0.999702	-0.216823	0.0614546	0.16835	-0.0726682	0.3953	0.598355
ENSMUSG00000007867	Ift43	0.141092	0.400065	0.999702	0.471487	6e-05	0.000994535	0.660976	3.71e-09	5.11e-07
ENSMUSG00000007872	Id3	-0.0921862	0.706265	0.999702	1.23068	8.95e-15	5.19e-12	1.16882	4.69e-12	1.53e-09
ENSMUSG00000007880	Arid1a	0.174732	0.464043	0.999702	-0.413532	0.00328109	0.0204164	-0.211314	0.0780475	0.210489
ENSMUSG00000007888	Crlf1	-0.0290904	0.95817	0.999702	0.553237	0.0135441	0.057509	0.549612	0.0117234	0.0605772
ENSMUSG00000007891	Ctsd	-0.298221	0.163199	0.999702	0.378578	0.00723749	0.0364168	0.161937	0.0982522	0.244603
ENSMUSG00000007892	Rplp1	-1.22412	0.000627098	0.0701416	0.481743	9.56e-06	0.000236673	-0.42724	0.0197321	0.0854242
ENSMUSG00000007908	Hmgcll1	1.09417	0.473003	NA	-0.570373	0.0148741	0.0615112	NA	NA	NA
ENSMUSG00000007950	Abhd8	-0.194564	0.373499	NA	0.557315	2.18e-05	0.000455496	0.299165	0.0480923	0.152802
ENSMUSG00000007987	Ift22	-0.257025	0.273404	NA	0.216198	0.112845	0.256742	0.065499	0.548689	0.728607
ENSMUSG00000007989	Fzd3	-0.257217	0.434984	NA	-0.170795	0.200246	0.380365	-0.207281	0.134605	0.301628
ENSMUSG00000008028	1700008O03Rik	-0.504948	0.68469	NA	0.111275	0.406048	0.596414	NA	NA	NA
ENSMUSG00000008035	Mid1ip1	0.372097	0.283537	NA	0.11457	0.385136	0.577409	0.436189	0.012043	0.061699
ENSMUSG00000008036	Ap2s1	0.224538	0.229871	0.999702	0.0797738	0.446166	0.632047	0.311788	0.00557988	0.0369529
ENSMUSG00000008090	Fgfrl1	0.0197706	0.930433	NA	0.165642	0.19681	0.376659	0.228925	0.0526751	0.162706
ENSMUSG00000008129	4930432K21Rik	1.60174	0.0185736	NA	-1.47244	7.25e-05	0.00115066	-0.00865055	0.914865	0.959973
ENSMUSG00000008136	Fhl2	0.013854	0.938147	0.999702	0.410028	2.24e-05	0.00046405	0.43388	0.000544186	0.00679374
ENSMUSG00000008140	Emc10	-0.14745	0.468952	0.999702	0.419672	0.000139788	0.00194023	0.270636	0.0350832	0.12382
ENSMUSG00000008153	Clstn3	-1.31978	0.520823	NA	0.0980771	0.196164	0.375872	NA	NA	NA
ENSMUSG00000008167	Fbxw9	-0.227616	0.548502	NA	0.055479	0.669263	0.801702	-0.0385842	0.746689	0.86491
ENSMUSG00000008200	Fnbp4	0.0371974	0.87294	NA	-0.607596	3.74e-06	0.000112226	-0.478515	0.00217851	0.0191773
ENSMUSG00000008206	Cers4	0.263286	0.179092	0.999702	-0.226399	0.0723831	0.188143	0.0111957	0.917783	0.961771
ENSMUSG00000008226	Scrn3	-0.0374583	0.896463	NA	0.0229359	0.853687	0.916391	0.0237922	0.839378	0.91888
ENSMUSG00000008301	Phax	-0.442163	0.00595899	0.220337	0.187595	0.0498942	0.146004	-0.15674	0.109197	0.262325
ENSMUSG00000008305	Tle1	-0.225145	0.252146	0.999702	-0.232213	0.0393821	0.123534	-0.40256	0.00142081	0.013922
ENSMUSG00000008307	1700109H08Rik	-0.479642	0.699821	NA	0.109612	0.41216	0.601729	NA	NA	NA
ENSMUSG00000008318	Relt	0.107883	0.877412	NA	-0.128596	0.255913	0.446243	-0.0653841	0.45886	0.653107
ENSMUSG00000008333	Snrpb2	0.0463386	0.882403	0.999702	-0.677898	5.53e-05	0.000934437	-0.5469	0.00185259	0.0169069
ENSMUSG00000008348	Ubc	-0.174035	0.451301	0.999702	0.0328473	0.770342	0.867164	-0.0620782	0.560661	0.737254
ENSMUSG00000008373	Prpf31	-0.091131	0.652498	0.999702	-0.227539	0.0414262	0.128023	-0.269785	0.0172248	0.0782228
ENSMUSG00000008384	Sertad1	0.0358192	0.918067	NA	0.0814819	0.534493	0.704109	0.143356	0.259886	0.461673
ENSMUSG00000008393	Carhsp1	-0.0898505	0.67795	0.999702	0.277014	0.017395	0.0688	0.209322	0.0845823	0.221834
ENSMUSG00000008398	Elk3	0.217452	0.404884	0.999702	-0.15505	0.208375	0.390954	0.0288918	0.810655	0.903846
ENSMUSG00000008429	Herpud2	0.0602853	0.885088	NA	-0.573272	0.0014302	0.0111776	-0.286935	0.0664522	0.188697
ENSMUSG00000008435	Rdh13	0.573846	0.20095	NA	-0.221864	0.138264	0.294871	0.0764419	0.531108	0.714609
ENSMUSG00000008450	Nutf2	-0.191484	0.511783	0.999702	-0.125562	0.330961	0.525073	-0.255555	0.0534911	0.164251
ENSMUSG00000008475	Arpc5	0.198708	0.309158	0.999702	0.0564068	0.596964	0.751755	0.254806	0.0260865	0.101118
ENSMUSG00000008482	Rnf151	NA	NA	NA	NA	NA	NA	NA	NA	NA
ENSMUSG00000008489	Elavl2	-0.854778	0.0931095	NA	0.244989	0.107009	0.247364	-0.0910225	0.450349	0.646358
ENSMUSG00000008496	Pou2f2	NA	NA	NA	NA	NA	NA	NA	NA	NA
ENSMUSG00000008540	Mgst1	0.549192	0.278074	NA	0.0395826	0.742386	0.850085	0.45054	0.0186931	0.0821636
ENSMUSG00000008575	Nfib	0.105651	0.670586	0.999702	-0.673313	0.000213108	0.00273105	-0.604831	2.18e-10	4.44e-08
ENSMUSG00000008604	Ubqln4	-0.20013	0.585218	NA	-0.0135852	0.911028	0.951406	-0.0809436	0.502599	0.691899
ENSMUSG00000008658	Rbfox1	NA	NA	NA	NA	NA	NA	NA	NA	NA
ENSMUSG00000008668	Rps18	-1.15121	0.000893137	0.0769612	0.4022	2.74e-05	0.000549554	-0.455145	0.0150759	0.0713841
ENSMUSG00000008682	Rpl10	-1.01334	0.0072729	0.248157	0.648319	1.4e-10	2.58e-08	-0.122114	0.326771	0.532277
ENSMUSG00000008683	Rps15a	-1.20584	0.000991845	0.0806117	0.336761	0.00215588	0.0151436	-0.562857	0.00681253	0.0422229
ENSMUSG00000008690	Ncaph2	0.0117965	0.951383	0.999702	-0.0462874	0.628773	0.772059	-0.0027926	0.980148	0.991243
ENSMUSG00000008730	Hipk1	-0.0731845	0.713165	0.999702	-0.152491	0.201063	0.381404	-0.206314	0.0237055	0.09518
ENSMUSG00000008734	Gprc5b	-0.218683	0.316719	0.999702	0.661237	1.56e-09	2.02e-07	0.41948	0.00432365	0.031491
ENSMUSG00000008763	Man1a2	-0.161162	0.425557	0.999702	-0.11312	0.28935	0.481997	-0.20363	0.0836942	0.220213
ENSMUSG00000008822	Acyp1	0.0210339	0.943706	NA	0.280513	0.0727458	0.188622	0.40724	0.0048166	0.0337487
ENSMUSG00000008845	Cd163	-0.959986	0.455337	NA	0.407215	0.0319771	0.106144	NA	NA	NA
ENSMUSG00000008855	Hdac5	0.0989344	0.751827	0.999702	0.350383	0.0133378	0.0568997	0.409435	0.0154309	0.072734
ENSMUSG00000008859	Rala	0.0331692	0.880363	NA	0.0275938	0.803246	0.886543	0.078112	0.482165	0.67337
ENSMUSG00000008892	Vdac3	-0.562915	0.000697102	0.0738347	0.154508	0.107134	0.247517	-0.302652	0.00469	0.0330439
ENSMUSG00000008932	Slc1a7	0.459921	0.764014	NA	-0.127191	0.215664	0.399961	NA	NA	NA
ENSMUSG00000008958	Vps72	-0.084649	0.447199	0.999702	0.159559	0.085179	0.209809	0.123438	0.111978	0.266876
ENSMUSG00000008976	Gabpa	0.280711	0.225959	NA	-0.35382	0.0153563	0.0630349	-0.101321	0.309615	0.515349
ENSMUSG00000009013	Dynll1	-0.220204	0.313811	0.999702	0.158852	0.175697	0.348595	0.0186603	0.857546	0.92937
ENSMUSG00000009030	Pdcl	-0.0186066	0.930029	0.999702	-0.199428	0.115803	0.260853	-0.19573	0.0765431	0.207469
ENSMUSG00000009035	Tmem184b	0.129859	0.667614	0.999702	0.0703145	0.574561	0.734924	0.187986	0.141656	0.312403
ENSMUSG00000009073	Nf2	0.270945	0.354205	0.999702	0.466228	0.00167725	0.0125967	0.766018	2.29e-05	0.000606917
ENSMUSG00000009076	Zmat5	-0.144208	0.586817	NA	0.169254	0.212441	0.396037	0.107792	0.351671	0.557747
ENSMUSG00000009079	Ewsr1	0.0619874	0.752705	0.999702	-0.41025	0.000540042	0.00549562	-0.31062	0.0082314	0.048021
ENSMUSG00000009090	Ap1b1	-0.213462	0.298252	0.999702	0.0321552	0.788168	0.877487	-0.110068	0.167279	0.347981
ENSMUSG00000009108	Gnat2	-0.435391	0.536488	NA	0.187041	0.194396	0.373669	-0.000833066	0.986823	0.994046
ENSMUSG00000009112	Bcl2l13	-0.121974	0.632541	NA	-0.0475465	0.656209	0.791596	-0.0875985	0.4669	0.659869
ENSMUSG00000009185	Ccl8	0.750599	0.299149	NA	0.226606	0.0614399	0.168347	1.65836	7.24e-05	0.0015109
ENSMUSG00000009207	Lnpk	-0.0400216	0.788928	0.999702	-0.403499	3.21e-05	0.000612563	-0.39763	0.000109121	0.00203888
ENSMUSG00000009281	Rarres2	1.84894	0.525839	NA	NA	NA	NA	0.0275364	0.438129	0.635076
ENSMUSG00000009291	Pttg1ip	0.048062	0.74632	0.999702	0.21122	0.016506	0.0661907	0.286026	0.00318968	0.0251371
ENSMUSG00000009292	Trpm2	0.481343	0.713276	NA	-0.374111	0.0409488	0.12712	NA	NA	NA
ENSMUSG00000009293	Ube2g2	0.101246	0.543594	0.999702	0.23583	0.019514	0.0747145	0.370692	0.000452694	0.00593715
ENSMUSG00000009376	Met	-0.133277	0.553135	0.999702	-0.118527	0.31338	0.508291	-0.209143	0.0553978	0.168119
ENSMUSG00000009394	Syn2	-0.959859	0.471984	NA	0.208073	0.125036	0.275256	NA	NA	NA
ENSMUSG00000009406	Elk1	-0.878097	0.464893	NA	0.532162	0.000248782	0.00309164	NA	NA	NA
ENSMUSG00000009418	Nav1	0.307072	0.148186	0.999702	-0.116012	0.331269	0.525496	0.15717	0.0936865	0.238121
ENSMUSG00000009470	Tnpo1	-0.0624739	0.662376	0.999702	-0.297046	0.00114828	0.00952303	-0.312784	0.000986055	0.0106877
ENSMUSG00000009487	Otog	-0.347359	0.865383	NA	0.00490321	0.941874	NA	NA	NA	NA
ENSMUSG00000009535	Rnmt	-0.233492	0.568703	0.999702	-0.429889	0.0170176	0.067623	-0.610103	0.00381449	0.0286207
ENSMUSG00000009549	Srp14	0.0291995	0.905504	0.999702	0.449661	0.0019584	0.0140598	0.529955	8.25e-05	0.00164092
ENSMUSG00000009555	Cdk9	-0.127949	0.543657	0.999702	0.062447	0.585517	0.74279	0.000522234	0.99619	0.99811
ENSMUSG00000009563	Tor2a	-0.455243	0.228927	NA	0.243836	0.0922854	0.222522	-0.0230774	0.841855	0.919799
ENSMUSG00000009566	Fpgs	-0.307514	0.356639	NA	0.0286263	0.818759	0.895305	-0.122962	0.326814	0.532277
ENSMUSG00000009569	Mrtfb	0.0933511	0.726774	NA	-0.10779	0.363343	0.556562	-0.0109508	0.923091	0.964593
ENSMUSG00000009575	Cbx5	0.0166868	0.956202	0.999702	-0.504668	0.00100353	0.00868176	-0.378059	0.0202516	0.0869485
ENSMUSG00000009585	Apobec3	-0.410357	0.0198795	0.424653	0.360099	0.000543766	0.00552387	0.0203942	0.844231	0.921614
ENSMUSG00000009596	Taf7l	NA	NA	NA	NA	NA	NA	NA	NA	NA
ENSMUSG00000009614	Sardh	0.13596	0.600051	0.999702	0.397952	0.00245154	0.0164559	0.515103	0.00265613	0.021851
ENSMUSG00000009621	Vav2	0.294804	0.249506	NA	0.112546	0.339909	0.534265	0.376113	0.0125969	0.0636522
ENSMUSG00000009630	Ppp2cb	0.1615	0.409978	NA	-0.0919466	0.364408	0.557925	0.0650162	0.550306	0.729799
ENSMUSG00000009633	G0s2	NA	NA	NA	NA	NA	NA	NA	NA	NA
ENSMUSG00000009640	Dmap1	0.0379199	0.858244	0.999702	-0.182322	0.139199	0.296168	-0.131446	0.210879	0.405137
ENSMUSG00000009647	Mcu	0.333633	0.336688	NA	0.121642	0.357836	0.551853	0.439393	0.00828731	0.0481776
ENSMUSG00000009654	Oit3	-0.504439	0.742567	NA	0.0358403	0.701615	0.822705	NA	NA	NA
ENSMUSG00000009681	Bcr	-0.0829119	0.708594	0.999702	0.271573	0.0354168	0.114171	0.253717	0.0178128	0.0797217
ENSMUSG00000009687	Fxyd5	-0.0969828	0.602617	0.999702	0.218023	0.0533711	0.153074	0.173276	0.0737064	0.202604
ENSMUSG00000009731	Kcnd1	-0.19038	0.891641	NA	-0.0149725	0.878049	0.931753	NA	NA	NA
ENSMUSG00000009733	Tfcp2	-0.198899	0.438343	0.999702	0.0791006	0.504382	0.681045	-0.0311916	0.783547	0.886852
ENSMUSG00000009734	Pou6f2	-0.491002	0.739144	NA	0.0463087	0.658594	0.793336	NA	NA	NA
ENSMUSG00000009739	Pou6f1	-0.102991	0.804003	NA	0.131231	0.316455	0.51144	0.0316848	0.75332	0.868577
ENSMUSG00000009741	Ubp1	-0.101487	0.645046	0.999702	-0.091555	0.371402	0.563531	-0.118086	0.321461	0.527769
ENSMUSG00000009772	Nuak2	-0.0488722	0.910944	NA	0.276435	0.082458	0.205538	0.226994	0.114279	0.270315
ENSMUSG00000009828	Cilk1	0.273183	0.154218	NA	-0.11325	0.324393	0.519454	0.119511	0.27063	0.473234
ENSMUSG00000009863	Sdhb	-0.0400585	0.860248	0.999702	0.335831	0.000867918	0.00784524	0.279292	0.03557	0.125036
ENSMUSG00000009894	Snap47	-0.0985307	0.681378	0.999702	-0.0544337	0.66306	0.796977	-0.129062	0.124745	0.286225
ENSMUSG00000009905	Kdsr	0.00423188	0.98633	0.999702	0.075723	0.524659	0.696693	0.107508	0.344354	0.549496
ENSMUSG00000009907	Vps4b	0.0905004	0.648235	0.999702	-0.165643	0.124558	0.27463	-0.0544879	0.605199	0.769793
ENSMUSG00000009927	Rps25	-1.08493	0.000446017	0.0647871	0.3292	0.000292844	0.0034987	-0.516396	0.00613588	0.0393074
ENSMUSG00000009995	Taz	0.108637	0.75101	0.999702	0.0338586	0.803333	0.886543	0.110703	0.399179	0.601072
ENSMUSG00000010025	Aldh3a2	0.0675544	0.676919	0.999702	-0.0253305	0.802598	0.886501	0.061545	0.498656	0.688581
ENSMUSG00000010045	Tmem115	-0.313437	0.146077	NA	0.173926	0.157864	0.324087	-0.0272437	0.810823	0.903857
ENSMUSG00000010047	Hyal2	-0.156467	0.559705	0.999702	0.288683	0.0337651	0.110196	0.167556	0.183976	0.370185
ENSMUSG00000010048	Ifrd2	-0.113207	0.842558	NA	-0.163333	0.234214	0.420545	-0.158037	0.202851	0.394825
ENSMUSG00000010051	Hyal1	-0.296476	0.107371	NA	0.0928015	0.355265	0.549984	-0.10373	0.353284	0.559064
ENSMUSG00000010054	Tusc2	-0.232892	0.654024	NA	0.148012	0.26737	0.45986	0.00651343	0.944216	0.974554
ENSMUSG00000010057	Nprl2	-0.201103	0.450415	NA	0.0512238	0.691191	0.815986	-0.0482549	0.671866	0.817957
ENSMUSG00000010064	Slc38a3	6.87748	0.238784	NA	-0.0206834	NA	NA	0.00478757	0.809021	0.902627
ENSMUSG00000010066	Cacna2d2	0.373502	0.852304	NA	-0.0512682	0.470624	NA	NA	NA	NA
ENSMUSG00000010067	Rassf1	0.0917674	0.78427	0.999702	-0.0873293	0.501945	0.679164	-0.0151151	0.894877	0.949896
ENSMUSG00000010080	Epn3	-0.115959	0.889356	NA	0.162856	0.217542	0.401976	0.0481403	0.533352	0.716854
ENSMUSG00000010095	Slc3a2	-0.291259	0.138764	0.988059	0.0222296	0.842369	0.909782	-0.187766	0.0559957	0.169303
ENSMUSG00000010097	Nxf1	0.014344	0.950289	0.999702	-0.325439	0.0117982	0.0517576	-0.26711	0.0297091	0.110695
ENSMUSG00000010110	Stx5a	-0.0526535	0.875288	0.999702	0.287713	0.0552563	0.156852	0.26717	0.0617845	0.179864
ENSMUSG00000010154	Spire2	-0.459352	0.192383	NA	-0.0127803	0.918887	0.95592	-0.252668	0.0861284	0.224653
ENSMUSG00000010205	Raver1	0.331733	0.182302	NA	-0.362911	0.0135438	0.057509	-0.0632164	0.565045	0.739785
ENSMUSG00000010277	2610507B11Rik	-0.0938429	0.575856	0.999702	0.121105	0.236595	0.42404	0.0763484	0.393434	0.596753
ENSMUSG00000010290	AI597479	0.593246	0.0655437	NA	-0.488438	0.00808603	0.039482	-0.00619013	0.957542	0.980434
ENSMUSG00000010307	Tmem86a	0.208722	0.74675	NA	0.20867	0.140734	0.298584	0.208899	0.086533	0.225289
ENSMUSG00000010311	Optc	-0.271829	0.883362	NA	0.00127542	0.987979	NA	NA	NA	NA
ENSMUSG00000010358	Ifi35	-0.0947866	0.785879	NA	0.440871	0.0139014	0.058576	0.406448	0.0133937	0.0660054
ENSMUSG00000010362	Rdm1	-0.727426	0.238706	NA	0.0855694	0.513505	0.688037	-0.10324	0.306833	0.512518
ENSMUSG00000010376	Nedd8	-0.128715	0.586942	0.999702	0.0960702	0.382519	0.574435	0.0231556	0.848018	0.923546
ENSMUSG00000010392	Gosr1	-0.129534	0.559635	NA	0.434986	0.00205324	0.0145788	0.346976	0.00765519	0.0456874
ENSMUSG00000010406	Mrpl52	-0.215956	0.356398	0.999702	0.259017	0.0117819	0.0517576	0.0737265	0.529934	0.714087
ENSMUSG00000010453	Kansl3	0.0537113	0.720507	0.999702	0.0476041	0.585499	0.74279	0.119161	0.229974	0.428368
ENSMUSG00000010461	Eya4	-0.393673	0.759987	NA	0.0470941	0.707326	0.827052	NA	NA	NA
ENSMUSG00000010476	Ebf3	0.068366	0.820797	NA	0.430398	0.00539413	0.029326	0.525121	0.00175194	0.016169
ENSMUSG00000010505	Myt1	0.643071	0.726761	NA	-0.101073	0.224185	0.409096	NA	NA	NA
ENSMUSG00000010517	Faf1	-0.0128262	0.944341	0.999702	-0.296552	0.0213591	0.079806	-0.305642	0.00179	0.0164804
ENSMUSG00000010538	Tsacc	-0.0990036	0.946515	NA	-0.0352286	0.731289	0.843271	NA	NA	NA
ENSMUSG00000010554	Mettl16	0.195308	0.419985	NA	-0.496464	0.000771289	0.00721046	-0.266743	0.0325926	0.117955
ENSMUSG00000010601	Apol7a	0.211564	0.690805	NA	0.0259255	0.839276	0.908235	0.0717018	0.487993	0.678695
ENSMUSG00000010607	Pigyl	-0.118241	0.725698	NA	0.420225	0.0140865	0.0591009	0.307299	0.0483585	0.153307
ENSMUSG00000010608	Rbm25	0.0993521	0.718925	0.999702	-0.642184	0.000376839	0.00422034	-0.53715	0.000208361	0.00334636
ENSMUSG00000010609	Psen2	-0.0678168	0.878016	NA	0.196424	0.178366	0.352457	0.167913	0.208514	0.402084
ENSMUSG00000010651	Acaa1b	0.028267	0.955386	NA	0.00856762	0.943561	0.969203	0.0364076	0.757593	0.871622
ENSMUSG00000010660	Plcd1	0.0759258	0.750564	NA	0.302073	0.0212423	0.0795695	0.408141	0.00299203	0.023859
ENSMUSG00000010663	Fads1	-0.0584891	0.79594	0.999702	0.307629	0.0110667	0.0496631	0.26784	0.0343276	0.122158
ENSMUSG00000010721	Lmbr1	0.208222	0.719528	NA	-0.0675057	0.599533	0.753346	0.0184714	0.848246	0.923647
ENSMUSG00000010751	Tnfrsf22	0.453155	0.334296	NA	-0.39158	0.0320159	0.106218	-0.0566498	0.632085	0.790624
ENSMUSG00000010755	Cars	-0.0464078	0.916278	0.999702	-0.175641	0.211833	0.395338	-0.153679	0.24317	0.443131
ENSMUSG00000010825	Grid2ip	NA	NA	NA	NA	NA	NA	NA	NA	NA
ENSMUSG00000010830	Kdelr3	-0.0400782	0.897481	NA	0.379136	0.0181844	0.0710373	0.401351	0.00761092	0.0455659
ENSMUSG00000010911	Apip	0.119628	0.487858	NA	-0.185552	0.124578	0.27463	-0.0659791	0.459944	0.654107
ENSMUSG00000010914	Pdhx	-0.0474385	0.800617	NA	-0.0809429	0.467567	0.650952	-0.0858427	0.419186	0.618103
ENSMUSG00000010936	Vac14	0.116632	0.582261	0.999702	-0.141179	0.193816	0.37291	-0.0138176	0.899552	0.952884
ENSMUSG00000011096	Akt1s1	-0.0997709	0.743005	0.999702	0.287219	0.0464238	0.138595	0.21925	0.0995295	0.247041
ENSMUSG00000011114	Tbrg1	0.0567263	0.673576	0.999702	0.0316664	0.743356	0.850625	0.117744	0.148238	0.322754
ENSMUSG00000011148	Adssl1	-0.238701	0.887068	NA	-0.004869	0.95297	0.974611	NA	NA	NA
ENSMUSG00000011154	Cfap161	-0.425932	0.783976	NA	0.0264276	0.786749	0.876751	NA	NA	NA
ENSMUSG00000011158	Brf1	0.0427465	0.847554	NA	0.366089	0.00470035	0.0264263	0.438321	0.00112896	0.0118221
ENSMUSG00000011171	Vipr2	NA	NA	NA	NA	NA	NA	NA	NA	NA
ENSMUSG00000011179	Odc1	0.148173	0.842879	0.999702	-0.106751	0.341392	0.535996	-0.0524879	0.584433	0.754629
ENSMUSG00000011254	Thg1l	-0.268716	0.476235	NA	0.0760316	0.548832	0.716057	-0.0423008	0.7141	0.844443
ENSMUSG00000011256	Adam19	0.0751026	0.797774	NA	0.0584831	0.644866	0.783337	0.145263	0.224981	0.422583
ENSMUSG00000011257	Pabpc4	-1.05064	5.37e-05	0.0210037	0.0395562	0.790184	0.878597	-0.891414	2.21e-06	9.83e-05
ENSMUSG00000011263	Exoc3l2	-0.184764	0.888068	NA	-0.0322698	0.79289	0.880142	NA	NA	NA
ENSMUSG00000011267	Zfp296	0.526982	0.786064	NA	-0.0794608	0.313271	NA	NA	NA	NA
ENSMUSG00000011306	Sugp1	-0.0206315	0.926105	NA	-0.0619052	0.608974	0.758604	-0.0552387	0.577253	0.74857
ENSMUSG00000011382	Dhdh	-0.577133	0.655441	NA	0.121912	0.358586	0.552371	NA	NA	NA
ENSMUSG00000011427	Zfp790	-0.133244	0.714703	NA	-0.0192093	0.878889	0.932255	-0.0519368	0.65067	0.803066
ENSMUSG00000011658	Fuz	0.46904	0.146188	NA	0.051875	0.688698	0.814004	0.474126	0.00533134	0.0359693
ENSMUSG00000011751	Sptbn4	-0.848977	0.655665	NA	-0.00340325	0.95183	NA	-0.0214914	0.561636	0.737692
ENSMUSG00000011752	Pgam1	-0.145012	0.653179	0.999702	-0.0678313	0.594656	0.749964	-0.119396	0.336668	0.543011
ENSMUSG00000011831	Evi5	-0.0724719	0.73832	0.999702	-0.0616593	0.602606	0.754452	-0.0920185	0.392094	0.595462
ENSMUSG00000011832	Evi5l	-0.0263896	0.855617	0.999702	0.579746	3.28e-09	3.93e-07	0.586744	4.7e-08	4.56e-06
ENSMUSG00000011837	Snapc2	-0.222637	0.204347	NA	0.125072	0.239548	0.427464	-0.023753	0.809956	0.90333
ENSMUSG00000011877	Git1	-0.145603	0.520298	0.999702	-0.104416	0.285019	0.477967	-0.144156	0.249999	0.451612
ENSMUSG00000011884	Gltp	0.319361	0.435645	NA	-0.168861	0.227527	0.412975	0.0180388	0.882418	0.941973
ENSMUSG00000011958	Bnip2	0.00714682	0.964659	0.999702	-0.00582035	0.946092	0.970782	0.0316793	0.748307	0.866153
ENSMUSG00000011960	Ccnt1	0.0469623	0.875002	0.999702	-0.00251263	0.982419	0.990014	0.0494536	0.681084	0.823538
ENSMUSG00000012017	Scarf2	0.148536	0.660189	0.999702	0.859379	1.42e-06	5.22e-05	1.01429	5.56e-06	0.000205601
ENSMUSG00000012076	Brms1l	-0.374403	0.385616	0.999702	0.0622939	0.626736	0.770379	-0.113894	0.343994	0.549309
ENSMUSG00000012114	Med15	0.666944	0.0819838	0.839851	-0.263387	0.0920567	0.22214	0.152612	0.207797	0.401242
ENSMUSG00000012117	Dhdds	-0.097507	0.753557	0.999702	0.285038	0.0588582	0.163352	0.259593	0.0469781	0.150196
ENSMUSG00000012123	Crybg2	0.468602	0.707978	NA	-0.55159	0.00678265	0.0346918	NA	NA	NA
ENSMUSG00000012126	Ubxn11	-0.355302	0.820151	NA	0.0128296	0.892476	0.941802	NA	NA	NA
ENSMUSG00000012187	Mogat1	NA	NA	NA	NA	NA	NA	NA	NA	NA
ENSMUSG00000012296	Tjap1	0.0215938	0.904629	0.999702	-0.208959	0.0717445	0.18698	-0.165769	0.0917533	0.234825
ENSMUSG00000012350	Ehf	NA	NA	NA	NA	NA	NA	NA	NA	NA
ENSMUSG00000012405	Rpl15	-0.98316	0.000798263	0.0738433	0.430127	2.22e-05	0.000461074	-0.314472	0.0398861	0.134674
ENSMUSG00000012422	Tmem167	0.172069	0.433511	0.999702	0.0692891	0.579435	0.738245	0.279826	0.00550933	0.0366751
ENSMUSG00000012429	Mplkip	0.0607253	0.819188	NA	-0.0607296	0.616068	0.764603	0.00164597	0.989774	0.994833
ENSMUSG00000012443	Kif11	-0.0536771	0.862999	NA	-0.818391	2.02e-05	0.000432844	-0.848872	1.67e-06	7.87e-05
ENSMUSG00000012483	Rpa3	-0.0659136	0.797972	NA	-0.0918393	0.437973	0.625388	-0.0970378	0.417101	0.615982
ENSMUSG00000012519	Mlkl	-0.0840239	0.745947	0.999702	-0.0898628	0.45038	0.635889	-0.109818	0.358851	0.564167
ENSMUSG00000012535	Tnpo3	0.140066	0.427895	0.999702	-0.217838	0.0116031	0.0511843	-0.0463993	0.651528	0.803519
ENSMUSG00000012609	Ttll5	-0.149255	0.56891	0.999702	0.506601	3.68e-06	0.000111862	0.292547	0.0476358	0.151816
ENSMUSG00000012640	Zfp715	-0.172972	0.546848	NA	-0.0622739	0.620495	0.766327	-0.155667	0.203421	0.395464
ENSMUSG00000012819	Cdh23	-1.63968	0.322658	NA	0.170052	0.0640781	0.173442	NA	NA	NA
ENSMUSG00000012848	Rps5	-1.15121	0.00481191	0.198892	0.417506	0.000815382	0.00747139	-0.330605	0.0468425	0.149956
ENSMUSG00000012889	Podnl1	0.00240029	0.995263	NA	0.203323	0.134941	0.289935	0.100143	0.378787	0.584702
ENSMUSG00000013033	Adgrl1	0.0427029	0.894771	0.999702	-0.291296	0.0284572	0.0979155	-0.140317	0.278185	0.481612
ENSMUSG00000013076	Amotl1	-0.135427	0.30478	0.999702	0.0928049	0.288724	0.481454	0.0079996	0.938179	0.970887
ENSMUSG00000013089	Etv5	0.201911	0.729651	NA	-0.187037	0.172034	0.34379	-0.101584	0.394406	0.597929
ENSMUSG00000013150	Gfod2	-0.0891394	0.829509	NA	0.0360926	0.776911	0.871036	0.00418249	0.971559	0.98587
ENSMUSG00000013155	Enkd1	0.19947	0.482719	NA	-0.501135	0.00212894	0.0149792	-0.270381	0.0438962	0.143529
ENSMUSG00000013158	4933405L10Rik	-0.5731	0.752627	NA	0.0320288	0.68905	NA	NA	NA	NA
ENSMUSG00000013160	Atp6v0d1	0.529467	0.088987	NA	-0.00152686	0.988769	0.993777	0.422341	0.0111768	0.0586809
ENSMUSG00000013236	Ptprs	0.170506	0.456144	0.999702	-0.0484478	0.635858	0.777752	0.0970349	0.415873	0.614644
ENSMUSG00000013275	Slc41a1	-0.179412	0.523019	NA	-0.134458	0.252154	0.442234	-0.172607	0.196376	0.386089
ENSMUSG00000013367	Iglon5	0.032632	0.986943	NA	-0.018984	0.75312	NA	NA	NA	NA
ENSMUSG00000013415	Igf2bp1	-0.143358	0.659701	NA	-0.0661402	0.526434	0.698307	-0.0883072	0.471545	0.663911
ENSMUSG00000013419	Zfp651	-0.0850632	0.75179	NA	0.581181	1.05e-06	4.14e-05	0.34554	0.0396182	0.134113
ENSMUSG00000013465	Nelfb	0.575184	0.00603359	0.220682	-0.318542	0.0222604	0.0822781	0.187559	0.0191717	0.0836762
ENSMUSG00000013483	Card14	-2.78767	0.192889	NA	0.125719	0.0321754	NA	NA	NA	NA
ENSMUSG00000013495	Tmem175	0.322372	0.489298	NA	-0.277543	0.0833897	0.207007	-0.0831873	0.487413	0.678272
ENSMUSG00000013539	Tango2	0.0118074	0.96897	0.999702	0.209186	0.136614	0.292435	0.289205	0.0266949	0.10278
ENSMUSG00000013593	Ndufs2	-0.352705	0.0092198	0.280022	0.392743	4.85e-06	0.000138234	0.0893735	0.296177	0.501933
ENSMUSG00000013611	Snx31	NA	NA	NA	NA	NA	NA	NA	NA	NA
ENSMUSG00000013622	Atraid	0.0569312	0.876277	0.999702	0.103642	0.429998	0.618386	0.136299	0.284352	0.488223
ENSMUSG00000013629	Cad	-0.0256649	0.926871	0.999702	-0.485763	0.000734545	0.00695136	-0.446709	0.00336435	0.0261182
ENSMUSG00000013646	Sh3bp5l	-0.00522489	0.987706	0.999702	0.476267	0.00236234	0.0161126	0.433296	0.0134031	0.0660054
ENSMUSG00000013662	Atad1	-0.240857	0.659693	0.999702	-0.257184	0.0993548	0.234406	-0.347789	0.0413883	0.138049
ENSMUSG00000013663	Pten	0.113667	0.712971	0.999702	-0.555839	0.000805021	0.0073978	-0.349222	0.0275989	0.105115
ENSMUSG00000013698	Pea15a	-0.0533719	0.887881	0.999702	0.259894	0.0931734	0.22428	0.292634	0.0449836	0.145554
ENSMUSG00000013701	Timm23	-0.201988	0.405898	0.999702	0.187059	0.0789595	0.19944	0.0385368	0.740567	0.861395
ENSMUSG00000013736	Trnt1	-0.0709007	0.822156	0.999702	-0.357302	0.0262869	0.0926057	-0.423377	0.00475722	0.0334356
ENSMUSG00000013787	Ehmt2	-0.014142	0.933761	0.999702	0.0674729	0.5114	0.686161	0.0983537	0.257486	0.459544
ENSMUSG00000013822	Elof1	-0.110033	0.638693	0.999702	0.156608	0.162932	0.33113	0.0884199	0.442537	0.639073
ENSMUSG00000013833	Med16	0.0998636	0.583657	0.999702	-0.0302517	0.783939	0.874921	0.0830697	0.366867	0.572878
ENSMUSG00000013846	St3gal1	-0.210575	0.424209	0.999702	0.250384	0.0492125	0.144542	0.0929674	0.440641	0.637411
ENSMUSG00000013858	Tmem259	-0.109243	0.688365	0.999702	0.102141	0.355876	0.550205	0.0336677	0.781844	0.886064
ENSMUSG00000013878	Rnf170	-0.00800016	0.983948	NA	-0.0144571	0.907878	0.949992	5.97e-05	0.997225	0.998622
ENSMUSG00000013921	Clip3	0.455082	0.152898	NA	-0.331577	0.0371716	0.118135	0.00849981	0.94133	0.972719
ENSMUSG00000013928	Thap8	-0.745491	0.580225	NA	0.15759	0.233273	0.419687	NA	NA	NA
ENSMUSG00000013973	Dedd	-0.0574115	0.809429	0.999702	0.104553	0.381601	0.573776	0.0897699	0.431393	0.629527
ENSMUSG00000013997	Nit1	-0.106164	0.780266	NA	0.00479725	0.973205	0.985617	-0.0307492	0.796346	0.894257
ENSMUSG00000014030	Pax5	NA	NA	NA	NA	NA	NA	NA	NA	NA
ENSMUSG00000014039	Prdm15	-0.128233	0.642701	NA	0.0117423	0.920419	0.956725	-0.0362561	0.760968	0.873507
ENSMUSG00000014074	Rnf168	0.0457723	0.865318	NA	-0.331904	0.0179894	0.0704837	-0.225153	0.0935733	0.237993
ENSMUSG00000014075	Tctex1d2	0.000463838	0.998101	NA	0.102111	0.388238	0.579904	0.149484	0.131276	0.29661
ENSMUSG00000014077	Chp1	-0.0420052	0.826153	0.999702	0.274428	0.00178816	0.0131193	0.235856	0.0470721	0.150318
ENSMUSG00000014158	Trpv4	-0.486193	0.692293	NA	0.128184	0.333807	0.52807	NA	NA	NA
ENSMUSG00000014164	Klhl3	-0.546246	0.660779	NA	0.150099	0.275687	0.468643	NA	NA	NA
ENSMUSG00000014177	Tvp23b	-0.0810673	0.789537	0.999702	0.114536	0.385521	0.577592	0.101398	0.381889	0.586703
ENSMUSG00000014195	Dnajc7	-0.0425938	0.814991	0.999702	-0.226252	0.039365	0.123532	-0.22671	0.0311563	0.11428
ENSMUSG00000014226	Cacybp	0.066609	0.865891	0.999702	-0.566913	0.00342337	0.0210338	-0.43218	0.0148298	0.0706282
ENSMUSG00000014232	Cluap1	0.159333	0.546589	NA	-0.673307	0.000113972	0.0016411	-0.488918	0.000618142	0.00745201
ENSMUSG00000014243	Zswim7	-0.380808	0.383264	NA	-0.188938	0.187314	0.363744	-0.298697	0.0583441	0.173695
ENSMUSG00000014245	Pigl	-0.272723	0.547369	NA	0.0906849	0.480224	0.659691	-0.000384776	0.996049	0.998056
ENSMUSG00000014294	Ndufa2	0.27414	0.264277	0.999702	0.143846	0.188177	0.364529	0.396747	0.00670197	0.0417868
ENSMUSG00000014301	Pam16	-0.407333	0.00922047	0.280022	0.410128	0.000305353	0.00360883	0.0731337	0.382463	0.586963
ENSMUSG00000014303	Glis2	-0.627381	0.12057	NA	0.135814	0.295601	0.488619	-0.0991262	0.362627	0.568046
ENSMUSG00000014313	Cox6c	-0.0139185	0.913416	0.999702	0.21168	0.0227562	0.0836479	0.242756	0.00121808	0.0124602
ENSMUSG00000014329	Bicc1	0.213133	0.407569	0.999702	0.775587	5.91e-08	4.22e-06	1.01757	3.34e-09	4.77e-07
ENSMUSG00000014349	Ube2z	0.0434601	0.748205	NA	0.231088	0.011736	0.0516089	0.307871	0.00126069	0.0127688
ENSMUSG00000014353	Tmem87b	-0.0539466	0.911118	NA	-0.098124	0.455675	0.63988	-0.0663402	0.559603	0.736758
ENSMUSG00000014355	Anapc1	0.0643901	0.533685	0.999702	-0.445556	7.08e-11	1.45e-08	-0.324403	0.000368081	0.00508334
ENSMUSG00000014361	Mertk	-1.04332	0.466868	NA	0.143742	0.182855	0.35854	NA	NA	NA
ENSMUSG00000014402	Tsg101	0.119795	0.459249	0.999702	-0.0892323	0.435995	0.623763	0.0350896	0.636569	0.793618
ENSMUSG00000014418	Hps5	-0.180286	0.350054	NA	-0.0322661	0.760329	0.860352	-0.143292	0.177659	0.361032
ENSMUSG00000014426	Map3k4	-0.0790993	0.698393	0.999702	-0.00428955	0.966106	0.982241	-0.0320853	0.763452	0.875284
ENSMUSG00000014444	Piezo1	0.200061	0.451242	0.999702	-0.362432	0.0136429	0.0578129	-0.187543	0.0950499	0.239774
ENSMUSG00000014470	Rnf166	0.160482	0.767553	NA	0.24586	0.10819	0.249097	0.147465	0.180996	0.366447
ENSMUSG00000014496	Ankrd28	0.0444411	0.867009	0.999702	-0.0708228	0.565746	0.72838	-0.0171063	0.872429	0.936032
ENSMUSG00000014498	Ankrd52	0.227013	0.0657208	0.759374	0.105515	0.186065	0.362095	0.356198	9.6e-05	0.00183835
ENSMUSG00000014503	Pkd2l2	NA	NA	NA	NA	NA	NA	NA	NA	NA
ENSMUSG00000014504	Srp19	0.0237104	0.890114	0.999702	0.0227012	0.823286	0.89795	0.074101	0.421081	0.620018
ENSMUSG00000014543	Klra17	NA	NA	NA	NA	NA	NA	NA	NA	NA
ENSMUSG00000014547	Wdfy2	-0.00975066	0.983377	NA	-0.0643903	0.616835	0.764796	-0.0237118	0.822452	0.910606
ENSMUSG00000014550	Rbsn	-0.0443987	0.833139	NA	-0.2333	0.0414724	0.128032	-0.199412	0.12173	0.281721
ENSMUSG00000014551	Mrps25	0.247704	0.654549	NA	0.0639811	0.610933	0.760298	0.179584	0.173233	0.355833
ENSMUSG00000014554	Dguok	-0.256717	0.228582	NA	0.436344	0.000793218	0.00734783	0.218145	0.0625914	0.181534
ENSMUSG00000014592	Camta1	-0.0341047	0.907775	NA	0.0371115	0.770315	0.867164	0.0427513	0.70799	0.8408
ENSMUSG00000014599	Csf1	0.0300834	0.930921	0.999702	0.283916	0.0440979	0.133598	0.274572	0.0672914	0.190319
ENSMUSG00000014601	Strip1	0.0079832	0.969717	0.999702	0.00238847	0.983992	0.990827	0.0367444	0.727355	0.852882
ENSMUSG00000014602	Kif1a	NA	NA	NA	NA	NA	NA	NA	NA	NA
ENSMUSG00000014606	Slc25a11	-0.333426	0.0155032	0.378682	0.439671	3.01e-06	9.53e-05	0.152627	0.0792871	0.212379
ENSMUSG00000014633	Cmc2	-0.00455196	0.985567	0.999702	-0.0187005	0.853949	0.916595	0.00518245	0.963481	0.982892
ENSMUSG00000014668	Chfr	-0.311406	0.494555	0.999702	0.654159	0.002315	0.0158408	0.278771	0.0715163	0.198782
ENSMUSG00000014704	Hoxa2	-0.0345381	0.938319	NA	0.0844601	0.511306	0.686161	0.0790968	0.503155	0.692285
ENSMUSG00000014725	Adam28	NA	NA	NA	NA	NA	NA	NA	NA	NA
ENSMUSG00000014748	Tex261	-0.132359	0.563727	NA	0.133982	0.221855	0.406528	0.0499992	0.662403	0.812026
ENSMUSG00000014763	Fam120b	-0.0858381	0.693133	NA	-0.206724	0.0884817	0.215643	-0.243734	0.0448582	0.145395
ENSMUSG00000014767	Tbp	-0.0610609	0.8026	NA	-0.164647	0.180772	0.355434	-0.18196	0.123273	0.283883
ENSMUSG00000014769	Psmb1	-0.309175	0.0918516	0.867981	0.366431	0.000401939	0.0044311	0.114985	0.265124	0.467493
ENSMUSG00000014771	Pdcd2	-0.120956	0.443365	NA	-0.188926	0.068595	0.181227	-0.267076	0.0069294	0.0426238
ENSMUSG00000014778	Fhod1	0.3521	0.17326	NA	-0.100942	0.438088	0.625418	0.177631	0.107099	0.259082
ENSMUSG00000014782	Plekhg4	-1.15422	0.400115	NA	0.406918	0.0341533	0.111132	NA	NA	NA
ENSMUSG00000014786	Slc9a5	-0.525511	0.167595	NA	-0.453228	0.00205711	0.0145788	-0.307603	0.036337	0.126836
ENSMUSG00000014791	Elmo3	NA	NA	NA	NA	NA	NA	NA	NA	NA
ENSMUSG00000014837	4931428F04Rik	-0.685378	0.309839	NA	0.18198	0.171388	0.342991	-0.0127297	0.884513	0.943168
ENSMUSG00000014846	Tppp3	1.20828	0.6519	NA	-0.074177	0.185305	NA	NA	NA	NA
ENSMUSG00000014850	Msh3	0.0957923	0.740422	NA	-0.633696	0.000141449	0.00196114	-0.465151	0.00443385	0.0319477
ENSMUSG00000014852	Adamts13	-0.856986	0.495746	NA	0.360493	0.0402483	0.125587	NA	NA	NA
ENSMUSG00000014856	Tmem208	-0.238106	0.282873	NA	0.300798	0.0210317	0.0789776	0.127736	0.255111	0.456814
ENSMUSG00000014859	E2f4	0.0536573	0.776824	NA	-0.215138	0.0563659	0.158718	-0.127063	0.243304	0.443182
ENSMUSG00000014867	Surf4	0.116406	0.484353	0.999702	0.120784	0.255706	0.446142	0.279212	0.00232806	0.0201372
ENSMUSG00000014873	Surf2	-0.233196	0.311442	0.999702	-0.0260823	0.80614	0.888453	-0.154475	0.20767	0.401132
ENSMUSG00000014907	Naf1	0.403806	0.334996	NA	-0.427457	0.0269539	0.0944578	-0.145508	0.259424	0.461499
ENSMUSG00000014932	Yes1	-0.18294	0.602421	0.999702	-0.130609	0.328713	0.52314	-0.21644	0.121456	0.281314
ENSMUSG00000014956	Ppp1cb	0.141316	0.485681	0.999702	-0.169478	0.126406	0.277455	-0.0243465	0.814653	0.906095
ENSMUSG00000014959	Gorasp2	0.482614	0.077087	0.81648	-0.244435	0.0899828	0.218412	0.124196	0.229338	0.42767
ENSMUSG00000014980	Tsen15	-0.114156	0.632459	NA	-0.141135	0.239857	0.427675	-0.191584	0.120284	0.279847
ENSMUSG00000015002	Efr3a	0.0691733	0.658921	0.999702	-0.00275075	0.973148	0.985617	0.0845087	0.383025	0.587535
ENSMUSG00000015013	Trappc2l	-0.0810426	0.698284	NA	0.249812	0.0666788	0.177941	0.25551	0.010921	0.0577401
ENSMUSG00000015016	Acsf3	-0.189935	0.543423	NA	0.111416	0.4004	0.592026	0.0274804	0.813674	0.905417
ENSMUSG00000015023	Ddx19a	0.0835015	0.699869	NA	-0.168542	0.15637	0.322045	-0.0706333	0.509088	0.696987
ENSMUSG00000015027	Galns	0.305665	0.250304	NA	-0.0332425	0.794065	0.880864	0.200545	0.108901	0.261999
ENSMUSG00000015053	Gata2	-0.158609	0.781282	NA	0.0156023	0.901951	0.947224	-0.0153339	0.868725	0.933697
ENSMUSG00000015083	C8g	-0.337053	0.870632	NA	0.0043927	0.950343	0.972864	NA	NA	NA
ENSMUSG00000015085	Entpd2	NA	NA	NA	NA	NA	NA	NA	NA	NA
ENSMUSG00000015087	Rabl6	-0.0761737	0.708583	0.999702	0.307529	0.00474378	0.0265635	0.244713	0.0429217	0.141199
ENSMUSG00000015092	Edf1	-0.00396737	0.984525	0.999702	0.168188	0.126508	0.277486	0.194424	0.0778499	0.210105
ENSMUSG00000015094	Npdc1	-0.284055	0.179913	0.999702	0.457847	0.00183028	0.0133897	0.241995	0.0272102	0.104168
ENSMUSG00000015095	Fbxw5	0.957716	0.00142533	NA	-0.706117	0.000114151	0.00164181	0.106507	0.392896	0.596253
ENSMUSG00000015112	Slc25a13	-0.195578	0.593929	NA	0.0203577	0.874441	0.929849	-0.0589519	0.624893	0.784799
ENSMUSG00000015120	Ube2i	0.191431	0.351587	0.999702	-0.189178	0.126839	0.277974	-0.0179202	0.839842	0.918898
ENSMUSG00000015126	Tsr3	0.124926	0.562575	NA	-0.0384576	0.745258	0.851388	0.077863	0.481582	0.67305
ENSMUSG00000015127	Unkl	-0.585193	0.0529427	NA	0.151498	0.259967	0.451097	-0.195778	0.133333	0.299835
ENSMUSG00000015133	Lrrk1	-0.0203315	0.902871	NA	0.32127	0.00262393	0.0172842	0.339727	0.00139574	0.0137589
ENSMUSG00000015143	Actn1	0.190902	0.103557	0.900042	-0.298661	0.000142147	0.00196866	-0.0786283	0.322047	0.528503
ENSMUSG00000015149	Sirt2	0.0280764	0.903813	0.999702	0.0620943	0.608299	0.75806	0.120373	0.266926	0.469441
ENSMUSG00000015165	Hnrnpl	0.290057	0.155219	0.999702	-0.437796	0.00155119	0.0118532	-0.153049	0.0727977	0.200999
ENSMUSG00000015176	Nolc1	-0.00808406	0.985007	0.999702	-0.662082	0.00149702	0.0115646	-0.601205	0.00374142	0.0282025
ENSMUSG00000015189	Casd1	0.0988618	0.760696	NA	-0.197717	0.0997181	0.23486	-0.0485908	0.682521	0.824439
ENSMUSG00000015202	Cnksr3	0.347867	0.401721	NA	0.0412767	0.748038	0.852434	0.251452	0.0910579	0.233778
ENSMUSG00000015214	Mtmr1	0.133657	0.728684	NA	-0.166236	0.234006	0.42029	-0.0752566	0.53778	0.719915
ENSMUSG00000015217	Hmgb3	-0.0266901	0.932192	0.999702	-0.733399	7.11e-05	0.00113936	-0.726869	5.54e-05	0.00121468
ENSMUSG00000015224	Cyp2j9	1.19725	0.079212	NA	0.0582032	0.598225	0.752224	0.948184	0.00553165	0.0367729
ENSMUSG00000015243	Abca1	-0.326317	0.834817	NA	0.00650665	0.937807	NA	NA	NA	NA
ENSMUSG00000015247	Nipsnap3b	0.526163	0.330271	NA	-0.298481	0.0684847	0.181049	-0.0372785	0.74463	0.863595
ENSMUSG00000015289	Lage3	-0.0594274	0.843078	NA	-0.0103931	0.93351	0.963659	-0.0287081	0.799174	0.895733
ENSMUSG00000015290	Ubl4a	-0.0586882	0.835524	0.999702	0.0606204	0.59103	0.746922	0.0364413	0.760162	0.873193
ENSMUSG00000015291	Gdi1	-0.0160629	0.952017	0.999702	0.010068	0.937379	0.965586	0.0311707	0.80197	0.897144
ENSMUSG00000015305	Sash1	0.122494	0.589826	0.999702	0.535672	7.06e-05	0.00113649	0.698688	1.33e-06	6.55e-05
ENSMUSG00000015312	Gadd45b	-0.152086	0.703658	NA	-0.128237	0.342291	0.536944	-0.22711	0.108012	0.260628
ENSMUSG00000015314	Slamf6	-0.0695537	0.968714	NA	-0.0219461	0.779357	NA	NA	NA	NA
ENSMUSG00000015316	Slamf1	-0.324401	0.591198	0.999702	0.0711934	0.570557	0.732223	-0.0204813	0.841175	0.919583
ENSMUSG00000015335	Zdhhc12	0.957583	0.320544	NA	-0.0783751	0.306982	0.502018	0.029618	0.728449	0.853696
ENSMUSG00000015337	Endog	-0.326502	0.358948	NA	0.259739	0.0826712	0.20589	0.0500321	0.682662	0.824439
ENSMUSG00000015341	Golga7	-0.198396	0.192906	NA	0.0951673	0.371997	0.56416	-0.0356838	0.689651	0.828813
ENSMUSG00000015355	Cd48	-0.0212712	0.9441	NA	0.0943452	0.475215	0.656375	0.136001	0.277159	0.480637
ENSMUSG00000015357	Clpx	-0.0952367	0.663725	NA	-0.0905489	0.44513	0.631002	-0.141319	0.193247	0.382116
ENSMUSG00000015363	Trabd	0.0750715	0.6944	0.999702	0.362908	0.0014022	0.0110129	0.473571	7.14e-05	0.00150066
ENSMUSG00000015377	Dennd6b	0.17515	0.835431	NA	-0.0493498	0.629282	0.772536	-0.00220828	0.970379	0.985365
ENSMUSG00000015443	Gzmn	-0.908815	0.496491	NA	0.214929	0.125405	0.27583	NA	NA	NA
ENSMUSG00000015452	Ager	NA	NA	NA	NA	NA	NA	NA	NA	NA
ENSMUSG00000015461	Atf6b	-0.0961237	0.652889	0.999702	0.0756665	0.491048	0.669132	0.0263784	0.804792	0.899149
ENSMUSG00000015467	Egfl8	NA	NA	NA	NA	NA	NA	NA	NA	NA
ENSMUSG00000015468	Notch4	0.0106024	0.9798	NA	-0.887678	7.14e-05	0.00113967	-0.792023	0.000682064	0.00807937
ENSMUSG00000015474	Ppt2	0.0337219	0.862561	0.999702	0.0133166	0.906664	0.949262	0.0725674	0.469988	0.662666
ENSMUSG00000015478	Rnf5	-0.0513209	0.799785	NA	0.386004	0.0011967	0.00980524	0.354475	0.00565616	0.0371928
ENSMUSG00000015488	Cacfd1	-0.340768	0.291983	NA	0.0852235	0.502479	0.679714	-0.0811167	0.50945	0.697155
ENSMUSG00000015501	Hivep2	0.145406	0.370897	0.999702	-0.195969	0.0355263	0.114375	-0.0287924	0.777965	0.884432
ENSMUSG00000015522	Arnt	0.0441982	0.757038	0.999702	0.205512	0.029327	0.100041	0.283689	0.00240785	0.0204789
ENSMUSG00000015536	Mocs2	0.185464	0.306809	0.999702	0.17319	0.0962646	0.229589	0.373963	0.00165843	0.0156341
ENSMUSG00000015542	Nat9	0.0690627	0.790832	0.999702	0.0651612	0.603581	0.755145	0.16789	0.122018	0.282045
ENSMUSG00000015568	Lpl	0.0249201	0.930752	0.999702	1.22902	2.98e-15	1.99e-12	1.27604	2.31e-11	6.14e-09
ENSMUSG00000015575	Atp6v0e	-0.183131	0.391775	0.999702	0.979871	1.81e-11	5.12e-09	0.844975	7.64e-12	2.43e-09
ENSMUSG00000015579	Nkx2-5	-0.112815	0.732282	NA	0.367625	0.0221667	0.082051	0.258202	0.0794093	0.212607
ENSMUSG00000015597	Zfp318	0.0678416	0.855947	NA	-0.370566	0.0218221	0.0810355	-0.199104	0.151135	0.326265
ENSMUSG00000015599	Ttbk1	-0.0429072	0.977691	NA	-0.0370942	0.697914	0.820467	NA	NA	NA
ENSMUSG00000015605	Srf	-0.299662	0.362346	NA	0.49886	0.0026783	0.0175332	0.189776	0.163836	0.343629
ENSMUSG00000015647	Lama5	0.0573264	0.967909	NA	-0.0763525	0.482936	0.661628	NA	NA	NA
ENSMUSG00000015652	Steap1	-0.0623963	0.892642	0.999702	0.146611	0.285869	0.478836	0.12503	0.325617	0.531084
ENSMUSG00000015653	Steap2	0.107263	0.604809	0.999702	-0.00873242	0.926343	0.959432	0.0946954	0.403599	0.604487
ENSMUSG00000015656	Hspa8	-0.620112	0.0185081	0.414516	0.0806839	0.452475	0.637572	-0.363173	0.0142118	0.0685127
ENSMUSG00000015659	Serac1	-0.0111216	0.978632	NA	-0.0992524	0.453821	0.638379	-0.0748678	0.529584	0.713874
ENSMUSG00000015668	Pdzd11	0.0610472	0.710986	0.999702	0.0441251	0.672705	0.804164	0.138577	0.0889068	0.229979
ENSMUSG00000015671	Psma2	-0.0798289	0.696461	0.999702	-0.0328941	0.741677	0.84935	-0.0584366	0.588406	0.757737
ENSMUSG00000015672	Mrpl32	-0.250983	0.185378	0.999702	0.190249	0.028049	0.0969048	0.000886821	0.992996	0.996797
ENSMUSG00000015697	Setdb1	-0.0685511	0.636719	0.999702	-0.125577	0.169652	0.340806	-0.146421	0.124051	0.285188
ENSMUSG00000015702	Anxa9	-0.584702	0.63991	NA	0.170704	0.224082	0.409096	NA	NA	NA
ENSMUSG00000015709	Arnt2	-0.528254	0.420984	NA	0.238646	0.118605	0.265518	0.00371453	0.968856	0.984707
ENSMUSG00000015711	Prune1	0.000607086	0.998184	NA	0.153914	0.231592	0.41749	0.176195	0.163977	0.343799
ENSMUSG00000015714	Cers2	0.937253	0.00312065	0.158559	-0.876835	0.00015288	0.00206912	-0.0386835	0.615874	0.777836
ENSMUSG00000015721	Nlrp5	NA	NA	NA	NA	NA	NA	NA	NA	NA
ENSMUSG00000015733	Capza2	0.0613867	0.882507	0.999702	-0.359356	0.0368345	0.117449	-0.28495	0.0614238	0.179225
ENSMUSG00000015745	Plekho1	-0.069461	0.741174	0.999702	0.393191	0.00100489	0.00868762	0.316557	0.0211727	0.0893091
ENSMUSG00000015747	Vps45	-0.0569692	0.833864	NA	0.0102899	0.936747	0.965142	0.000443025	0.996648	0.998394
ENSMUSG00000015748	Prpf3	-0.145152	0.513056	0.999702	-0.363684	0.000659117	0.00640948	-0.404026	0.00610536	0.0392218
ENSMUSG00000015749	Anp32e	0.138297	0.695021	0.999702	-0.751928	6.4e-05	0.00104197	-0.518383	0.00486846	0.0339871
ENSMUSG00000015750	Aph1a	-0.228281	0.216802	0.999702	0.449883	1.35e-05	0.000310216	0.23848	0.0367927	0.127608
ENSMUSG00000015755	Tab2	0.0171776	0.954436	0.999702	-0.17691	0.0781734	0.198059	-0.0701769	0.562064	0.737692
ENSMUSG00000015757	Ppil4	0.0671393	0.827841	NA	-0.321848	0.0469315	0.139521	-0.328506	0.00679293	0.0421471
ENSMUSG00000015759	Cnih1	-0.17996	0.408017	0.999702	-0.293398	0.0140327	0.0590099	-0.41841	0.00161452	0.0153085
ENSMUSG00000015766	Eps8	-0.0941262	0.683678	0.999702	-0.115471	0.340651	0.535012	-0.178851	0.0852409	0.223014
ENSMUSG00000015776	Med22	-0.02918	0.935687	NA	-0.270695	0.0780484	0.197948	-0.245636	0.0897335	0.231365
ENSMUSG00000015790	Surf1	-0.561183	8.88e-08	0.000451461	0.606489	1.39e-09	1.87e-07	0.100874	0.15074	0.325787
ENSMUSG00000015804	Med28	-0.197631	0.31759	0.999702	0.289297	0.00670491	0.0343634	0.128769	0.240063	0.439495
ENSMUSG00000015806	Qdpr	-0.0535346	0.867684	0.999702	0.519555	0.000148034	0.00202476	0.404658	0.0166757	0.0764273
ENSMUSG00000015829	Tnr	-0.565665	0.264252	NA	1.76331	4.38e-07	2.08e-05	1.19182	0.000102207	0.00194466
ENSMUSG00000015837	Sqstm1	-0.0070655	0.976363	0.999702	-0.124849	0.314985	0.509723	-0.113873	0.261855	0.463731
ENSMUSG00000015839	Nfe2l2	0.317978	0.0133959	0.343964	-0.208961	0.0351065	0.113506	0.105636	0.143195	0.314648
ENSMUSG00000015843	Rxrg	NA	NA	NA	NA	NA	NA	NA	NA	NA
ENSMUSG00000015846	Rxra	-0.263977	0.311793	0.999702	0.266861	0.0465581	0.138802	0.0744729	0.532283	0.715824
ENSMUSG00000015850	Adamtsl4	0.570463	0.0444943	NA	-0.03867	0.761316	0.860818	0.45116	0.00264349	0.0218093
ENSMUSG00000015869	Prpsap1	1.00316	0.0108077	0.305257	-0.835629	0.00119854	0.00981395	-0.0119744	0.914359	0.959943
ENSMUSG00000015879	Fam184b	0.116945	0.939621	NA	-0.0586221	0.526738	NA	NA	NA	NA
ENSMUSG00000015880	Ncapg	-0.192561	0.61621	0.999702	-0.864201	4.24e-05	0.000762675	-1.01697	7.82e-06	0.000263653
ENSMUSG00000015882	Lcorl	-0.209956	0.553993	NA	-0.22419	0.129031	0.281208	-0.414197	0.0114176	0.0594977
ENSMUSG00000015889	Lta4h	-0.175584	0.218006	0.999702	0.135445	0.0759778	0.19454	0.00986158	0.910359	0.958536
ENSMUSG00000015932	Dstn	0.0871997	0.64555	0.999702	0.278717	0.00956874	0.0448094	0.388742	0.000811401	0.0092414
ENSMUSG00000015937	Macroh2a1	0.0335915	0.850186	0.999702	0.0624828	0.522394	0.694921	0.11647	0.26173	0.463581
ENSMUSG00000015942	Gtf2ird2	0.100394	0.814306	NA	-0.117858	0.377067	0.569479	-0.0415904	0.718017	0.847232
ENSMUSG00000015943	Bola1	-0.0875281	0.699695	NA	0.015302	0.898863	0.945388	-0.0167695	0.872396	0.936032
ENSMUSG00000015944	Castor2	-0.0824053	0.879426	NA	0.23474	0.10809	0.248956	0.053822	0.553738	0.7327
ENSMUSG00000015961	Adss	-0.0920841	0.790104	0.999702	-0.667393	0.000256651	0.00315534	-0.693825	0.000447987	0.00589497
ENSMUSG00000015968	Cacna1d	0.682926	0.642846	NA	-0.138889	0.146731	0.307443	NA	NA	NA
ENSMUSG00000015971	Actr8	0.0236168	0.882589	NA	0.156357	0.0531668	0.152764	0.186098	0.0960992	0.241144
ENSMUSG00000015980	Lrrc27	0.325515	0.118377	NA	0.115099	0.370096	0.562362	0.516127	8.02e-07	4.41e-05
ENSMUSG00000015994	Fnta	0.0792723	0.700582	0.999702	-0.0196381	0.8429	0.909965	0.0677543	0.536237	0.718859
ENSMUSG00000016018	Mtrex	-0.0794657	0.754675	0.999702	-0.52874	0.000104838	0.00153039	-0.52566	0.00115048	0.0119707
ENSMUSG00000016024	Lbp	1.48917	0.0207162	NA	1.39717	2.32e-08	1.99e-06	2.75633	7.97e-07	4.4e-05
ENSMUSG00000016028	Celsr1	1.05592	0.493267	NA	-0.400936	0.0200068	0.0761422	NA	NA	NA
ENSMUSG00000016087	Fli1	1.16404	0.0492624	NA	-0.0498539	0.673126	0.804432	0.339996	0.0327648	0.118461
ENSMUSG00000016128	Stard13	-0.303741	0.199201	NA	0.0056336	0.961169	0.979446	-0.185063	0.128347	0.292244
ENSMUSG00000016150	Tenm1	-0.507888	0.746726	NA	0.0341786	0.704006	0.824196	NA	NA	NA
ENSMUSG00000016181	Utp25	-0.255049	0.311214	NA	-0.252782	0.0645093	0.174127	-0.490379	0.000404635	0.00544994
ENSMUSG00000016194	Hsd11b1	0.514183	0.845781	NA	NA	NA	NA	-0.00365472	0.931402	0.968147
ENSMUSG00000016206	H2-M3	0.0881604	0.791923	NA	-0.0513838	0.690237	0.815211	0.0100825	0.933938	0.969456
ENSMUSG00000016252	Atp5e	-0.040772	0.796482	0.999702	0.236969	0.00865221	0.0414184	0.220755	0.0335952	0.120163
ENSMUSG00000016253	Nelfcd	-0.29702	0.197982	NA	-0.117286	0.291619	0.48449	-0.322666	0.0158556	0.0738528
ENSMUSG00000016255	Tubb1	NA	NA	NA	NA	NA	NA	NA	NA	NA
ENSMUSG00000016256	Ctsz	-0.0485333	0.712866	0.999702	0.165738	0.0536687	0.153709	0.152583	0.0831777	0.219358
ENSMUSG00000016257	Prelid3b	0.0227049	0.921569	0.999702	-0.117319	0.262631	0.453927	-0.0541051	0.637904	0.794419
ENSMUSG00000016262	Sertad4	0.972648	0.00138271	NA	-0.237034	0.112434	0.25599	0.53837	0.00028747	0.00423611
ENSMUSG00000016283	H2-M2	-2.62274	0.0138835	NA	0.151889	0.198674	0.378739	-0.0740665	0.10225	0.251501
ENSMUSG00000016308	Ube2a	0.288649	0.26812	NA	-0.0724823	0.572793	0.733757	0.16966	0.0817332	0.216834
ENSMUSG00000016319	Slc25a5	-0.473032	0.143359	0.999702	0.194615	0.0801123	0.201589	-0.096498	0.433505	0.63175
ENSMUSG00000016344	Ppdpf	-0.231527	0.30137	0.999702	0.518731	6.66e-06	0.000176831	0.266642	0.0492639	0.155102
ENSMUSG00000016346	Kcnq2	-0.42198	0.810991	NA	0.0175049	0.824471	NA	NA	NA	NA
ENSMUSG00000016349	Eef1a2	-0.84485	0.508086	NA	0.22772	0.125267	0.275622	NA	NA	NA
ENSMUSG00000016356	Col20a1	-0.822722	0.527493	NA	0.211745	0.142539	0.301138	NA	NA	NA
ENSMUSG00000016382	Pls3	0.0510256	0.835563	0.999702	-0.035367	0.764543	0.863161	0.0249425	0.801537	0.897003
ENSMUSG00000016409	Nkap	-0.360868	0.511108	NA	-0.110888	0.369458	0.561734	-0.285196	0.0640922	0.184469
ENSMUSG00000016427	Ndufa1	0.423326	0.0476044	NA	0.106321	0.38696	0.578874	0.568101	7.63e-06	0.000258296
ENSMUSG00000016477	E2f3	-0.423488	0.0779136	NA	0.21751	0.103167	0.240629	-0.064225	0.540565	0.721953
ENSMUSG00000016481	Cr1l	-0.0219748	0.921284	0.999702	-0.0501465	0.644368	0.782892	-0.0340278	0.750456	0.867428
ENSMUSG00000016487	Ppfibp1	0.18418	0.357205	0.999702	-0.0937924	0.319346	0.514095	0.0781664	0.476213	0.667831
ENSMUSG00000016493	Cd46	0.270584	0.895186	NA	-0.0448304	0.520144	0.693161	NA	NA	NA
ENSMUSG00000016494	Cd34	-0.283807	0.208877	0.999702	0.195547	0.0899959	0.218412	-0.00606079	0.964363	0.983
ENSMUSG00000016495	Plgrkt	-0.126161	0.562558	0.999702	0.131015	0.263596	0.454969	0.0614809	0.587151	0.756686
ENSMUSG00000016496	Cd274	-0.0873462	0.955726	NA	-0.0311293	0.728799	NA	NA	NA	NA
ENSMUSG00000016503	Gtf3a	-0.186523	0.568253	0.999702	-0.151877	0.255975	0.446243	-0.264004	0.0624856	0.181305
ENSMUSG00000016510	Mtif3	0.141067	0.465266	NA	0.0406012	0.726999	0.840117	0.190156	0.0774907	0.209432
ENSMUSG00000016520	Lnx2	-0.231156	0.316522	NA	0.0564751	0.634581	0.776639	-0.0679445	0.559515	0.736758
ENSMUSG00000016526	Dyrk3	-0.267368	0.486489	NA	-1.06508	3.89e-07	1.9e-05	-1.26288	5.54e-07	3.3e-05
ENSMUSG00000016528	Mapkapk2	-0.182368	0.152625	0.999702	0.274197	0.00101429	0.00873911	0.129888	0.163007	0.342601
ENSMUSG00000016534	Lamp2	-0.130386	0.63598	0.999702	0.300302	0.0289666	0.0991848	0.210313	0.105525	0.256794
ENSMUSG00000016541	Atxn10	0.0210171	0.902558	0.999702	-0.123813	0.224569	0.409394	-0.0736046	0.424631	0.622759
ENSMUSG00000016552	Foxred2	0.105921	0.827832	NA	0.780112	2.06e-05	0.000437886	0.462171	0.0214969	0.089883
ENSMUSG00000016554	Eif3d	-0.0739003	0.616485	0.999702	-0.402928	2.24e-06	7.6e-05	-0.424276	5.59e-05	0.00122168
ENSMUSG00000016559	H3f3b	-0.0740207	0.676017	0.999702	-0.670452	1.37e-06	5.08e-05	-0.728974	1.57e-13	8.56e-11
ENSMUSG00000016619	Nup50	-0.229943	0.326055	0.999702	-0.110453	0.323895	0.518788	-0.242771	0.0613989	0.179198
ENSMUSG00000016624	Phf21b	0.0652337	0.961555	NA	-0.103734	0.391564	0.582851	NA	NA	NA
ENSMUSG00000016637	Ift27	-0.168978	0.460432	NA	0.197071	0.0867949	0.212798	0.0786536	0.492831	0.682928
ENSMUSG00000016664	Pacsin2	0.0790736	0.694313	0.999702	-0.106028	0.31742	0.512619	-0.0128549	0.905017	0.955839
ENSMUSG00000016756	Cmah	NA	NA	NA	NA	NA	NA	NA	NA	NA
ENSMUSG00000016757	Ttll12	-0.0568144	0.779826	NA	-0.306639	0.0145242	0.0604381	-0.329258	0.00465928	0.0328882
ENSMUSG00000016831	Tox4	0.119852	0.5516	NA	-0.149867	0.185213	0.360839	-0.0226683	0.825383	0.912438
ENSMUSG00000016833	Mrps18c	0.00635675	0.973946	0.999702	0.0688186	0.533953	0.703674	0.112976	0.248071	0.449566
ENSMUSG00000016918	Sulf1	NA	NA	NA	NA	NA	NA	NA	NA	NA
ENSMUSG00000016921	Srsf6	0.0111511	0.973229	0.999702	-0.315157	0.0313335	0.10461	-0.229707	0.101156	0.24967
ENSMUSG00000016933	Plcg1	-0.0497963	0.874895	0.999702	0.157099	0.248413	0.437947	0.193838	0.10623	0.257771
ENSMUSG00000016940	Kctd2	-0.415863	0.087371	NA	0.126003	0.313843	0.508783	-0.126624	0.297072	0.50274
ENSMUSG00000016942	Tmprss6	NA	NA	NA	NA	NA	NA	NA	NA	NA
ENSMUSG00000016946	Kctd5	0.030234	0.923258	NA	0.184753	0.179263	0.353681	0.234865	0.0892959	0.230548
ENSMUSG00000016984	Etaa1	-0.0936665	0.841407	NA	-0.194128	0.175522	0.348301	-0.123003	0.296549	0.502042
ENSMUSG00000016995	Matn4	3.7058	0.332758	NA	NA	NA	NA	0.0352021	0.132629	0.298664
ENSMUSG00000017002	Slpi	0.358143	0.413448	0.999702	2.20351	1.16e-15	8.68e-13	2.62197	2.61e-26	7.47e-23
ENSMUSG00000017009	Sdc4	0.206532	0.406875	0.999702	0.0736703	0.545337	0.713042	0.283352	0.0216219	0.0902183
ENSMUSG00000017057	Il13ra1	-0.107479	0.780691	NA	0.14036	0.303652	0.498285	0.106478	0.392049	0.595462
ENSMUSG00000017119	Nbr1	0.0154829	0.961841	0.999702	0.0652967	0.598714	0.752602	0.120445	0.309872	0.515701
ENSMUSG00000017132	Cyth1	0.135433	0.548193	NA	0.339875	0.019285	0.0739491	0.561296	9.09e-06	0.000298737
ENSMUSG00000017144	Rnd3	0.119397	0.774963	NA	0.968662	8.65e-05	0.0013172	1.18013	1.47e-07	1.09e-05
ENSMUSG00000017146	Brca1	-0.457644	0.262224	NA	-0.537267	0.0074857	0.037355	-1.02816	1.12e-05	0.000345395
ENSMUSG00000017167	Cntnap1	NA	NA	NA	NA	NA	NA	NA	NA	NA
ENSMUSG00000017176	Nt5c3b	-0.272145	0.2147	0.999702	0.208689	0.024227	0.0875553	-0.000243535	0.997763	0.998776
ENSMUSG00000017188	Coa3	-0.25798	0.474663	NA	0.148058	0.274162	0.467238	0.0631999	0.603226	0.768715
ENSMUSG00000017210	Med24	-0.0294052	0.847265	0.999702	0.164524	0.108943	0.250376	0.180388	0.0399935	0.134782
ENSMUSG00000017211	Gsdma2	-0.860533	0.532056	NA	0.153743	0.21221	0.39581	NA	NA	NA
ENSMUSG00000017221	Psmd3	-0.0366369	0.870687	0.999702	-0.155734	0.180721	0.355398	-0.151302	0.17588	0.358977
ENSMUSG00000017264	Exosc10	-0.200146	0.268963	0.999702	-0.135618	0.14236	0.300927	-0.26	0.0230293	0.0934824
ENSMUSG00000017286	Glod4	-0.0944397	0.747396	0.999702	-0.201748	0.146749	0.307443	-0.276725	0.034871	0.123337
ENSMUSG00000017288	Vps53	0.00149886	0.991355	0.999702	-0.0113851	0.887045	0.938165	0.0239256	0.778659	0.884825
ENSMUSG00000017291	Taok1	0.256518	0.397626	0.999702	-0.208558	0.138664	0.295366	-0.0202447	0.857445	0.92937
ENSMUSG00000017299	Dnttip1	0.215309	0.24676	0.999702	-0.122254	0.211308	0.394707	0.0819926	0.4516	0.647276
ENSMUSG00000017307	Acot8	0.473278	0.10626	NA	-0.0148398	0.906294	0.949262	0.372733	0.0134814	0.0661631
ENSMUSG00000017344	Vtn	1.25313	NA	NA	-0.0111447	NA	NA	NA	NA	NA
ENSMUSG00000017376	Nlk	-0.524358	0.159758	NA	-0.142745	0.187215	0.363664	-0.137447	0.186371	0.373363
ENSMUSG00000017386	Traf4	-0.326956	0.336692	0.999702	0.316962	0.0229218	0.0839692	0.0504953	0.674625	0.819457
ENSMUSG00000017390	Aldoc	NA	NA	NA	NA	NA	NA	NA	NA	NA
ENSMUSG00000017400	Stac2	-1.07593	0.65746	NA	0.0413597	0.460102	NA	NA	NA	NA
ENSMUSG00000017404	Rpl19	-1.0219	0.000191471	0.0420801	0.429286	3.03e-06	9.54e-05	-0.381685	0.0177167	0.0794784
ENSMUSG00000017405	Nek8	-0.194838	0.63673	NA	0.0145029	0.910435	0.951271	-0.0496154	0.669713	0.816784
ENSMUSG00000017412	Cacnb4	-3.089	0.176739	NA	2.04615	0.00190659	0.0137891	NA	NA	NA
ENSMUSG00000017417	Plxdc1	0.800934	0.74191	NA	-0.0587045	0.312185	NA	NA	NA	NA
ENSMUSG00000017418	Arl5b	-0.145592	0.738163	NA	-0.077057	0.553658	0.719772	-0.104669	0.39161	0.595363
ENSMUSG00000017421	Zfp207	-0.331782	0.0877738	0.857199	0.0261805	0.816274	0.893848	-0.21834	0.0405105	0.135673
ENSMUSG00000017428	Psmd11	-0.141756	0.616076	0.999702	-0.0596444	0.616977	0.764897	-0.119917	0.324352	0.530382
ENSMUSG00000017446	C1qtnf1	-0.0716437	0.903719	NA	0.143656	0.273314	0.466588	0.117297	0.317863	0.524251
ENSMUSG00000017453	Pipox	NA	NA	NA	NA	NA	NA	NA	NA	NA
ENSMUSG00000017466	Timp2	-0.0732842	0.562447	0.999702	0.15898	0.0231672	0.0845956	0.11731	0.219656	0.415786
ENSMUSG00000017478	Zc3h18	0.00472518	0.977879	0.999702	-0.223834	0.0188957	0.0728081	-0.167876	0.107319	0.25945
ENSMUSG00000017485	Top2b	0.123887	0.733528	0.999702	-0.0693452	0.591127	0.746922	0.00949142	0.936632	0.970641
ENSMUSG00000017491	Rarb	NA	NA	NA	NA	NA	NA	NA	NA	NA
ENSMUSG00000017493	Igfbp4	0.0684361	0.829506	0.999702	0.741594	0.000276097	0.00333628	0.912271	2.38e-08	2.57e-06
ENSMUSG00000017499	Cdc6	-0.0378787	0.947562	NA	-0.985924	0.000340429	0.00391972	-0.876067	0.00219693	0.0192949
ENSMUSG00000017548	Suz12	0.305254	0.369921	0.999702	-0.444843	0.0147272	0.0610428	-0.208191	0.0945607	0.23912
ENSMUSG00000017550	Atad5	0.0544906	0.900031	NA	-0.820779	0.000338417	0.00390363	-0.674922	0.00248056	0.0209124
ENSMUSG00000017561	Crlf3	-0.092244	0.723056	0.999702	0.00650181	0.954778	0.975517	-0.0262625	0.808799	0.90248
ENSMUSG00000017607	Tns4	0.316923	0.618627	NA	0.158419	0.217707	0.402071	0.220162	0.0756276	0.205807
ENSMUSG00000017615	Tnfaip1	-0.0729729	0.763983	0.999702	0.120129	0.318622	0.513608	0.0961177	0.383392	0.587995
ENSMUSG00000017631	Abr	0.25544	0.397162	0.999702	0.072798	0.572497	0.733471	0.351686	0.00617891	0.0395167
ENSMUSG00000017664	Slc35c2	-0.0480222	0.84284	0.999702	0.300668	0.0300303	0.101834	0.302841	0.0205342	0.0875824
ENSMUSG00000017667	Zfp334	-0.119486	0.753852	NA	-0.0636566	0.622147	0.76726	-0.0884904	0.468443	0.661151
ENSMUSG00000017670	Elmo2	-0.293907	0.0796177	0.823695	0.0820005	0.422943	0.611774	-0.131942	0.166461	0.346972
ENSMUSG00000017677	Wsb1	0.254189	0.178268	0.999702	-0.2209	0.019639	0.0750123	0.0312593	0.769936	0.880246
ENSMUSG00000017679	Ttpal	-0.134227	0.705243	NA	-0.226766	0.122789	0.271866	-0.320969	0.0355889	0.125064
ENSMUSG00000017686	Rhot1	0.00465762	0.977363	0.999702	-0.252595	0.00168207	0.012605	-0.183443	0.0942861	0.238848
ENSMUSG00000017697	Ada	0.156147	0.638545	NA	-0.0813064	0.519999	0.693161	0.0301785	0.800718	0.896605
ENSMUSG00000017707	Serinc3	-0.182938	0.618244	0.999702	0.166002	0.226364	0.411747	0.0642969	0.599596	0.765922
ENSMUSG00000017715	Pgs1	-0.252018	0.492713	0.999702	0.0933563	0.485774	0.664347	-0.0271024	0.820428	0.909334
ENSMUSG00000017716	Birc5	-0.0367972	0.932959	0.999702	-0.398538	0.0261185	0.0922427	-0.385791	0.0264471	0.102101
ENSMUSG00000017718	Afmid	-1.18598	0.00447803	0.194584	0.948207	3.47e-06	0.000106319	-0.0314178	0.771332	0.880785
ENSMUSG00000017721	Pigt	-0.172787	0.290705	0.999702	0.0609415	0.524556	0.696628	-0.0527172	0.586917	0.756555
ENSMUSG00000017724	Etv4	0.0687053	0.906193	0.999702	-0.147858	0.256465	0.446668	-0.103974	0.376652	0.582658
ENSMUSG00000017734	Dbndd2	-0.0294007	0.909672	NA	-0.125998	0.322168	0.516803	-0.123051	0.298782	0.504589
ENSMUSG00000017740	Slc12a5	0.334295	0.842502	NA	-0.0764389	0.366951	0.559974	NA	NA	NA
ENSMUSG00000017747	Ghdc	-0.3258	0.19832	NA	0.913651	1.06e-07	6.58e-06	0.613573	9.34e-05	0.00179184
ENSMUSG00000017754	Pltp	-0.276094	0.447933	0.999702	0.378312	0.0272628	0.0951201	0.183057	0.171523	0.353283
ENSMUSG00000017756	Slc12a7	0.135329	0.578495	NA	-0.432783	0.00466486	0.0262955	-0.290863	0.0136898	0.0668989
ENSMUSG00000017760	Ctsa	-0.0592965	0.831932	0.999702	0.0810969	0.507635	0.683086	0.0812626	0.503471	0.692435
ENSMUSG00000017764	Zswim1	-0.0888955	0.789497	NA	0.00799859	0.949328	0.972161	-0.0198659	0.865645	0.932816
ENSMUSG00000017765	Slc12a4	-0.00369461	0.982599	0.999702	-0.0746434	0.479302	0.658852	-0.0501633	0.569909	0.743431
ENSMUSG00000017774	Myo1c	-0.234435	0.201577	0.999702	0.315977	0.00574501	0.0306172	0.1482	0.107999	0.260628
ENSMUSG00000017776	Crk	-0.101407	0.596355	0.999702	0.221701	0.0293364	0.100046	0.14781	0.177428	0.360773
ENSMUSG00000017778	Cox7c	-0.10833	0.557958	0.999702	0.217153	0.0204822	0.0773948	0.13331	0.226683	0.424631
ENSMUSG00000017781	Pitpna	0.0824504	0.718943	0.999702	-0.118366	0.304982	0.499777	-0.0282198	0.78403	0.887115
ENSMUSG00000017801	Mlx	-0.0467391	0.811921	0.999702	0.261623	0.0294012	0.100133	0.26496	0.0135878	0.0664383
ENSMUSG00000017802	Retreg3	-0.170335	0.676985	0.999702	0.244074	0.10111	0.237138	0.120901	0.336331	0.54271
ENSMUSG00000017830	Dhx58	-0.327366	0.731531	NA	-0.243632	0.069519	0.182907	-0.0966062	0.140613	0.310888
ENSMUSG00000017831	Rab5a	0.088407	0.716639	NA	-0.232115	0.0776991	0.197237	-0.12881	0.271805	0.474473
ENSMUSG00000017837	Nkiras2	-0.204554	0.512927	0.999702	0.531349	0.00276822	0.0179605	0.389787	0.00788932	0.0466948
ENSMUSG00000017843	Ppp2r5c	-0.120112	0.448583	0.999702	0.132261	0.131235	0.284562	0.0519252	0.615017	0.777163
ENSMUSG00000017858	Ift52	-0.240128	0.430692	NA	0.131867	0.325735	0.520618	0.0163054	0.891031	0.94772
ENSMUSG00000017861	Mybl2	-0.556163	0.40012	NA	-0.201847	0.160142	0.326926	-0.32039	0.0352619	0.124412
ENSMUSG00000017868	Sgk2	-1.98599	0.25768	NA	0.171724	0.0423035	0.129817	NA	NA	NA
ENSMUSG00000017929	B4galt5	0.1083	0.783334	NA	0.00823678	0.94935	0.972161	0.0754412	0.552361	0.731617
ENSMUSG00000017943	Gdap1l1	-0.54379	0.743135	NA	0.106211	0.147397	0.308547	0.026093	0.558903	0.736538
ENSMUSG00000017950	Hnf4a	NA	NA	NA	NA	NA	NA	NA	NA	NA
ENSMUSG00000017969	Ptgis	-0.129815	0.48148	0.999702	0.111393	0.325513	0.52046	0.0457373	0.623582	0.783761
ENSMUSG00000017999	Ddx27	-0.160491	0.591916	0.999702	-0.193538	0.115702	0.260672	-0.239507	0.086566	0.225289
ENSMUSG00000018001	Cyth3	-0.073779	0.834057	0.999702	0.402734	0.016308	0.065613	0.339406	0.0332023	0.119505
ENSMUSG00000018008	Cyth4	-0.737955	0.54974	NA	0.30587	0.0533425	0.153027	NA	NA	NA
ENSMUSG00000018012	Rac3	-1.49475	0.451189	NA	0.108408	0.152078	0.315742	NA	NA	NA
ENSMUSG00000018040	Rrp7a	-0.159263	0.653694	0.999702	0.166062	0.188334	0.364778	0.0501154	0.663907	0.812737
ENSMUSG00000018042	Cyb5r3	0.192625	0.527366	0.999702	0.250681	0.070269	0.184295	0.472677	0.00279635	0.0226782
ENSMUSG00000018068	Ints2	-0.315943	0.0287415	0.490342	-0.245416	0.0101573	0.0466537	-0.518164	7.47e-07	4.15e-05
ENSMUSG00000018076	Med13l	0.503102	0.0114955	0.314211	-0.0540003	0.635344	0.777348	0.433635	4.01e-05	0.000941629
ENSMUSG00000018102	H2bc4	0.0608935	0.906981	0.999702	-0.527665	0.0141065	0.0591459	-0.506817	0.011356	0.0592676
ENSMUSG00000018143	Mafk	0.182659	0.676321	NA	0.108377	0.409306	0.599076	0.295592	0.0567302	0.170578
ENSMUSG00000018160	Med1	-0.0149053	0.962506	0.999702	-0.631735	0.000101906	0.00149102	-0.548299	0.00261045	0.0216599
ENSMUSG00000018166	Erbb3	0.176749	0.751325	NA	-0.260391	0.0887694	0.216137	-0.106818	0.319696	0.526169
ENSMUSG00000018167	Stard3	-0.168974	0.44959	NA	0.501125	0.00085636	0.00776286	0.399179	0.000618449	0.00745201
ENSMUSG00000018168	Ikzf3	NA	NA	NA	NA	NA	NA	NA	NA	NA
ENSMUSG00000018169	Mfng	0.372671	0.836235	NA	-0.0665605	0.397023	NA	NA	NA	NA
ENSMUSG00000018171	Vmp1	0.0183868	0.944133	0.999702	-0.0760917	0.529041	0.700031	-0.0379306	0.739519	0.860819
ENSMUSG00000018189	Uchl5	-0.688428	0.12969	0.973922	-0.0190237	0.873295	0.929271	-0.51286	0.00666439	0.0416304
ENSMUSG00000018196	Glrx2	0.106009	0.683018	0.999702	0.109176	0.387669	0.579366	0.241596	0.0488095	0.154267
ENSMUSG00000018199	Ro60	-0.186562	0.496179	0.999702	-0.326687	0.035453	0.114248	-0.557447	7.16e-06	0.00024797
ENSMUSG00000018209	Stk4	0.135306	0.721185	NA	0.0600114	0.641789	0.78104	0.139793	0.281166	0.484644
ENSMUSG00000018217	Pmp22	0.0778986	0.694862	0.999702	0.463824	0.00140789	0.0110372	0.612014	6.41e-07	3.69e-05
ENSMUSG00000018238	Gdf9	NA	NA	NA	NA	NA	NA	NA	NA	NA
ENSMUSG00000018239	Zcchc10	0.202153	0.464504	NA	-0.287904	0.0584447	0.16256	-0.115462	0.342374	0.548166
ENSMUSG00000018286	Psmb6	-0.0527287	0.782573	0.999702	0.0661628	0.493924	0.671817	0.0493916	0.639837	0.795978
ENSMUSG00000018287	Spag7	-0.158444	0.208451	0.999702	0.25793	0.000746612	0.0070341	0.138392	0.0990711	0.246117
ENSMUSG00000018293	Pfn1	0.322669	0.366166	0.999702	-0.120063	0.36524	0.558625	0.0848136	0.487151	0.678131
ENSMUSG00000018322	Tomm34	0.144442	0.64509	NA	-0.369391	0.0273406	0.0951651	-0.264716	0.0412343	0.137628
ENSMUSG00000018326	Ywhab	0.732137	0.0211145	0.439943	-0.508445	0.00608746	0.0320658	0.0783548	0.476639	0.668128
ENSMUSG00000018334	Ksr1	0.237819	0.423435	NA	0.176299	0.180299	0.355008	0.38462	0.0173934	0.0786632
ENSMUSG00000018339	Gpx3	NA	NA	NA	NA	NA	NA	NA	NA	NA
ENSMUSG00000018340	Anxa6	0.180892	0.48718	0.999702	0.188463	0.152659	0.316535	0.424853	0.000998812	0.0107785
ENSMUSG00000018347	Zkscan6	-0.288463	0.286139	NA	0.0676738	0.583209	0.741122	-0.0763479	0.530833	0.714573
ENSMUSG00000018362	Kpna2	-0.0760085	0.723933	0.999702	-0.607508	3.81e-06	0.00011355	-0.64078	1.22e-06	6.13e-05
ENSMUSG00000018363	Smurf2	0.0367181	0.860594	0.999702	-0.0733967	0.475415	0.656375	-0.0105683	0.919499	0.962687
ENSMUSG00000018372	Cep95	0.215846	0.581546	NA	-0.070525	0.583555	0.741263	0.0493365	0.683998	0.825316
ENSMUSG00000018377	Vezf1	0.0618445	0.820538	NA	-0.117582	0.286465	0.47932	-0.0267549	0.824049	0.911756
ENSMUSG00000018378	Cuedc1	-0.0997923	0.691074	NA	0.246848	0.0590171	0.163681	0.1723	0.17553	0.35854
ENSMUSG00000018379	Srsf1	0.041236	0.887424	0.999702	-0.347567	0.0144952	0.0603764	-0.249829	0.06564	0.187325
ENSMUSG00000018381	Abi3	-1.2288	0.320185	0.999702	0.73955	0.0022062	0.0153611	NA	NA	NA
ENSMUSG00000018387	Shroom1	0.411261	0.77999	NA	-0.119955	0.235085	NA	NA	NA	NA
ENSMUSG00000018395	Kif3a	0.0517431	0.855606	0.999702	-0.0450976	0.716546	0.833436	0.0114196	0.920958	0.963509
ENSMUSG00000018398	Septin8	0.1207	0.520785	0.999702	-0.00617091	0.949246	0.972161	0.120647	0.234561	0.433013
ENSMUSG00000018401	Mtmr4	-0.0409889	0.847002	0.999702	-0.00862924	0.925949	0.959431	-0.0103917	0.920818	0.963464
ENSMUSG00000018405	Mrm1	-0.113924	0.752124	NA	0.43396	0.0241893	0.0875224	0.449433	0.0100885	0.0550394
ENSMUSG00000018411	Mapt	0.290306	0.773878	NA	0.0679689	0.503312	0.680369	0.0546158	0.40151	0.602528
ENSMUSG00000018412	Kansl1	-0.153207	0.50311	0.999702	-0.0816183	0.409703	0.599381	-0.143984	0.235475	0.434051
ENSMUSG00000018415	Gid4	0.0345192	0.901298	NA	-0.15101	0.199761	0.379785	-0.0619488	0.608824	0.772943
ENSMUSG00000018417	Myo1b	-0.0409919	0.855066	0.999702	-0.0761555	0.522502	0.694991	-0.0892496	0.362984	0.568359
ENSMUSG00000018425	Dhx40	-0.17526	0.5272	NA	0.0807139	0.505207	0.681443	-0.0121235	0.915458	0.960249
ENSMUSG00000018427	Ypel2	-0.581245	0.352931	NA	0.0150895	0.903075	0.947856	-0.096643	0.323724	0.52981
ENSMUSG00000018428	Akap1	-8.38e-05	0.999696	0.999702	-0.165062	0.128255	0.280252	-0.116566	0.313059	0.519268
ENSMUSG00000018433	Nol11	0.392449	0.134548	0.984234	-0.728629	0.000107037	0.00155712	-0.364003	0.000251634	0.00384171
ENSMUSG00000018442	Derl2	-0.0766287	0.717606	0.999702	0.252975	0.0338166	0.110291	0.213717	0.0623454	0.181036
ENSMUSG00000018446	C1qbp	-0.11071	0.780678	0.999702	-0.103216	0.426635	0.615692	-0.121659	0.339947	0.545508
ENSMUSG00000018449	Rpain	0.139292	0.60694	0.999702	-0.1972	0.144234	0.303721	-0.0767721	0.484998	0.676274
ENSMUSG00000018470	Kcnab3	0.648043	0.704119	NA	-0.141752	0.15076	0.313928	NA	NA	NA
ENSMUSG00000018474	Chd3	0.0949348	0.479991	0.999702	-0.157677	0.0646782	0.174324	-0.0368783	0.675766	0.819707
ENSMUSG00000018476	Kdm6b	0.310139	0.615133	NA	0.0131327	0.915796	0.954111	0.0938692	0.380559	0.585849
ENSMUSG00000018481	Appbp2	0.185558	0.351823	NA	-0.407978	0.000814829	0.00747139	-0.184726	0.100394	0.248592
ENSMUSG00000018500	Adora2b	0.00493096	0.991378	NA	-0.0726409	0.575653	0.735565	-0.0316952	0.770973	0.880558
ENSMUSG00000018501	Ncor1	0.18966	0.446931	0.999702	-0.010067	0.872692	0.929106	0.13133	0.290047	0.495324
ENSMUSG00000018507	Trpv2	NA	NA	NA	NA	NA	NA	NA	NA	NA
ENSMUSG00000018537	Pcgf2	0.150135	0.566381	0.999702	-0.138612	0.287819	0.480644	-0.0192567	0.847055	0.923403
ENSMUSG00000018541	Cwc25	-0.0317229	0.884214	NA	0.127341	0.279639	0.472758	0.132735	0.23905	0.438277
ENSMUSG00000018547	Pip4k2b	-0.18657	0.473013	NA	0.209207	0.0957873	0.228751	0.0824323	0.480268	0.671764
ENSMUSG00000018548	Trim37	0.148659	0.630457	NA	-0.448641	0.00321012	0.0200731	-0.207711	0.132074	0.297851
ENSMUSG00000018554	Ybx2	NA	NA	NA	NA	NA	NA	NA	NA	NA
ENSMUSG00000018559	Ctdnep1	-0.10998	0.581875	0.999702	-0.0370273	0.704764	0.824855	-0.079063	0.488582	0.679098
ENSMUSG00000018565	Elp5	-0.0964021	0.554199	0.999702	0.168962	0.0651871	0.17536	0.110253	0.267688	0.470346
ENSMUSG00000018566	Slc2a4	NA	NA	NA	NA	NA	NA	NA	NA	NA
ENSMUSG00000018567	Gabarap	-0.228678	0.22899	0.999702	0.605241	2.51e-05	0.00051078	0.451305	2.49e-08	2.64e-06
ENSMUSG00000018570	2810408A11Rik	0.632192	0.702063	NA	-0.200863	0.0211307	0.0792557	-0.0460928	0.307555	0.512965
ENSMUSG00000018572	Phf23	-0.159427	0.294503	0.999702	0.0991386	0.281638	0.474479	-0.00507062	0.966052	0.98354
ENSMUSG00000018574	Acadvl	-0.135305	0.500947	0.999702	0.192629	0.123617	0.273222	0.138112	0.116045	0.273265
ENSMUSG00000018583	G3bp1	-0.106714	0.730302	0.999702	-0.281515	0.0469098	0.139521	-0.324276	0.0280272	0.106193
ENSMUSG00000018585	Atox1	0.243887	0.580387	0.999702	0.116932	0.381617	0.573776	0.31446	0.051561	0.160348
ENSMUSG00000018593	Sparc	0.0432488	0.906637	0.999702	0.198386	0.161795	0.329296	0.270182	0.0635865	0.183521
ENSMUSG00000018599	Mief2	-0.484287	0.191824	NA	0.0127361	0.92189	0.957084	-0.246607	0.089812	0.231411
ENSMUSG00000018604	Tbx3	-0.187245	0.640715	NA	-0.0532345	0.676212	0.806905	-0.189895	0.133739	0.300217
ENSMUSG00000018648	Dusp14	-0.122885	0.701577	NA	0.131002	0.325458	0.520438	0.0784451	0.51806	0.70482
ENSMUSG00000018651	Tada2a	0.0917341	0.663868	NA	-0.244276	0.0351775	0.11367	-0.112177	0.333921	0.540543
ENSMUSG00000018659	Pnpo	0.542674	0.277179	NA	-0.0725097	0.574979	0.735075	0.101623	0.342549	0.548222
ENSMUSG00000018661	Cog1	-0.134571	0.416026	0.999702	0.141724	0.198455	0.378473	0.0701215	0.41378	0.612741
ENSMUSG00000018666	Cbx1	0.12744	0.640241	0.999702	-0.235263	0.0885726	0.215782	-0.10557	0.378141	0.584131
ENSMUSG00000018669	Cdk5rap3	0.0307848	0.928098	0.999702	-0.0237656	0.850473	0.914538	0.0130781	0.910979	0.958536
ENSMUSG00000018672	Copz2	0.53801	0.0348035	NA	0.411487	0.00545637	0.0295505	1.0319	8.75e-12	2.71e-09
ENSMUSG00000018677	Slc25a39	-0.319052	0.243291	0.999702	0.661928	4.17e-07	1.99e-05	0.295814	0.0416351	0.138471
ENSMUSG00000018678	Sp2	1.13259	0.0107298	NA	-0.822325	0.00240404	0.0162833	0.0606555	0.597316	0.764359
ENSMUSG00000018697	Aatf	0.0443135	0.874768	0.999702	-0.575611	3.8e-05	0.000699313	-0.432605	0.00647946	0.040979
ENSMUSG00000018707	Dync1h1	-0.0987723	0.751137	0.999702	-0.390368	0.00937551	0.0441323	-0.406856	0.0123163	0.0626499
ENSMUSG00000018733	Pex12	0.489719	0.0609944	NA	-0.336127	0.0314742	0.104859	0.0411741	0.706874	0.840415
ENSMUSG00000018736	Ndel1	-0.0631259	0.706429	0.999702	0.314598	0.00929683	0.0438595	0.311151	0.0015405	0.0148087
ENSMUSG00000018740	Slc25a35	-0.0702834	0.913128	NA	-0.0352026	0.686413	0.812718	-0.0530306	0.564823	0.739785
ENSMUSG00000018750	Zbtb4	-0.444243	0.370275	NA	0.123773	0.36008	0.553901	-0.0378156	0.712882	0.843898
ENSMUSG00000018752	Tnfsfm13	-0.252997	0.39229	NA	0.499012	0.000367005	0.00415161	0.158415	0.229591	0.427886
ENSMUSG00000018761	Mpdu1	-0.202673	0.374543	0.999702	0.542093	9.85e-05	0.00145525	0.374219	0.00290363	0.0232514
ENSMUSG00000018765	Fxr2	-0.0350006	0.872405	0.999702	-0.0660207	0.573626	0.73438	-0.0699288	0.478883	0.670178
ENSMUSG00000018770	Atp5g3	0.781817	0.0103442	0.298806	-0.77613	0.000145025	0.00199763	-0.0627703	0.561728	0.737692
ENSMUSG00000018774	Cd68	-0.345739	0.907583	NA	0.00278301	0.955831	NA	NA	NA	NA
ENSMUSG00000018796	Acsl1	0.0792114	0.842613	0.999702	0.410999	0.0172285	0.0682689	0.495202	0.00905686	0.0512445
ENSMUSG00000018800	Abca5	-0.0242393	0.94579	0.999702	-0.182538	0.190666	0.368114	-0.164475	0.210493	0.404808
ENSMUSG00000018809	Smyd4	-0.36082	0.21444	NA	-0.251066	0.0816456	0.204074	-0.56772	0.00137941	0.013645
ENSMUSG00000018819	Lsp1	1.84633	0.0185492	NA	0.0290098	0.818888	0.895306	0.278269	0.00760587	0.0455659
ENSMUSG00000018820	Zfyve27	-0.0473137	0.858424	NA	0.141241	0.276298	0.469115	0.137564	0.256255	0.458285
ENSMUSG00000018821	Avpi1	-0.0297048	0.885545	0.999702	0.243348	0.0448621	0.134916	0.257106	0.0251999	0.0989964
ENSMUSG00000018830	Myh11	-0.597579	0.0427284	NA	0.260737	0.0866352	0.212571	-0.0945239	0.426864	0.625072
ENSMUSG00000018841	Rad51d	-0.194139	0.473125	NA	0.12287	0.349216	0.543413	0.0315441	0.777492	0.884111
ENSMUSG00000018845	Unc45b	NA	NA	NA	NA	NA	NA	NA	NA	NA
ENSMUSG00000018846	Pank3	-0.00422623	0.986491	NA	0.0232698	0.844985	0.9109	0.0466692	0.679846	0.82253
ENSMUSG00000018848	Rars	0.0824964	0.682397	0.999702	-0.495059	1.32e-05	0.000306762	-0.334228	0.0100367	0.0548347
ENSMUSG00000018849	Wwc1	-0.0429394	0.936937	NA	-0.135663	0.298843	0.49219	-0.155964	0.227726	0.425845
ENSMUSG00000018858	Mrpl58	0.0428055	0.771439	0.999702	0.0989623	0.267887	0.460375	0.163224	0.100817	0.249248
ENSMUSG00000018861	Fdxr	-0.0773648	0.798439	NA	-0.0782213	0.520699	0.693683	-0.0810042	0.506782	0.695267
ENSMUSG00000018868	Pnpla5	NA	NA	NA	NA	NA	NA	NA	NA	NA
ENSMUSG00000018882	Mrpl45	-0.237313	0.149324	NA	0.208989	0.0677884	0.179694	0.0486398	0.587906	0.75744
ENSMUSG00000018899	Irf1	-0.0451224	0.892468	NA	0.114598	0.391254	0.582697	0.112621	0.368121	0.574206
ENSMUSG00000018900	Slc22a5	-0.274362	0.377665	NA	0.2698	0.0601145	0.165667	0.058512	0.62622	0.785631
ENSMUSG00000018906	P4ha2	-0.0463242	0.820715	0.999702	0.0426965	0.733905	0.844945	0.0365721	0.690704	0.829381
ENSMUSG00000018909	Arrb1	0.160462	0.52389	NA	-0.0643633	0.598318	0.752266	0.0704889	0.541381	0.722287
ENSMUSG00000018921	Pelp1	0.364925	0.176667	NA	-0.559554	0.00146261	0.0113749	-0.211452	0.0674911	0.190747
ENSMUSG00000018923	Med11	0.0434613	0.902159	NA	0.301265	0.045053	0.135361	0.338882	0.0335831	0.120157
ENSMUSG00000018927	Ccl6	-5.21708	0.0041023	NA	4.79451	2.53e-07	NA	NA	NA	NA
ENSMUSG00000018931	Natd1	-0.0934146	0.799359	NA	0.518156	0.015898	0.0644672	0.634702	0.000874158	0.0097696
ENSMUSG00000018932	Map2k3	0.968434	0.0739528	0.796847	-0.41019	0.0270223	0.0946191	-0.036721	0.757667	0.871622
ENSMUSG00000018965	Ywhah	0.10937	0.629407	0.999702	-0.160823	0.14318	0.301806	-0.0334313	0.762013	0.874307
ENSMUSG00000018974	Sart3	-0.0312725	0.918236	NA	-0.111933	0.367699	0.56067	-0.0887249	0.465598	0.658982
ENSMUSG00000018983	E2f2	1.4502	0.515013	NA	-0.140692	0.0607627	0.166899	NA	NA	NA
ENSMUSG00000018986	Slfn3	-0.470854	0.379026	NA	-0.465614	0.0229586	0.0840513	-1.02769	0.000244585	0.00375611
ENSMUSG00000018995	Nars2	-0.242684	0.375528	NA	0.260423	0.0485599	0.143223	0.0710455	0.56025	0.737022
ENSMUSG00000018999	Slc35b4	-0.22723	0.542326	NA	-0.536629	0.0026195	0.017273	-0.679887	0.00154109	0.0148087
ENSMUSG00000019039	Dalrd3	-0.093593	0.710193	NA	0.141967	0.269421	0.462073	0.10226	0.386218	0.590665
ENSMUSG00000019054	Fis1	-0.117779	0.414279	0.999702	0.566107	1.26e-09	1.74e-07	0.47483	9.8e-06	0.000313868
ENSMUSG00000019055	Plod1	-0.0524016	0.762222	0.999702	0.230667	0.0521518	0.150872	0.23359	0.012871	0.0646378
ENSMUSG00000019066	Rab3d	-0.0366951	0.943354	NA	1.17222	7.39e-05	0.00116637	1.19219	2.76e-05	0.000702088
ENSMUSG00000019080	Mfsd3	-0.00535815	0.987705	NA	0.123474	0.357204	0.551282	0.141908	0.271093	0.473853
ENSMUSG00000019082	Slc25a22	0.442192	0.311519	0.999702	-0.0923634	0.470338	0.652826	0.135462	0.290903	0.496045
ENSMUSG00000019087	Atp6ap1	-0.190527	0.39117	0.999702	0.241861	0.0660683	0.176832	0.12753	0.218274	0.41413
ENSMUSG00000019088	Dnase1l1	0.0456244	0.858873	0.999702	0.107249	0.396793	0.588219	0.180458	0.13206	0.297851
ENSMUSG00000019102	Aldh3a1	-0.12852	0.848688	NA	0.218267	0.115182	0.260239	0.195668	0.132159	0.297861
ENSMUSG00000019122	Ccl9	0.0109406	0.981773	NA	1.12271	2.68e-05	0.000540575	1.14066	7.34e-05	0.00152045
ENSMUSG00000019132	BC005537	-0.185505	0.598006	NA	-0.349701	0.0095078	0.0446227	-0.167608	0.164205	0.344088
ENSMUSG00000019139	Isyna1	NA	NA	NA	NA	NA	NA	NA	NA	NA
ENSMUSG00000019143	Hars2	0.288336	0.177496	NA	-0.325728	0.0135195	0.0574625	-0.0469415	0.673637	0.818981
ENSMUSG00000019158	Tmem160	-0.160225	0.562316	NA	0.578369	0.00014461	0.00199408	0.393773	0.0141585	0.068426
ENSMUSG00000019173	Rab5c	-0.0717554	0.704336	0.999702	0.362122	0.000755936	0.00710088	0.31531	0.00626043	0.0398889
ENSMUSG00000019178	Styxl1	NA	NA	NA	NA	NA	NA	NA	NA	NA
ENSMUSG00000019179	Mdh2	0.0992467	0.663211	0.999702	-0.0265928	0.786347	0.876751	0.0714072	0.518779	0.705541
ENSMUSG00000019188	H13	-0.389493	0.141189	0.995711	0.393949	0.00841084	0.0406573	0.0956914	0.403038	0.603974
ENSMUSG00000019189	Rnf145	-0.147657	0.491751	0.999702	-0.178907	0.131998	0.285778	-0.278841	0.0205919	0.0876653
ENSMUSG00000019194	Scn1b	0.217153	0.63867	NA	0.572891	0.000448447	0.00482651	0.176917	0.093579	0.237993
ENSMUSG00000019210	Atp6v1e1	0.0422132	0.774261	0.999702	0.535719	2.54e-08	2.11e-06	0.609217	1.98e-08	2.22e-06
ENSMUSG00000019214	Chtf18	-0.429944	0.275953	NA	-0.15812	0.241666	0.429738	-0.429446	0.017836	0.079732
ENSMUSG00000019230	Lhx9	0.40096	0.437415	NA	0.014285	0.906315	0.949262	0.278121	0.0696512	0.195163
ENSMUSG00000019232	Etnppl	0.0532789	0.970471	NA	-0.0606864	0.547637	0.714799	NA	NA	NA
ENSMUSG00000019254	Ppp1r12c	-0.00896773	0.974543	0.999702	0.431158	0.00205477	0.0145788	0.407548	0.0104766	0.0563242
ENSMUSG00000019256	Ahr	0.835406	0.130601	NA	0.11309	0.36812	0.561171	0.88635	0.00324131	0.0254393
ENSMUSG00000019261	Map1s	0.430534	0.186297	0.999702	-0.309881	0.0540962	0.154439	-0.00647496	0.954536	0.978847
ENSMUSG00000019295	Tmem129	-0.0946815	0.60167	NA	0.294975	0.00339829	0.0209812	0.218746	0.0548082	0.167188
ENSMUSG00000019297	Nop9	-0.132508	0.656293	NA	-0.144392	0.269375	0.462073	-0.208868	0.114296	0.270315
ENSMUSG00000019302	Atp6v0a1	-0.000944426	0.998068	0.999702	-0.044092	0.720545	0.836461	-0.0188161	0.877594	0.938982
ENSMUSG00000019303	Psmc3ip	-0.133758	0.699537	NA	-0.106805	0.400012	0.59161	-0.128367	0.314622	0.520502
ENSMUSG00000019320	Noxo1	0.0894559	0.977909	NA	-0.0106972	0.800572	NA	NA	NA	NA
ENSMUSG00000019326	Aoc3	4.43084	0.00410059	NA	1.9559	0.00161292	0.0122512	6.61834	1.29e-08	1.51e-06
ENSMUSG00000019338	Zfp687	0.150843	0.469978	0.999702	-0.043262	0.620044	0.766327	0.0908994	0.439443	0.636264
ENSMUSG00000019362	D8Ertd738e	-0.423718	0.00840768	NA	0.455284	6.77e-05	0.00109103	0.0931642	0.320186	0.526429
ENSMUSG00000019368	Sec14l4	0.387969	0.777424	NA	-0.184025	0.152048	0.315742	NA	NA	NA
ENSMUSG00000019370	Calm3	-0.0270144	0.938295	0.999702	0.0428193	0.726115	0.839707	0.0359812	0.755171	0.869888
ENSMUSG00000019373	Cops3	-0.298805	0.21719	0.999702	0.0116036	0.922159	0.957138	-0.172661	0.150742	0.325787
ENSMUSG00000019428	Fkbp8	-0.235643	0.120377	0.954338	0.516257	8.45e-08	5.71e-06	0.310398	0.00233462	0.0201787
ENSMUSG00000019432	Ddx39b	0.277214	0.125429	0.962513	-0.592321	9.18e-08	6.04e-06	-0.264315	0.0139826	0.0679883
ENSMUSG00000019433	Gipc1	-0.105077	0.589239	NA	-0.046401	0.682236	0.81059	-0.101024	0.325503	0.530975
ENSMUSG00000019437	Tlcd1	-0.335613	0.0614963	NA	0.395063	0.00103549	0.00886838	0.114571	0.28365	0.487472
ENSMUSG00000019461	Plscr3	-0.0640891	0.844673	0.999702	0.0818711	0.508109	0.683434	0.045312	0.703746	0.8387
ENSMUSG00000019464	Ptger1	-2.20141	0.17407	NA	1.32596	0.00324773	0.0202286	NA	NA	NA
ENSMUSG00000019467	Arhgef25	0.29156	0.366115	0.999702	-0.172457	0.161581	0.329159	0.0446823	0.714816	0.844762
ENSMUSG00000019470	Xab2	-0.0192293	0.893006	0.999702	-0.120865	0.228857	0.414619	-0.11295	0.143051	0.31446
ENSMUSG00000019471	Cdc37	-0.10368	0.530803	0.999702	0.0412829	0.629858	0.773168	-0.0133898	0.89291	0.948925
ENSMUSG00000019478	Rab4a	-0.026726	0.920419	NA	0.149584	0.215809	0.400151	0.119694	0.340496	0.546082
ENSMUSG00000019487	Trip10	-0.15219	0.271848	0.999702	0.153563	0.11497	0.26004	0.0596693	0.428904	0.627015
ENSMUSG00000019494	Cops6	0.457447	0.0377748	0.563188	-0.562152	0.000373653	0.00419947	-0.127946	0.14917	0.324159
ENSMUSG00000019505	Ubb	-0.159261	0.428348	0.999702	0.382373	0.00159774	0.012165	0.267156	0.0173001	0.0785024
ENSMUSG00000019518	Ap4m1	-0.389796	0.128376	NA	0.43337	0.00255024	0.016966	0.1009	0.396993	0.599465
ENSMUSG00000019528	Gyg	-0.468017	0.0371522	0.560769	0.144366	0.253743	0.443875	-0.189343	0.0436096	0.142969
ENSMUSG00000019539	Rcn3	0.0313146	0.933759	0.999702	0.523549	0.00702022	0.0355348	0.658417	0.000367014	0.00508087
ENSMUSG00000019558	Slc6a8	-0.0414145	0.808245	0.999702	-0.085599	0.327027	0.52202	-0.0811481	0.439167	0.636003
ENSMUSG00000019564	Arid3a	-0.273721	0.523826	NA	0.115921	0.383463	0.575512	-0.0111553	0.917977	0.961771
ENSMUSG00000019577	Pdk4	0.0726943	0.91172	NA	2.26439	1.33e-09	1.82e-07	2.36432	1.56e-09	2.66e-07
ENSMUSG00000019578	Ubxn6	-0.477368	0.0451358	0.616856	0.46765	0.000747187	0.00703431	0.065651	0.555111	0.733403
ENSMUSG00000019579	Mydgf	-0.102982	0.647972	0.999702	0.399182	0.00103034	0.00885343	0.309079	0.0183854	0.0812662
ENSMUSG00000019590	Cyb561	0.161936	0.831005	NA	0.215508	0.132503	0.28653	0.115903	0.192361	0.381156
ENSMUSG00000019647	Sema6a	-0.0553139	0.89705	NA	0.891296	0.000229382	0.0028929	0.669758	0.00793921	0.0469415
ENSMUSG00000019659	Ccdc12	0.178089	0.415785	NA	0.0101199	0.924988	0.958967	0.16899	0.155881	0.332715
ENSMUSG00000019689	Fmc1	-0.161052	0.647049	NA	-0.15437	0.252934	0.443009	-0.195104	0.156101	0.333024
ENSMUSG00000019699	Akt3	0.185334	0.559471	0.999702	-0.0904903	0.454317	0.638741	0.0450771	0.710082	0.842239
ENSMUSG00000019710	Mrpl24	-0.10254	0.71804	NA	0.0831378	0.515158	0.689411	0.0463609	0.687686	0.827757
ENSMUSG00000019715	Gle1	-0.0366635	0.8645	NA	-0.0307043	0.783109	0.874789	-0.0265927	0.803908	0.898601
ENSMUSG00000019718	L3hypdh	-0.186394	0.490753	NA	0.0437572	0.722819	0.837688	-0.0502569	0.66556	0.813976
ENSMUSG00000019726	Lyst	0.0484148	0.8767	NA	0.119816	0.365077	0.558545	0.190862	0.139249	0.309041
ENSMUSG00000019731	Slc35e1	-0.365265	0.153194	NA	0.243391	0.064236	0.173759	-0.00219323	0.98443	0.992824
ENSMUSG00000019732	Calr3	-0.210124	0.737993	NA	-0.566376	0.0158649	0.0643718	-0.810337	0.00491513	0.0342501
ENSMUSG00000019734	Tmc4	-0.395847	0.456692	NA	0.647774	7.14e-05	0.00113967	0.0656938	0.475074	0.666613
ENSMUSG00000019738	Polr2i	-0.227056	0.28402	0.999702	0.261451	0.03226	0.106888	0.0995298	0.361875	0.567554
ENSMUSG00000019761	Krt10	0.0975573	0.883444	NA	0.0959265	0.405052	0.595941	0.10471	0.296926	0.502568
ENSMUSG00000019763	Rmnd1	-0.0665674	0.822798	NA	-0.0817223	0.482788	0.661584	-0.0701652	0.564456	0.739438
ENSMUSG00000019767	Ccdc170	-0.981587	0.690811	NA	0.0323211	0.539097	NA	NA	NA	NA
ENSMUSG00000019768	Esr1	NA	NA	NA	NA	NA	NA	NA	NA	NA
ENSMUSG00000019772	Vip	NA	NA	NA	NA	NA	NA	NA	NA	NA
ENSMUSG00000019773	Fbxo5	-0.0529708	0.916364	NA	-0.700329	0.00221287	0.0153991	-0.611503	0.00806057	0.0473409
ENSMUSG00000019774	Mtrf1l	0.0292225	0.924706	NA	-0.309804	0.0427579	0.130787	-0.228071	0.101596	0.250431
ENSMUSG00000019775	Rgs17	-0.0147124	0.978248	NA	0.645897	0.000223141	0.00283429	0.147283	0.151495	0.326858
ENSMUSG00000019777	Hdac2	-0.0612243	0.730649	0.999702	-0.0689974	0.502506	0.679714	-0.0848408	0.405023	0.605734
ENSMUSG00000019779	Frk	0.0788858	0.787714	NA	0.634191	2.29e-05	0.000474402	0.693178	0.000337538	0.00477176
ENSMUSG00000019782	Rwdd1	-0.150866	0.537322	0.999702	-0.0980641	0.365015	0.558517	-0.156957	0.205009	0.397589
ENSMUSG00000019790	Stxbp5	-0.024774	0.90178	0.999702	-0.128103	0.231842	0.417715	-0.102824	0.366686	0.572744
ENSMUSG00000019791	Hint3	-0.0641967	0.873313	NA	-0.0110472	0.929418	0.961675	-0.020431	0.858932	0.930279
ENSMUSG00000019792	Trmt11	-0.0144101	0.967939	NA	-0.0996001	0.448523	0.634184	-0.07648	0.530899	0.714573
ENSMUSG00000019794	Katna1	0.0537719	0.787988	NA	-0.174491	0.155259	0.320304	-0.101721	0.356578	0.562409
ENSMUSG00000019795	Pcmt1	-0.0997757	0.456767	0.999702	-0.19098	0.042712	0.130688	-0.253158	0.0027091	0.0221592
ENSMUSG00000019796	Lrp11	-0.105737	0.64459	0.999702	0.0875852	0.447845	0.633507	0.0315205	0.781839	0.886064
ENSMUSG00000019797	Mtres1	0.570831	0.106917	NA	-0.311846	0.0601357	0.165667	0.0543673	0.637839	0.794419
ENSMUSG00000019802	Sec63	-0.0707273	0.797969	0.999702	-0.0962171	0.444157	0.630397	-0.123857	0.30085	0.506669
ENSMUSG00000019804	Snx3	0.325144	0.0411182	0.588104	-0.024804	0.792005	0.879775	0.294993	0.00390244	0.0291473
ENSMUSG00000019806	Aig1	0.362087	0.336602	NA	-0.0581331	0.650749	0.787472	0.179197	0.165022	0.345294
ENSMUSG00000019808	Adat2	0.155562	0.597838	NA	-0.619734	0.000325823	0.0037928	-0.386319	0.0141883	0.0684334
ENSMUSG00000019809	Pex3	0.200768	0.399206	0.999702	-0.391434	0.00909892	0.0431019	-0.198115	0.0769897	0.208275
ENSMUSG00000019810	Fuca2	0.0394765	0.863437	0.999702	0.120993	0.303164	0.497632	0.186407	0.108695	0.261808
ENSMUSG00000019813	Cep57l1	-0.684739	0.0602034	0.735755	0.0311966	0.802928	0.886543	-0.485309	0.00123127	0.0125486
ENSMUSG00000019814	Ltv1	0.00836943	0.981463	NA	-0.325705	0.0433217	0.132129	-0.290334	0.0510016	0.159215
ENSMUSG00000019817	Plagl1	0.0612812	0.909067	NA	-0.257934	0.098381	0.233191	-0.152269	0.220482	0.416799
ENSMUSG00000019818	Cd164	0.464791	0.0645783	0.751295	-0.935478	4.59e-07	2.15e-05	-0.458081	8.78e-05	0.00171883
ENSMUSG00000019820	Utrn	0.140957	0.531008	0.999702	-0.115855	0.28538	0.478207	0.0194078	0.863477	0.932095
ENSMUSG00000019822	Smpd2	-0.172114	0.591637	NA	0.0667955	0.607997	0.758056	-0.00341839	0.974429	0.987779
ENSMUSG00000019823	Mical1	-0.390896	0.559344	NA	0.56384	0.0153119	0.0629937	0.5731	0.0128968	0.0647106
ENSMUSG00000019826	Zbtb24	-0.0809005	0.728608	NA	0.0285969	0.796509	0.882001	-0.00472556	0.964789	0.983014
ENSMUSG00000019831	Wasf1	0.705569	0.0544297	NA	-1.11826	5.25e-06	0.000147913	-0.359923	0.0201341	0.0866783
ENSMUSG00000019832	Rab32	-0.177463	0.641375	NA	0.133369	0.325264	0.520323	0.0508697	0.67534	0.819468
ENSMUSG00000019837	Gtf3c6	0.274883	0.483559	0.999702	-0.0354674	0.779594	0.87295	0.125316	0.325704	0.53115
ENSMUSG00000019838	Slc16a10	-0.123361	0.697016	NA	-0.00656199	0.956632	0.976547	-0.0524383	0.666292	0.814349
ENSMUSG00000019841	Rev3l	-0.134708	0.707285	0.999702	0.201164	0.16175	0.329296	0.137812	0.282303	0.485799
ENSMUSG00000019842	Traf3ip2	0.0176559	0.94971	NA	0.681217	4.01e-05	0.000730136	0.732835	2.17e-05	0.000583876
ENSMUSG00000019843	Fyn	-0.156561	0.274181	0.999702	-0.0202898	0.772333	0.868767	-0.102037	0.355897	0.561664
ENSMUSG00000019845	Tube1	-0.0562643	0.904901	NA	-0.0228957	0.856942	0.918995	-0.0181323	0.864824	0.932551
ENSMUSG00000019846	Lama4	-0.192094	0.18918	0.999702	0.535882	4.35e-06	0.000128294	0.400866	9.08e-07	4.81e-05
ENSMUSG00000019849	Prep	-0.0296311	0.906705	0.999702	-0.209141	0.0504445	0.147173	-0.15155	0.226705	0.424631
ENSMUSG00000019850	Tnfaip3	-0.198989	0.776194	NA	0.609634	0.0116388	0.0512528	0.131876	0.16427	0.344161
ENSMUSG00000019853	Hebp2	-0.391587	0.25971	NA	0.759638	1.47e-07	8.43e-06	0.239483	0.101414	0.250073
ENSMUSG00000019854	Reps1	-0.0438227	0.853627	0.999702	-0.412005	0.00100144	0.00866958	-0.375801	0.00921441	0.0518537
ENSMUSG00000019856	Fam184a	0.103333	0.93856	NA	-0.111314	0.357707	0.551721	NA	NA	NA
ENSMUSG00000019857	Asf1a	-0.0887251	0.681387	NA	-0.292378	0.0167171	0.0667421	-0.329879	0.00968015	0.0534498
ENSMUSG00000019861	Gopc	0.177403	0.297255	0.999702	-0.369583	0.000328807	0.00382054	-0.148174	0.166849	0.347335
ENSMUSG00000019863	Qrsl1	0.496929	0.101867	NA	-0.676682	0.000424429	0.00463478	-0.172373	0.170451	0.351825
ENSMUSG00000019864	Rtn4ip1	0.0347597	0.933717	NA	-0.217562	0.142915	0.301461	-0.152426	0.239422	0.438705
ENSMUSG00000019866	Crybg1	0.0925717	0.917394	NA	0.162442	0.204554	0.385893	0.0598467	0.380119	0.585488
ENSMUSG00000019868	Vta1	0.006184	0.977656	0.999702	-0.053899	0.632426	0.775421	-0.0191131	0.854742	0.927938
ENSMUSG00000019873	Reep3	0.0457198	0.774252	0.999702	0.184549	0.0342433	0.111367	0.24352	0.0257178	0.100267
ENSMUSG00000019876	Pkib	-0.629849	0.617733	NA	0.185415	0.196781	0.376659	NA	NA	NA
ENSMUSG00000019877	Serinc1	0.165693	0.508411	0.999702	-0.3375	0.00492866	0.0273575	-0.123985	0.307673	0.513052
ENSMUSG00000019878	Hsf2	-0.00796587	0.96727	NA	-0.282846	0.032645	0.107798	-0.299957	0.00251675	0.0211455
ENSMUSG00000019883	Echdc1	0.0770806	0.728264	0.999702	-0.128522	0.286578	0.479355	-0.0435031	0.683541	0.825101
ENSMUSG00000019888	Mgat4c	NA	NA	NA	NA	NA	NA	NA	NA	NA
ENSMUSG00000019889	Ptprk	0.00205258	0.995278	0.999702	0.573929	0.000837516	0.00762364	0.573855	0.00235096	0.0202434
ENSMUSG00000019891	Dcbld1	-0.417597	0.111411	NA	0.291452	0.00721092	0.0363408	-0.0254471	0.83529	0.917007
ENSMUSG00000019894	Slc6a15	-0.176872	0.743295	NA	-0.816995	0.00112577	0.00941847	-0.893878	0.00156272	0.014947
ENSMUSG00000019897	Ccdc59	-0.138319	0.511458	NA	0.17188	0.152092	0.315742	0.0963387	0.358351	0.563807
ENSMUSG00000019899	Lama2	-0.739054	0.653416	NA	0.0697769	0.449338	0.635053	NA	NA	NA
ENSMUSG00000019906	Lin7a	NA	NA	NA	NA	NA	NA	NA	NA	NA
ENSMUSG00000019907	Ppp1r12a	0.0143938	0.954514	0.999702	-0.379992	0.00453611	0.0257872	-0.301238	0.0267314	0.102851
ENSMUSG00000019916	P4ha1	0.0678882	0.748257	0.999702	-0.0885087	0.446531	0.632494	-0.0108217	0.926197	0.965985
ENSMUSG00000019917	Septin10	0.0443999	0.89081	0.999702	-0.759441	2.34e-05	0.000483344	-0.665447	0.000233048	0.00361098
ENSMUSG00000019920	Lims1	0.198511	0.189288	0.999702	-0.00102526	0.989736	0.994044	0.21341	0.013993	0.0680028
ENSMUSG00000019923	Zwint	-0.0324492	0.889855	0.999702	-0.0958574	0.377747	0.569896	-0.0818086	0.47193	0.664116
ENSMUSG00000019927	Ube2d1	0.337233	0.185583	NA	-0.0890977	0.421934	0.610593	0.169999	0.183724	0.369947
ENSMUSG00000019929	Dcn	0.303614	0.608047	NA	1.70226	3.95e-07	1.91e-05	2.00126	7.12e-07	4.01e-05
ENSMUSG00000019935	Slc17a8	NA	NA	NA	NA	NA	NA	NA	NA	NA
ENSMUSG00000019942	Cdk1	-0.144192	0.674835	0.999702	-0.377216	0.011298	0.0502222	-0.409045	0.0168175	0.0768926
ENSMUSG00000019943	Atp2b1	0.133273	0.60495	0.999702	-0.0395691	0.737626	0.847156	0.0781571	0.490716	0.681319
ENSMUSG00000019944	Rhobtb1	-0.0332791	0.887911	NA	0.627499	8.26e-07	3.4e-05	0.583983	0.000371137	0.0051009
ENSMUSG00000019947	Arid5b	0.0226274	0.893959	0.999702	0.273024	0.014024	0.0589946	0.344766	0.000425615	0.00565919
ENSMUSG00000019948	Actr6	-0.257636	0.432858	NA	0.056331	0.662092	0.796266	-0.0666121	0.58067	0.751303
ENSMUSG00000019951	Uhrf1bp1l	0.117115	0.422364	0.999702	-0.0475803	0.618228	0.765348	0.0856958	0.281337	0.484647
ENSMUSG00000019952	Poc1b	0.421823	0.0875726	NA	-0.286833	0.0406082	0.12626	0.058318	0.582999	0.753685
ENSMUSG00000019960	Dusp6	-0.301876	0.444777	0.999702	0.677003	0.000865232	0.00782653	0.366582	0.0281671	0.106594
ENSMUSG00000019961	Tmpo	-0.171262	0.493706	0.999702	-0.527002	0.00030465	0.00360883	-0.668343	3.28e-06	0.000134806
ENSMUSG00000019966	Kitl	0.00268413	0.993596	0.999702	0.015808	0.901431	0.946913	0.0387176	0.753749	0.86895
ENSMUSG00000019969	Psen1	-0.19776	0.55443	0.999702	0.0403297	0.749233	0.85305	-0.0501798	0.675285	0.819468
ENSMUSG00000019970	Sgk1	-0.140067	0.760758	0.999702	0.164402	0.241806	0.429805	0.102547	0.412306	0.611428
ENSMUSG00000019971	Cep290	0.013442	0.971708	NA	-0.550235	0.00611011	0.0321352	-0.54529	0.00289738	0.0232176
ENSMUSG00000019975	Ikbip	-0.00902005	0.963293	0.999702	-0.292686	0.0104432	0.0476226	-0.253645	0.028147	0.106576
ENSMUSG00000019977	Hbs1l	0.563142	0.0304165	0.505351	-0.548482	0.00112022	0.00939682	-0.0369853	0.699147	0.835095
ENSMUSG00000019978	Epb41l2	0.091328	0.363396	0.999702	-0.185547	0.0212554	0.0795825	-0.0640414	0.342995	0.548591
ENSMUSG00000019979	Apaf1	0.257703	0.333398	0.999702	-0.0586809	0.617692	0.765111	0.141798	0.248848	0.450281
ENSMUSG00000019984	Med23	-0.772293	8.31e-07	0.00139479	0.392757	9.7e-05	0.00144125	-0.256766	0.022517	0.0923687
ENSMUSG00000019986	Ahi1	0.0610178	0.874671	NA	-0.521397	0.0114276	0.0506563	-0.504432	0.00462335	0.0327965
ENSMUSG00000019987	Arg1	NA	NA	NA	NA	NA	NA	NA	NA	NA
ENSMUSG00000019988	Nedd1	-0.432625	0.267352	NA	-0.669477	0.00102281	0.00880057	-1.09426	2.85e-06	0.000120964
ENSMUSG00000019989	Enpp3	0.167574	0.754153	NA	0.0134458	0.916042	0.954143	0.0731315	0.518991	0.705634
ENSMUSG00000019990	Pde7b	-0.29793	0.889753	NA	0.00147923	0.984478	NA	NA	NA	NA
ENSMUSG00000019992	Mtfr2	0.308697	0.507303	NA	-0.93762	0.000352131	0.00402526	-0.550158	0.00756728	0.0453759
ENSMUSG00000019996	Map7	NA	NA	NA	NA	NA	NA	NA	NA	NA
ENSMUSG00000019997	Ccn2	0.0663661	0.926486	0.999702	0.579103	0.0145514	0.0605313	0.44864	0.0212813	0.0894676
ENSMUSG00000019998	Stx7	0.137958	0.614745	NA	-0.104733	0.363258	0.556562	0.0211842	0.859102	0.930375
ENSMUSG00000020003	Pex7	-0.0616514	0.829022	NA	0.059338	0.638272	0.779171	0.0435532	0.713695	0.844139
ENSMUSG00000020009	Ifngr1	0.0233773	0.913299	NA	0.0592307	0.622205	0.76726	0.117944	0.241686	0.440999
ENSMUSG00000020014	Cfap54	-0.78518	0.535764	NA	0.282331	0.0798903	0.201191	NA	NA	NA
ENSMUSG00000020015	Cdk17	-0.332153	0.250345	NA	0.306859	0.0180691	0.0706954	0.0449905	0.709612	0.841897
ENSMUSG00000020017	Hal	0.199095	0.934841	NA	-0.0269288	0.647759	NA	NA	NA	NA
ENSMUSG00000020018	Snrpf	-0.280467	0.48731	0.999702	-0.0299523	0.811107	0.891095	-0.127405	0.313248	0.519408
ENSMUSG00000020020	Usp44	0.585174	0.706062	NA	-0.14608	0.159297	0.325809	NA	NA	NA
ENSMUSG00000020021	Fgd6	-0.0348588	0.917177	NA	-0.013214	0.912517	0.951943	-0.0042942	0.968416	0.984579
ENSMUSG00000020022	Ndufa12	0.14144	0.677873	0.999702	-0.0504942	0.684925	0.811962	0.0467915	0.677594	0.820794
ENSMUSG00000020023	Tmcc3	-0.261863	0.550597	NA	-0.104824	0.430686	0.618886	-0.235882	0.106564	0.258229
ENSMUSG00000020024	Cep83	0.040802	0.843285	NA	-0.135573	0.23205	0.417842	-0.0687506	0.521893	0.707958
ENSMUSG00000020027	Socs2	0.379833	0.318257	NA	1.01104	2.18e-11	5.77e-09	1.26331	8.72e-05	0.00171326
ENSMUSG00000020029	Nudt4	0.0547551	0.686775	NA	0.203053	0.0256443	0.0911765	0.282345	0.00538721	0.0362073
ENSMUSG00000020032	Nuak1	-0.225354	0.682181	NA	0.656535	0.00392634	0.0232577	0.200406	0.113967	0.269872
ENSMUSG00000020034	Tcp11l2	0.211859	0.690816	NA	0.315939	0.0623734	0.170207	0.506588	0.0171469	0.0779738
ENSMUSG00000020038	Cry1	0.00198039	0.994064	NA	0.109933	0.382169	0.574044	0.122562	0.328846	0.534141
ENSMUSG00000020042	Btbd11	-0.267828	0.882842	NA	-0.00254991	0.974216	0.985938	NA	NA	NA
ENSMUSG00000020044	Timp3	0.178458	0.489191	0.999702	0.103644	0.414049	0.603507	0.312903	0.00904495	0.0512025
ENSMUSG00000020048	Hsp90b1	0.0366597	0.891141	0.999702	-0.224085	0.101616	0.238104	-0.181304	0.130861	0.29614
ENSMUSG00000020051	Pah	NA	NA	NA	NA	NA	NA	NA	NA	NA
ENSMUSG00000020053	Igf1	NA	NA	NA	NA	NA	NA	NA	NA	NA
ENSMUSG00000020056	Washc3	0.144008	0.303614	0.999702	-0.0680238	0.486791	0.665402	0.0885321	0.264441	0.46636
ENSMUSG00000020057	Dram1	0.201838	0.674115	NA	-0.0832545	0.516115	0.690036	0.0105464	0.925503	0.965438
ENSMUSG00000020063	Sirt1	-0.304319	0.203362	0.999702	-0.14302	0.254462	0.444582	-0.417965	0.000313393	0.0045191
ENSMUSG00000020064	Herc4	-0.161679	0.300808	0.999702	-0.000135406	0.999572	0.999651	-0.103195	0.246641	0.447744
ENSMUSG00000020069	Hnrnph3	0.108495	0.681359	NA	-0.222234	0.08731	0.213608	-0.0973771	0.409864	0.609484
ENSMUSG00000020070	Rufy2	0.0600307	0.85258	0.999702	-0.0482887	0.707423	0.827052	0.0104426	0.932468	0.968903
ENSMUSG00000020072	Pbld2	-0.492514	0.745341	NA	0.0377582	0.699637	0.821504	NA	NA	NA
ENSMUSG00000020074	Ccar1	-0.351065	0.111906	0.930252	-0.0458735	0.690297	0.815211	-0.332992	0.00226147	0.0196803
ENSMUSG00000020075	Ddx21	-0.155064	0.628984	0.999702	-0.691081	3.78e-06	0.000112954	-0.737681	0.000285151	0.00422371
ENSMUSG00000020076	Ddx50	-0.132096	0.533225	0.999702	-0.0111138	0.918371	0.955552	-0.0883025	0.362887	0.568284
ENSMUSG00000020077	Srgn	NA	NA	NA	NA	NA	NA	NA	NA	NA
ENSMUSG00000020078	Vps26a	0.184378	0.667644	0.999702	-0.519304	0.00786156	0.0387284	-0.256816	0.0847678	0.222219
ENSMUSG00000020079	Supv3l1	-0.0219501	0.891861	NA	-0.136294	0.166676	0.336789	-0.115786	0.235493	0.434051
ENSMUSG00000020080	Hkdc1	0.592218	0.383368	NA	-0.0933644	0.47562	0.65655	0.0773031	0.411265	0.610675
ENSMUSG00000020081	Tacr2	-1.16023	0.169995	NA	-0.0779372	0.478415	0.658416	-0.329863	0.0164737	0.075803
ENSMUSG00000020085	Aifm2	-0.0309866	0.890958	0.999702	-0.212667	0.0895219	0.217677	-0.200409	0.0937674	0.23822
ENSMUSG00000020086	Macroh2a2	-0.136283	0.55374	NA	-0.184137	0.159245	0.325801	-0.293983	0.017683	0.0793896
ENSMUSG00000020087	Tysnd1	-0.0951907	0.745422	NA	-0.0444537	0.722508	0.837688	-0.0758456	0.52675	0.711563
ENSMUSG00000020088	Sar1a	0.131112	0.534773	0.999702	0.204527	0.0362309	0.116107	0.327183	0.012409	0.0630655
ENSMUSG00000020089	Ppa1	-0.130254	0.767181	0.999702	-0.416437	0.0187882	0.0725923	-0.428483	0.0209211	0.0886378
ENSMUSG00000020091	Eif4ebp2	0.196238	0.572536	NA	0.265066	0.047284	0.140301	0.332823	0.0451743	0.146047
ENSMUSG00000020092	Pald1	-0.545364	0.0191394	NA	-0.0214656	0.851046	0.914785	-0.404394	0.0102597	0.0556772
ENSMUSG00000020097	Sgpl1	-0.103598	0.628949	0.999702	0.0377305	0.718798	0.834665	-0.0126712	0.911263	0.958628
ENSMUSG00000020099	Unc5b	0.0724404	0.861018	NA	0.998245	1.33e-05	0.000308956	1.11191	3.27e-06	0.000134806
ENSMUSG00000020100	Slc29a3	0.0566325	0.903134	NA	0.0897614	0.494458	0.672192	0.0811521	0.481407	0.672887
ENSMUSG00000020101	Vsir	0.267794	0.858043	NA	-0.00520472	0.930355	0.962018	0.00749087	0.86823	0.933599
ENSMUSG00000020105	Lrig3	-0.322281	0.199231	0.999702	0.411995	0.00351233	0.0214352	0.140788	0.243092	0.44306
ENSMUSG00000020107	Anapc16	0.00504464	0.973931	0.999702	0.355821	3.21e-05	0.000612563	0.378141	0.00071149	0.00836897
ENSMUSG00000020108	Ddit4	-0.490234	0.416279	0.999702	0.114707	0.370829	0.563139	-0.0348367	0.7476	0.865701
ENSMUSG00000020109	Dnajb12	0.159779	0.445617	0.999702	-0.23289	0.0630959	0.171576	-0.0784011	0.431294	0.629463
ENSMUSG00000020111	Micu1	-0.0552028	0.839405	0.999702	0.443669	0.00084716	0.00769595	0.384924	0.00998857	0.0547289
ENSMUSG00000020114	Cand1	0.0698467	0.565004	0.999702	-0.384124	4.64e-05	0.000811669	-0.278858	0.000425073	0.00565857
ENSMUSG00000020115	Tbk1	0.0159767	0.919063	0.999702	-0.188525	0.0177652	0.0698452	-0.118299	0.258326	0.46019
ENSMUSG00000020116	Pno1	-0.286072	0.512115	NA	-0.232831	0.119904	0.26753	-0.397069	0.0263378	0.10189
ENSMUSG00000020121	Srgap1	0.584246	0.269084	NA	0.0187724	0.884059	0.935707	0.134472	0.194653	0.383768
ENSMUSG00000020122	Egfr	-0.368512	0.505519	NA	0.624858	0.00880869	0.0420565	0.250642	0.0877865	0.227938
ENSMUSG00000020124	Usp15	-0.0529043	0.736475	0.999702	-0.227577	0.0199279	0.0759102	-0.237542	0.0123964	0.0630294
ENSMUSG00000020128	Vps54	0.238949	0.41418	0.999702	-0.0336867	0.778939	0.872587	0.105959	0.396269	0.598987
ENSMUSG00000020130	Tbc1d15	0.0618321	0.727749	0.999702	-0.400648	0.00160067	0.0121728	-0.328205	0.00070495	0.00830186
ENSMUSG00000020131	Pcsk4	0.0959755	0.898589	NA	-0.23389	0.105554	0.244943	-0.100333	0.302377	0.508119
ENSMUSG00000020132	Rab21	0.19431	0.282099	0.999702	-0.0616282	0.549511	0.716572	0.126922	0.206109	0.398995
ENSMUSG00000020133	2310011J03Rik	-0.251743	0.415381	NA	0.493793	0.00277227	0.0179724	0.248575	0.0813987	0.216212
ENSMUSG00000020134	Peli1	-0.0893987	0.683693	NA	-0.0750065	0.522629	0.695087	-0.10686	0.354672	0.560479
ENSMUSG00000020135	Apc2	-0.526272	0.691724	NA	0.0843435	0.499383	0.676859	NA	NA	NA
ENSMUSG00000020137	Thap2	-0.373058	0.375634	NA	-0.408269	0.0249184	0.0893967	-0.635256	0.00818881	0.0478972
ENSMUSG00000020142	Slc1a4	-0.230777	0.309982	0.999702	0.40319	0.00256678	0.0169985	0.21866	0.060161	0.176894
ENSMUSG00000020143	Dock2	-1.1963	0.434695	NA	0.154231	0.136604	0.292435	NA	NA	NA
ENSMUSG00000020149	Rab1a	0.216348	0.450872	0.999702	0.0422743	0.756306	0.858137	0.276151	0.0124282	0.0631317
ENSMUSG00000020150	Gamt	-0.146307	0.565072	0.999702	0.708938	7.11e-06	0.000183414	0.585297	0.000200811	0.00324791
ENSMUSG00000020151	Ptprr	-1.4384	0.126098	NA	-0.868482	0.00190824	0.0137932	-0.147839	0.00999708	0.0547494
ENSMUSG00000020152	Actr2	0.0239583	0.88486	0.999702	-0.435749	0.000607507	0.0060229	-0.410982	3.27e-07	2.11e-05
ENSMUSG00000020153	Ndufs7	0.0883868	0.599032	0.999702	0.0841822	0.390769	0.582232	0.189153	0.0663755	0.188525
ENSMUSG00000020154	Ptprb	NA	NA	NA	NA	NA	NA	NA	NA	NA
ENSMUSG00000020156	Pwwp3a	-0.057781	0.800879	0.999702	-0.0860973	0.447238	0.633204	-0.0939021	0.408524	0.608502
ENSMUSG00000020160	Meis1	0.210213	0.346505	NA	0.264078	0.0368707	0.117505	0.523268	5.65e-05	0.00123315
ENSMUSG00000020163	Uqcr11	0.009286	0.964751	0.999702	0.419124	2.94e-05	0.000579693	0.415968	0.00267197	0.0219339
ENSMUSG00000020166	Cnot2	0.174883	0.449101	0.999702	-0.308977	0.0273098	0.0951651	-0.157578	0.10829	0.261133
ENSMUSG00000020167	Tcf3	-0.196721	0.354757	0.999702	0.100868	0.378038	0.5702	-0.014	0.884121	0.943002
ENSMUSG00000020170	Frs2	-0.350742	0.0813026	NA	0.0586007	0.561542	0.724828	-0.179644	0.123303	0.283883
ENSMUSG00000020171	Yeats4	-0.102631	0.683562	NA	-0.0420525	0.688689	0.814004	-0.0649652	0.589847	0.758963
ENSMUSG00000020173	Cobl	-1.08307	0.64648	NA	-0.0373722	0.358006	0.551983	-0.08615	0.0410198	0.137032
ENSMUSG00000020175	Rab36	0.66441	0.207684	NA	0.167981	0.231064	0.416894	0.656451	0.00977641	0.0538503
ENSMUSG00000020176	Grb10	-0.129598	0.571245	0.999702	0.351795	0.00512487	0.0282399	0.257078	0.0315147	0.115208
ENSMUSG00000020180	Snrpd3	0.299297	0.380095	0.999702	-0.381049	0.0183291	0.0714048	-0.0990302	0.416897	0.615919
ENSMUSG00000020181	Nav3	-0.367462	0.337408	0.999702	-0.383121	0.0112208	0.0500014	-0.603664	0.00432236	0.031491
ENSMUSG00000020182	Ddc	-0.6415	0.620358	NA	0.126029	0.328139	0.522679	NA	NA	NA
ENSMUSG00000020183	Cpm	-0.748996	0.577796	NA	0.157344	0.232302	0.418176	NA	NA	NA
ENSMUSG00000020184	Mdm2	-0.0560495	0.630302	0.999702	-0.262249	8.35e-05	0.001278	-0.260302	0.00549642	0.0366268
ENSMUSG00000020185	E2f7	0.139277	0.764313	0.999702	-0.643077	0.00297154	0.0188787	-0.382356	0.02976	0.110741
ENSMUSG00000020186	Csrp2	-0.567128	0.239456	0.999702	0.282693	0.0604482	0.166275	-0.036829	0.735927	0.858193
ENSMUSG00000020189	Osbpl8	-0.313612	0.338427	0.999702	-0.00905915	0.938396	0.966399	-0.181098	0.168047	0.348688
ENSMUSG00000020190	Mknk2	-0.153347	0.735276	0.999702	0.150929	0.271071	0.463962	0.0633725	0.59253	0.760916
ENSMUSG00000020196	Cabin1	0.322971	0.106476	NA	-0.267816	0.0130142	0.0559136	0.0364978	0.744151	0.863547
ENSMUSG00000020198	Ap3d1	-0.102029	0.511268	0.999702	0.172793	0.0959004	0.228935	0.124589	0.148012	0.322385
ENSMUSG00000020205	Phlda1	0.33368	0.580341	NA	-0.0840055	0.445721	0.631487	0.00689768	0.95415	0.978807
ENSMUSG00000020211	Sf3a2	-0.0834364	0.741675	0.999702	-0.246868	0.0655654	0.176132	-0.30272	0.0167023	0.0764349
ENSMUSG00000020212	Mdm1	-0.11874	0.675082	NA	-0.262977	0.049462	0.144993	-0.280146	0.053283	0.163832
ENSMUSG00000020219	Timm13	-0.0743129	0.74933	0.999702	0.233543	0.0640162	0.173386	0.2102	0.0639764	0.184228
ENSMUSG00000020220	Vps13d	0.100476	0.758377	0.999702	-0.222583	0.0880042	0.214768	-0.0746299	0.541447	0.722287
ENSMUSG00000020224	Llph	0.0365068	0.916664	0.999702	-0.152094	0.23771	0.42544	-0.0661129	0.58014	0.751121
ENSMUSG00000020225	Tmbim4	0.00946263	0.968242	0.999702	0.0718942	0.570744	0.732389	0.11679	0.275778	0.479258
ENSMUSG00000020228	Helb	0.0402886	0.825244	NA	-0.160802	0.177108	0.350626	-0.108906	0.239881	0.439308
ENSMUSG00000020230	Prmt2	0.142993	0.645445	0.999702	0.0627545	0.623222	0.768066	0.190197	0.142926	0.3143
ENSMUSG00000020231	Dip2a	-0.00499474	0.977163	0.999702	0.159478	0.110763	0.253494	0.181209	0.0857198	0.223817
ENSMUSG00000020232	Hmg20b	-0.300557	0.355891	0.999702	0.0529924	0.680788	0.809705	-0.102198	0.402184	0.603119
ENSMUSG00000020235	Fzr1	-0.0599188	0.735773	0.999702	-0.0371533	0.711108	0.8298	-0.0511956	0.613912	0.77651
ENSMUSG00000020238	Ncln	-0.121869	0.648258	0.999702	0.295471	0.0169182	0.0673123	0.187166	0.146628	0.320265
ENSMUSG00000020241	Col6a2	-0.109049	0.538871	0.999702	1.06156	9.28e-19	9.83e-16	0.988445	2.66e-16	2.34e-13
ENSMUSG00000020246	Hcfc2	0.175002	0.404087	NA	-0.0556124	0.587577	0.744659	0.101926	0.371096	0.57703
ENSMUSG00000020248	Nfyb	-0.574989	0.0249373	NA	-0.107556	0.330893	0.525043	-0.56075	0.00112579	0.0117997
ENSMUSG00000020250	Txnrd1	0.106176	0.846491	0.999702	-1.08805	2.12e-05	0.000446233	-0.558085	0.0147595	0.0703813
ENSMUSG00000020251	Glt8d2	-0.16148	0.61627	NA	0.494362	0.00166741	0.01256	0.32065	0.0348399	0.123265
ENSMUSG00000020253	Ppm1m	-0.359838	0.0416975	NA	0.320416	0.00234781	0.0160221	0.0259337	0.816252	0.906707
ENSMUSG00000020255	D10Wsu102e	-0.0665653	0.896689	NA	-0.145994	0.285589	0.478493	-0.119707	0.320577	0.526846
ENSMUSG00000020256	Aldh1l2	0.265947	0.572103	0.999702	0.149387	0.274691	0.467763	0.352226	0.0395962	0.134078
ENSMUSG00000020257	Wdr82	-0.165637	0.414763	0.999702	0.0138731	0.90179	0.947168	-0.0812427	0.43957	0.636264
ENSMUSG00000020258	Glyctk	0.75335	0.342355	NA	0.121373	0.235486	0.422233	1.12034	0.00171121	0.0159606
ENSMUSG00000020260	Pofut2	0.247161	0.31846	0.999702	0.173496	0.0976734	0.231989	0.380564	0.0117651	0.0607257
ENSMUSG00000020261	Slc36a1	0.0271808	0.931711	NA	0.634124	0.000136277	0.0018998	0.657411	0.000623903	0.00750193
ENSMUSG00000020262	Adarb1	-0.0677493	0.71614	0.999702	0.830185	2.66e-19	3.38e-16	0.764403	3.02e-07	1.97e-05
ENSMUSG00000020263	Appl2	0.125588	0.541379	0.999702	0.0103874	0.926907	0.959782	0.128334	0.260516	0.46237
ENSMUSG00000020264	Slc36a2	-0.342994	0.810064	NA	0.015678	0.881053	0.933836	NA	NA	NA
ENSMUSG00000020265	Sumo3	-0.109741	0.734174	NA	-0.306359	0.0481864	0.14245	-0.387017	0.013743	0.0670727
ENSMUSG00000020267	Hint1	-0.205735	0.441525	0.999702	0.270785	0.0140438	0.0590194	0.0934192	0.468148	0.66111
ENSMUSG00000020268	Lyrm7	0.143398	0.835039	NA	-0.129427	0.201776	0.382243	-0.158185	0.177331	0.360733
ENSMUSG00000020271	Fbxw11	0.465054	0.0266958	0.481546	-0.279835	0.0325982	0.107699	0.132182	0.136053	0.303741
ENSMUSG00000020272	Stk10	0.0950636	0.697789	NA	-0.0466191	0.681835	0.810265	0.0459207	0.691634	0.829756
ENSMUSG00000020273	Papolg	-0.289374	0.3747	NA	0.344674	0.0125821	0.0544462	0.0784083	0.522455	0.708356
ENSMUSG00000020275	Rel	0.0292097	0.952441	NA	0.104465	0.429454	0.618025	0.109691	0.354808	0.560479
ENSMUSG00000020277	Pfkl	-0.0310635	0.914564	0.999702	-0.122744	0.345604	0.540066	-0.131943	0.260752	0.462708
ENSMUSG00000020280	Pus10	-0.0128321	0.968755	NA	-0.97275	9.62e-08	6.08e-06	-0.92148	7.47e-06	0.000255651
ENSMUSG00000020282	Rhbdf1	-0.0301192	0.883084	0.999702	0.225085	0.0615181	0.168452	0.233222	0.0420731	0.139249
ENSMUSG00000020283	Pex13	-0.215297	0.492608	NA	0.0323349	0.798783	0.883453	-0.0737393	0.536027	0.718662
ENSMUSG00000020284	Cfap410	-0.365405	0.0879895	0.857199	0.399473	0.000352581	0.00402678	0.0743318	0.525773	0.711
ENSMUSG00000020287	Mpg	0.205997	0.510769	NA	-0.165655	0.217482	0.401976	-0.0070989	0.951079	0.977275
ENSMUSG00000020288	Ahsa2	0.0604198	0.767632	0.999702	-0.135402	0.215886	0.400151	-0.0512141	0.631027	0.78982
ENSMUSG00000020289	Nprl3	-0.0874495	0.688202	0.999702	0.182893	0.153442	0.31769	0.161129	0.129801	0.294265
ENSMUSG00000020290	Xpo1	-0.403335	0.33738	0.999702	-0.47431	0.0133466	0.0569178	-0.925419	3.65e-05	0.000878456
ENSMUSG00000020300	Cpeb4	0.0298232	0.945685	NA	-0.0276752	0.827115	0.899756	0.00320291	0.980124	0.991243
ENSMUSG00000020303	Stc2	0.178734	0.714021	NA	-0.527149	0.0106473	0.048276	-0.244072	0.0965269	0.241846
ENSMUSG00000020305	Asb3	-0.142036	0.583716	NA	0.194521	0.100366	0.23588	0.083516	0.492717	0.682905
ENSMUSG00000020307	Cdc34	-0.196833	0.489663	0.999702	0.300669	0.0305617	0.10283	0.165581	0.18222	0.367946
ENSMUSG00000020308	Tpgs1	-0.095041	0.705963	0.999702	0.381485	0.0104241	0.0475694	0.331277	0.0154385	0.0727399
ENSMUSG00000020309	Chac2	0.00457576	0.987518	NA	-0.0824465	0.526589	0.698307	-0.0813126	0.480053	0.671734
ENSMUSG00000020311	Erlec1	-0.204145	0.51158	0.999702	0.0267068	0.825348	0.89881	-0.0667275	0.583762	0.754018
ENSMUSG00000020312	Shc2	-0.396409	0.138453	NA	1.13914	2.27e-14	1.17e-11	0.680337	0.000828487	0.00937995
ENSMUSG00000020315	Sptbn1	0.14359	0.558873	0.999702	0.120041	0.336915	0.531134	0.292709	0.0131538	0.0653412
ENSMUSG00000020319	Wdpcp	-0.0753992	0.885428	NA	-0.116262	0.36497	0.558516	-0.114845	0.328315	0.533507
ENSMUSG00000020321	Mdh1	-0.153901	0.266297	0.999702	-0.0729655	0.454151	0.638587	-0.186741	0.0130544	0.0650546
ENSMUSG00000020325	Fstl3	0.00962054	0.977378	NA	0.0596757	0.641712	0.78104	0.0652212	0.590131	0.759157
ENSMUSG00000020326	Ccng1	0.237017	0.434898	0.999702	-0.0201186	0.848623	0.913271	0.157712	0.210345	0.404591
ENSMUSG00000020328	Nudcd2	-0.193492	0.388195	0.999702	0.0741345	0.524367	0.696524	-0.0375224	0.693958	0.831717
ENSMUSG00000020329	Polrmt	-0.00978287	0.955703	0.999702	-0.215309	0.0563312	0.158718	-0.195883	0.0545829	0.166664
ENSMUSG00000020330	Hmmr	0.113863	0.710275	0.999702	-0.901017	6.81e-07	2.92e-05	-0.727939	5.27e-05	0.00116179
ENSMUSG00000020333	Acsl6	NA	NA	NA	NA	NA	NA	NA	NA	NA
ENSMUSG00000020334	Slc22a4	0.107811	0.813106	NA	-0.138241	0.304883	0.499744	-0.0672571	0.565151	0.739785
ENSMUSG00000020335	Zfp354b	-0.623593	0.646176	NA	0.101214	0.403324	0.594432	NA	NA	NA
ENSMUSG00000020340	Cyfip2	0.298836	0.683995	NA	0.00109939	0.993296	0.996435	0.0788474	0.443428	0.639904
ENSMUSG00000020346	Mgat1	-0.202404	0.235915	0.999702	0.123476	0.251517	0.441502	-0.00777339	0.9222	0.96419
ENSMUSG00000020349	Ppp2ca	0.057069	0.589271	0.999702	-0.0759025	0.347314	0.541679	0.00931931	0.888482	0.945537
ENSMUSG00000020354	Sgcd	-0.19155	0.404904	NA	0.225484	0.0736265	0.1904	0.0999448	0.369532	0.575852
ENSMUSG00000020358	Hnrnpab	0.154315	0.59057	0.999702	-0.491447	0.00262662	0.0172851	-0.310649	0.0209362	0.0886688
ENSMUSG00000020359	Phykpl	0.0338738	0.886595	NA	-0.0514138	0.663427	0.797267	-0.000756134	0.993403	0.996834
ENSMUSG00000020361	Hspa4	-0.0331459	0.862459	0.999702	-0.380371	0.000950988	0.00835238	-0.355125	0.00404028	0.0298261
ENSMUSG00000020362	Cnot6	-0.954557	0.0718962	0.79461	-1.51849	4.97e-20	7.89e-17	-2.29006	5.43e-08	5.09e-06
ENSMUSG00000020363	Gfpt2	0.175748	0.502406	NA	0.208652	0.119118	0.266344	0.4078	0.00619722	0.0395704
ENSMUSG00000020364	Zfp354a	-0.621399	0.139998	NA	0.00314332	0.981495	0.989524	-0.275838	0.0734017	0.201961
ENSMUSG00000020366	Mapk9	0.193124	0.537048	0.999702	-0.451288	0.00239156	0.0162509	-0.181992	0.170362	0.351705
ENSMUSG00000020368	Canx	-0.146635	0.411974	0.999702	-0.163114	0.139479	0.296664	-0.269765	0.0111167	0.0584726
ENSMUSG00000020372	Rack1	-1.12214	0.00241625	0.136491	0.478245	2.36e-05	0.000485109	-0.306569	0.0549936	0.167381
ENSMUSG00000020375	Rufy1	0.00281589	0.987894	NA	-0.00706965	0.942505	0.968996	0.0246536	0.817688	0.907528
ENSMUSG00000020376	Rnf130	-0.185495	0.38572	0.999702	0.184119	0.0810985	0.203106	0.0471238	0.674801	0.819457
ENSMUSG00000020377	Ltc4s	NA	NA	NA	NA	NA	NA	NA	NA	NA
ENSMUSG00000020380	Rad50	0.18301	0.594861	NA	-0.867893	4.06e-05	0.000738341	-0.654465	0.000265193	0.00399011
ENSMUSG00000020381	Mrnip	0.0668559	0.870607	NA	-0.41648	0.0210701	0.0790516	-0.239655	0.101094	0.249625
ENSMUSG00000020385	Clk4	0.0512801	0.773457	0.999702	-0.0367729	0.695887	0.818918	0.0350115	0.749502	0.866705
ENSMUSG00000020386	Sar1b	-0.172717	0.267112	NA	0.067981	0.505132	0.681443	-0.0404047	0.662863	0.812241
ENSMUSG00000020387	Jade2	-0.00462019	0.986114	NA	-0.0454491	0.67786	0.807888	-0.0133442	0.909693	0.958357
ENSMUSG00000020388	Pdlim4	-0.822109	0.713809	NA	0.037942	0.55821	NA	NA	NA	NA
ENSMUSG00000020389	Cdkl3	1.07201	0.122376	NA	-0.908062	0.000122509	0.00174229	0.0103992	0.906225	0.956585
ENSMUSG00000020390	Ube2b	-0.116253	0.624598	0.999702	0.468612	0.000729203	0.00692144	0.379488	0.00529926	0.0359245
ENSMUSG00000020392	Cdkn2aipnl	-0.0978642	0.727375	NA	0.0669285	0.584302	0.741841	0.0238915	0.842322	0.920133
ENSMUSG00000020393	Kremen1	0.170791	0.555706	NA	0.619392	4.94e-05	0.000849307	0.777719	0.000146134	0.00254344
ENSMUSG00000020396	Nefh	-1.76424	0.26491	NA	0.285681	0.0311061	NA	NA	NA	NA
ENSMUSG00000020397	Med7	0.0835404	0.722385	0.999702	-0.02702	0.820598	0.895873	0.0642663	0.537407	0.719669
ENSMUSG00000020399	Havcr2	-0.0833912	0.847944	NA	-0.112181	0.400945	0.59221	-0.12817	0.31378	0.519408
ENSMUSG00000020400	Tnip1	-0.113543	0.68132	0.999702	0.419469	0.0066478	0.034112	0.354541	0.0107955	0.0574152
ENSMUSG00000020402	Vdac1	0.0714172	0.764581	0.999702	-0.142861	0.222816	0.40741	-0.0521363	0.639411	0.795697
ENSMUSG00000020407	Upp1	-0.0905339	0.886113	NA	-0.298668	0.0694538	0.182773	-0.148808	0.163016	0.342601
ENSMUSG00000020409	Slu7	-0.0248454	0.908052	0.999702	-0.129504	0.301637	0.495832	-0.151497	0.09081	0.233351
ENSMUSG00000020412	Ascc2	-0.0304399	0.880348	NA	-0.0368914	0.749869	0.853575	-0.0327488	0.714989	0.844833
ENSMUSG00000020413	Hus1	0.08637	0.835749	NA	-0.288237	0.054646	0.155537	-0.113055	0.359405	0.564688
ENSMUSG00000020415	Pttg1	-0.116201	0.696828	0.999702	-0.375569	0.0179077	0.0702589	-0.480498	0.00166395	0.0156603
ENSMUSG00000020420	Zfp607a	-0.152961	0.690806	NA	0.023578	0.857164	0.919114	-0.0309586	0.793803	0.89367
ENSMUSG00000020422	Tns3	0.346494	0.247224	0.999702	-0.209392	0.116161	0.261476	0.0563712	0.637614	0.794345
ENSMUSG00000020423	Btg2	-0.183952	0.630988	NA	0.967325	0.000305472	0.00360883	0.835264	0.000566411	0.00698696
ENSMUSG00000020424	Castor1	-0.276125	0.658116	NA	0.0642739	0.524212	0.696391	0.024917	0.811857	0.904131
ENSMUSG00000020428	Gabra6	NA	NA	NA	NA	NA	NA	NA	NA	NA
ENSMUSG00000020430	Pes1	-0.182394	0.379096	0.999702	-0.077396	0.428748	0.617418	-0.172601	0.142412	0.313531
ENSMUSG00000020432	Tcn2	3.13286	0.564641	NA	NA	NA	NA	0.0155482	0.381358	0.586325
ENSMUSG00000020435	Osbp2	-0.0238827	0.987633	NA	-0.0361624	0.68788	0.813542	NA	NA	NA
ENSMUSG00000020437	Myo1g	-0.42032	0.759436	NA	0.0376073	0.736607	0.846675	NA	NA	NA
ENSMUSG00000020439	Smtn	0.285157	0.418946	0.999702	-0.200112	0.163362	0.331793	-0.0198261	0.862428	0.931859
ENSMUSG00000020440	Arf5	-0.0298837	0.887447	0.999702	0.603631	2.53e-06	8.38e-05	0.609201	3.67e-06	0.000148741
ENSMUSG00000020441	2310033P09Rik	-0.137412	0.66001	NA	0.159353	0.247088	0.436381	0.0918222	0.458825	0.653107
ENSMUSG00000020444	Guk1	-0.127951	0.407297	0.999702	0.186385	0.0540231	0.154386	0.104312	0.27811	0.481554
ENSMUSG00000020448	Rnf185	0.0394608	0.900894	NA	0.070296	0.579269	0.738175	0.109666	0.378918	0.584702
ENSMUSG00000020451	Limk2	-0.191777	0.559808	0.999702	0.154119	0.25451	0.444604	0.0562411	0.644663	0.800111
ENSMUSG00000020453	Patz1	-0.244737	0.312347	NA	-0.159318	0.147212	0.30826	-0.272344	0.0575167	0.171994
ENSMUSG00000020454	Eif4enif1	-0.232959	0.139313	0.989197	-0.1949	0.0185801	0.0720393	-0.358604	0.00174005	0.0161216
ENSMUSG00000020455	Trim11	0.277514	0.346098	NA	0.0239215	0.842499	0.909782	0.210325	0.127016	0.289963
ENSMUSG00000020456	Ogdh	0.173833	0.100246	0.891388	-0.253455	0.00153181	0.0117618	-0.0541446	0.433713	0.631833
ENSMUSG00000020457	Drg1	-0.103004	0.464069	0.999702	-0.130617	0.136801	0.292733	-0.181422	0.0531593	0.163577
ENSMUSG00000020458	Rtn4	-0.080754	0.739538	0.999702	-0.143197	0.231904	0.417715	-0.179663	0.116943	0.274979
ENSMUSG00000020459	Mtif2	0.154484	0.61238	NA	-0.210759	0.142973	0.301471	-0.0975708	0.415072	0.614017
ENSMUSG00000020460	Rps27a	-0.936363	0.00342873	0.16445	0.302045	0.0129037	0.055514	-0.348328	0.0314633	0.115131
ENSMUSG00000020461	Clhc1	NA	NA	NA	NA	NA	NA	NA	NA	NA
ENSMUSG00000020462	Cfap36	0.0966638	0.577881	0.999702	-0.126225	0.201407	0.381829	-0.0110879	0.90966	0.958357
ENSMUSG00000020463	Ppp4r3b	-0.134995	0.614045	0.999702	-0.0796961	0.531491	0.701907	-0.185766	0.083426	0.219861
ENSMUSG00000020464	Pnpt1	-0.262944	0.381353	NA	-0.129096	0.329731	0.523971	-0.359688	0.00762051	0.0455994
ENSMUSG00000020467	Efemp1	0.0691221	0.868062	0.999702	-0.132393	0.327375	0.522188	-0.072149	0.556337	0.734186
ENSMUSG00000020471	Pold2	-0.210936	0.549047	0.999702	-0.0395967	0.738984	0.847774	-0.109734	0.381074	0.586325
ENSMUSG00000020472	Zkscan17	-0.468271	0.0475808	0.637509	0.142144	0.255114	0.445386	-0.170183	0.139416	0.30913
ENSMUSG00000020473	Aebp1	-0.0261093	0.929844	0.999702	0.0263106	0.840992	0.909163	0.0282889	0.811166	0.904115
ENSMUSG00000020474	Polm	-0.141735	0.652671	NA	0.214801	0.127239	0.278513	0.11472	0.363648	0.569164
ENSMUSG00000020475	Pgam2	-0.625054	0.755278	NA	0.0273255	0.707125	NA	NA	NA	NA
ENSMUSG00000020476	Dbnl	-0.241714	0.130717	0.97742	0.23672	0.0302107	0.102096	0.0626565	0.48642	0.677493
ENSMUSG00000020477	Mrps24	-0.169873	0.483756	0.999702	0.445423	5.77e-05	0.000965853	0.245427	0.0717802	0.199225
ENSMUSG00000020482	Ccdc117	0.143818	0.526779	NA	-0.375561	0.0146178	0.0607479	-0.221257	0.0818845	0.21715
ENSMUSG00000020483	Dynll2	0.111708	0.517638	0.999702	-0.236624	0.0276636	0.095834	-0.10408	0.259015	0.461129
ENSMUSG00000020484	Xbp1	-0.223052	0.488834	0.999702	0.359454	0.022972	0.0840761	0.199572	0.131891	0.297705
ENSMUSG00000020485	Supt4a	-0.0251261	0.907262	0.999702	0.0802429	0.51273	0.687264	0.115071	0.19891	0.389409
ENSMUSG00000020486	Septin4	1.08093	0.372047	NA	0.0975894	0.227471	0.412933	0.0723678	0.0886626	0.229495
ENSMUSG00000020491	2810021J22Rik	0.949234	0.0550539	NA	-0.143193	0.291425	0.484387	0.173739	0.141077	0.311552
ENSMUSG00000020492	Ska2	-0.034748	0.898583	NA	-0.16129	0.195618	0.375166	-0.14002	0.257736	0.459751
ENSMUSG00000020493	Prr11	-0.139277	0.717918	NA	-0.90029	7.95e-05	0.00122874	-1.0211	4.07e-06	0.000161969
ENSMUSG00000020495	Smg8	-0.0494905	0.723219	NA	0.153349	0.129564	0.282048	0.146601	0.109929	0.263438
ENSMUSG00000020496	Rnf187	-0.0909866	0.669242	0.999702	0.0547979	0.578064	0.737104	0.0112907	0.923849	0.965033
[truncated: 12,120 more rows]
