# Supplementary material for: MCTS2 and distinct eIF2D roles in uORF-dependent translation regulation revealed by in vitro re-initiation assays
Source: EMBO J. 2025 Jan 2;44(3):854–76. doi: 10.1038/s44318-024-00347-3 (PMC11790910; doi:10.1038/s44318-024-00347-3)
Supplement: Supplementary file 5 — Source data Fig. 1 [file 44318_2024_347_MOESM5_ESM.zip]

Archive with 16 entries (12 files):
- SD Figure 1/
- __MACOSX/._SD Figure 1
- SD Figure 1/.DS_Store
- __MACOSX/SD Figure 1/._.DS_Store
- SD Figure 1/1H/
- __MACOSX/SD Figure 1/._1H
- SD Figure 1/1A/
- __MACOSX/SD Figure 1/._1A
- SD Figure 1/1J/
- __MACOSX/SD Figure 1/._1J
- SD Figure 1/1H/WB_HeLa_KLHDC8A.pdf
- __MACOSX/SD Figure 1/1H/._WB_HeLa_KLHDC8A.pdf
- SD Figure 1/1A/WB_shRNAs.pdf
- __MACOSX/SD Figure 1/1A/._WB_shRNAs.pdf
- SD Figure 1/1J/HeLa_in_vivo_reporter_assay.csv
- __MACOSX/SD Figure 1/1J/._HeLa_in_vivo_reporter_assay.csv
