# Supplementary material for: MCTS2 and distinct eIF2D roles in uORF-dependent translation regulation revealed by in vitro re-initiation assays
Source: EMBO J. 2025 Jan 2;44(3):854–76. doi: 10.1038/s44318-024-00347-3 (PMC11790910; doi:10.1038/s44318-024-00347-3)
Supplement: Supplementary file 5 — Source data Fig. 1 [file 44318_2024_347_MOESM5_ESM.zip › SD Figure 1/1J/HeLa_in_vivo_reporter_assay.csv]

5’ UTR	Value	Genotype
rLV1	0.784268305174147	WT
rLV1	1.21573169482585	WT
rLV1	0.789567949666216	WT
rLV1	1.21043205033378	WT
rLV1	0.997708805404925	WT
rLV1	1.00229119459507	WT
rLV1	0.898905545395676	WT
rLV1	1.17298159485819	WT
rLV1	0.928112859746137	WT
Klhdc8a no uORF	1.01133051411529	WT
Klhdc8a no uORF	0.988669485884707	WT
Klhdc8a no uORF	1	WT
Klhdc8a WT uORF	0.188642385454625	WT
Klhdc8a WT uORF	0.214354546404344	WT
Klhdc8a WT uORF	0.200978322571977	WT
Klhdc8a WT uORF	0.242009432843303	WT
Klhdc8a WT uORF	0.31193149877988	WT
Klhdc8a WT uORF	0.209024022342399	WT
Klhdc8a WT uORF	0.240555655837951	WT
Klhdc8a overlapping uORF	0.048234388731948	WT
Klhdc8a overlapping uORF	0.0166790293695995	WT
Klhdc8a overlapping uORF	0.0243300597434765	WT
Klhdc8a overlapping uORF	0.0168701771499242	WT
rLV1	0.942657986860029	Denr KO
rLV1	1.05734201313997	Denr KO
rLV1	0.940764352727011	Denr KO
rLV1	1.05923564727299	Denr KO
rLV1	1	Denr KO
rLV1	0.933765640658309	Denr KO
rLV1	1.06623435934169	Denr KO
Klhdc8a no uORF	1.05577987789504	Denr KO
Klhdc8a no uORF	0.944220122104959	Denr KO
Klhdc8a no uORF	0.942508585512336	Denr KO
Klhdc8a no uORF	1.05749141448766	Denr KO
Klhdc8a no uORF	1	Denr KO
Klhdc8a WT uORF	0.0531096453971852	Denr KO
Klhdc8a WT uORF	0.0479885996041601	Denr KO
Klhdc8a WT uORF	0.0575109114788694	Denr KO
Klhdc8a WT uORF	0.0550355443265675	Denr KO
Klhdc8a WT uORF	0.0367754662553554	Denr KO
Klhdc8a WT uORF	0.0351925878269282	Denr KO
Klhdc8a WT uORF	0.0332793130466959	Denr KO
Klhdc8a overlapping uORF	0.0232189484461223	Denr KO
Klhdc8a overlapping uORF	0.0165583847091738	Denr KO
Klhdc8a overlapping uORF	0.0205331420735581	Denr KO
Klhdc8a overlapping uORF	0.0148474025729699	Denr KO
Klhdc8a overlapping uORF	0.0105882918989929	Denr KO
Klhdc8a overlapping uORF	0.0100126504612076	Denr KO
Klhdc8a overlapping uORF	0.012416137084854	Denr KO
