# Supplementary material for: MCTS2 and distinct eIF2D roles in uORF-dependent translation regulation revealed by in vitro re-initiation assays
Source: EMBO J. 2025 Jan 2;44(3):854–76. doi: 10.1038/s44318-024-00347-3 (PMC11790910; doi:10.1038/s44318-024-00347-3)
Supplement: Supplementary file 6 — Source data Fig. 2 [file 44318_2024_347_MOESM6_ESM.zip]

Archive with 30 entries (22 files):
- SD Figure 2/
- __MACOSX/._SD Figure 2
- SD Figure 2/2G/
- __MACOSX/SD Figure 2/._2G
- SD Figure 2/2I/
- __MACOSX/SD Figure 2/._2I
- SD Figure 2/2C/
- __MACOSX/SD Figure 2/._2C
- SD Figure 2/2D/
- __MACOSX/SD Figure 2/._2D
- SD Figure 2/2J/
- __MACOSX/SD Figure 2/._2J
- SD Figure 2/2E/
- __MACOSX/SD Figure 2/._2E
- SD Figure 2/2B/
- __MACOSX/SD Figure 2/._2B
- SD Figure 2/2G/Asb8_reporter_rescue.csv
- __MACOSX/SD Figure 2/2G/._Asb8_reporter_rescue.csv
- SD Figure 2/2I/Klhdc8a_reporter_penultimate_codon_mutants.csv
- __MACOSX/SD Figure 2/2I/._Klhdc8a_reporter_penultimate_codon_mutants.csv
- SD Figure 2/2C/WB_GADD34_vs._noGADD34.pdf
- __MACOSX/SD Figure 2/2C/._WB_GADD34_vs._noGADD34.pdf
- SD Figure 2/2D/figure_2D.csv
- __MACOSX/SD Figure 2/2D/._figure_2D.csv
- SD Figure 2/2J/Asb8_reporter_penultimate_codon_mutants_1aa_vs._2aa_uORF.csv
- __MACOSX/SD Figure 2/2J/._Asb8_reporter_penultimate_codon_mutants_1aa_vs._2aa_uORF.csv
- SD Figure 2/2E/Klhdc8a_reporter_rescue.csv
- __MACOSX/SD Figure 2/2E/._Klhdc8a_reporter_rescue.csv
- SD Figure 2/2B/WB_HeLa_lysate.pdf
- __MACOSX/SD Figure 2/2B/._WB_HeLa_lysate.pdf
