# Supplementary material for: MCTS2 and distinct eIF2D roles in uORF-dependent translation regulation revealed by in vitro re-initiation assays
Source: EMBO J. 2025 Jan 2;44(3):854–76. doi: 10.1038/s44318-024-00347-3 (PMC11790910; doi:10.1038/s44318-024-00347-3)
Supplement: Supplementary file 6 — Source data Fig. 2 [file 44318_2024_347_MOESM6_ESM.zip › SD Figure 2/2G/Asb8_reporter_rescue.csv]

Condition	Value	Genotype
WT uORF	0.829464225724469	HeLa WT
WT uORF	0.900277973373859	HeLa WT
WT uORF	0.875131528309259	HeLa WT
WT uORF	0.930495046921689	HeLa WT
WT uORF	0.801197031249641	HeLa WT
WT uORF	0.866487880868767	HeLa WT
no uORF	1	HeLa WT
no uORF	0.985202445139413	HeLa WT
no uORF	1.01479755486059	HeLa WT
no uORF	1.04603416610312	HeLa WT
no uORF	0.953965833896881	HeLa WT
no uORF	1	HeLa WT
overlapping uORF	0.394411234065575	HeLa WT
overlapping uORF	0.564985453756662	HeLa WT
overlapping uORF	0.595070768036176	HeLa WT
overlapping uORF	0.652286706758925	HeLa WT
overlapping uORF	0.613931768277203	HeLa WT
overlapping uORF	0.484340688142474	HeLa WT
WT uORF	0.241480133736648	HeLa Denr KO
WT uORF	0.639717839743817	HeLa Denr KO
WT uORF	0.5875820476349	HeLa Denr KO
WT uORF	0.666571544466102	HeLa Denr KO
WT uORF	0.652270557187529	HeLa Denr KO
WT uORF	0.665213607747653	HeLa Denr KO
no uORF	1	HeLa Denr KO
no uORF	1.13862406014055	HeLa Denr KO
no uORF	0.861375939859454	HeLa Denr KO
no uORF	0.994868600093689	HeLa Denr KO
no uORF	1.00513139990631	HeLa Denr KO
no uORF	1	HeLa Denr KO
overlapping uORF	0.540598542117985	HeLa Denr KO
overlapping uORF	0.417535998128338	HeLa Denr KO
overlapping uORF	0.465421792731081	HeLa Denr KO
overlapping uORF	0.679463588228212	HeLa Denr KO
overlapping uORF	0.665205616209456	HeLa Denr KO
overlapping uORF	0.504321609916368	HeLa Denr KO
WT uORF MCTS1-DENR	0.814053126061048	HeLa WT
WT uORF MCTS1-DENR	0.842794580295031	HeLa WT
WT uORF MCTS1-DENR	0.958186927956113	HeLa WT
WT uORF MCTS1-DENR	0.871520018896236	HeLa WT
WT uORF MCTS1-DENR	0.759689515694993	HeLa WT
no uORF MCTS1-DENR	1.0071321067468	HeLa WT
no uORF MCTS1-DENR	0.992867893253199	HeLa WT
no uORF MCTS1-DENR	1.0102002630956	HeLa WT
no uORF MCTS1-DENR	0.989799736904404	HeLa WT
no uORF MCTS1-DENR	1	HeLa WT
overlapping uORF MCTS1-DENR	0.490051219397043	HeLa WT
overlapping uORF MCTS1-DENR	0.518699506274416	HeLa WT
overlapping uORF MCTS1-DENR	0.574293322109548	HeLa WT
overlapping uORF MCTS1-DENR	0.470341937427231	HeLa WT
overlapping uORF MCTS1-DENR	0.357940612346328	HeLa WT
WT uORF MCTS1-DENR	0.867970563632501	HeLa Denr KO
WT uORF MCTS1-DENR	0.735934177557375	HeLa Denr KO
WT uORF MCTS1-DENR	0.799822975976715	HeLa Denr KO
WT uORF MCTS1-DENR	0.571427290048967	HeLa Denr KO
WT uORF MCTS1-DENR	0.767277223616715	HeLa Denr KO
no uORF MCTS1-DENR	1.06753979622041	HeLa Denr KO
no uORF MCTS1-DENR	0.932460203779594	HeLa Denr KO
no uORF MCTS1-DENR	1.08339597667967	HeLa Denr KO
no uORF MCTS1-DENR	0.916604023320331	HeLa Denr KO
no uORF MCTS1-DENR	1	HeLa Denr KO
overlapping uORF MCTS1-DENR	0.576689438381312	HeLa Denr KO
overlapping uORF MCTS1-DENR	0.559031101837153	HeLa Denr KO
overlapping uORF MCTS1-DENR	0.51572614527465	HeLa Denr KO
overlapping uORF MCTS1-DENR	0.407276809868746	HeLa Denr KO
overlapping uORF MCTS1-DENR	0.861122141883558	HeLa Denr KO
