# Supplementary material for: MCTS2 and distinct eIF2D roles in uORF-dependent translation regulation revealed by in vitro re-initiation assays
Source: EMBO J. 2025 Jan 2;44(3):854–76. doi: 10.1038/s44318-024-00347-3 (PMC11790910; doi:10.1038/s44318-024-00347-3)
Supplement: Supplementary file 6 — Source data Fig. 2 [file 44318_2024_347_MOESM6_ESM.zip › SD Figure 2/2I/Klhdc8a_reporter_penultimate_codon_mutants.csv]

Condition	Value	Genotype
WT uORF	0.070474706234309	HeLa WT
WT uORF	0.0821199006578303	HeLa WT
WT uORF	0.0930993203145357	HeLa WT
WT uORF	0.100953749223278	HeLa WT
WT uORF	0.0751875959035117	HeLa WT
no uORF	1	HeLa WT
no uORF	1	HeLa WT
no uORF	1	HeLa WT
no uORF	1	HeLa WT
no uORF	1	HeLa WT
overlapping uORF	0.00427306379155515	HeLa WT
overlapping uORF	0.00476450431248055	HeLa WT
overlapping uORF	0.00657792230319941	HeLa WT
overlapping uORF	0.0123979698764498	HeLa WT
overlapping uORF	0.00713264989108018	HeLa WT
WT uORF	0.0387919488762342	HeLa Denr KO
WT uORF	0.0204170569423034	HeLa Denr KO
WT uORF	0.0223965350796392	HeLa Denr KO
WT uORF	0.0652863914877836	HeLa Denr KO
WT uORF	0.0377339351845422	HeLa Denr KO
WT uORF	0.0271843633243499	HeLa Denr KO
no uORF	1	HeLa Denr KO
no uORF	1	HeLa Denr KO
no uORF	1	HeLa Denr KO
no uORF	1	HeLa Denr KO
no uORF	1	HeLa Denr KO
no uORF	1	HeLa Denr KO
overlapping uORF	0.00463457272904936	HeLa Denr KO
overlapping uORF	0.00916732056718682	HeLa Denr KO
overlapping uORF	0.00389454683144098	HeLa Denr KO
overlapping uORF	0.00511825306571011	HeLa Denr KO
overlapping uORF	0.00741991015314125	HeLa Denr KO
overlapping uORF	0.0183543339679823	HeLa Denr KO
WT uORF GTC	0.111170921201305	HeLa WT
WT uORF GTC	0.108814177391273	HeLa WT
WT uORF GTC	0.101207770287629	HeLa WT
WT uORF GTC	0.086541767429281	HeLa WT
WT uORF GTC	0.0525863043419241	HeLa WT
WT uORF GTC	0.0943359206385361	HeLa WT
WT uORF GTC	0.0831238351202481	HeLa WT
no uORF GTC	1	HeLa WT
no uORF GTC	1	HeLa WT
no uORF GTC	1.03230774095563	HeLa WT
no uORF GTC	0.967692259044375	HeLa WT
no uORF GTC	1	HeLa WT
no uORF GTC	1.0704949911626	HeLa WT
no uORF GTC	0.929505008837401	HeLa WT
overlapping uORF GTC	0.00726940440151724	HeLa WT
overlapping uORF GTC	0.0267327274121392	HeLa WT
overlapping uORF GTC	0.0139563114479039	HeLa WT
overlapping uORF GTC	0.0121112385842168	HeLa WT
overlapping uORF GTC	0.00946459705459804	HeLa WT
overlapping uORF GTC	0.0180248705104724	HeLa WT
overlapping uORF GTC	0.0150474597745385	HeLa WT
WT uORF GTC	0.0345943735307043	HeLa Denr KO
WT uORF GTC	0.075823618262471	HeLa Denr KO
WT uORF GTC	0.0745890661773983	HeLa Denr KO
WT uORF GTC	0.0686024239882264	HeLa Denr KO
WT uORF GTC	0.0551857447274211	HeLa Denr KO
WT uORF GTC	0.0450914338930456	HeLa Denr KO
WT uORF GTC	0.0880610401758073	HeLa Denr KO
WT uORF GTC	0.0528704244649136	HeLa Denr KO
WT uORF GTC	0.0466123038657835	HeLa Denr KO
no uORF GTC	1	HeLa Denr KO
no uORF GTC	1	HeLa Denr KO
no uORF GTC	1.03786377434956	HeLa Denr KO
no uORF GTC	0.962136225650437	HeLa Denr KO
no uORF GTC	1.07403244742312	HeLa Denr KO
no uORF GTC	0.92596755257688	HeLa Denr KO
no uORF GTC	1	HeLa Denr KO
no uORF GTC	1.04752973039894	HeLa Denr KO
no uORF GTC	0.952470269601062	HeLa Denr KO
overlapping uORF GTC	0.00472644819095421	HeLa Denr KO
overlapping uORF GTC	0.0132449050511164	HeLa Denr KO
overlapping uORF GTC	0.00968511927733939	HeLa Denr KO
overlapping uORF GTC	0.00576504842908494	HeLa Denr KO
overlapping uORF GTC	0.0122170355625726	HeLa Denr KO
overlapping uORF GTC	0.0108817258991572	HeLa Denr KO
overlapping uORF GTC	0.0116973038776947	HeLa Denr KO
overlapping uORF GTC	0.00919878511537928	HeLa Denr KO
overlapping uORF GTC	0.0144533665432482	HeLa Denr KO
WT uORF GCG	0.0675687295697897	HeLa WT
WT uORF GCG	0.066648769581343	HeLa WT
WT uORF GCG	0.0634987056753451	HeLa WT
WT uORF GCG	0.0612762407729478	HeLa WT
WT uORF GCG	0.0631331630121612	HeLa WT
WT uORF GCG	0.0955424887194594	HeLa WT
WT uORF GCG	0.0834151877317391	HeLa WT
no uORF GCG	1	HeLa WT
no uORF GCG	1	HeLa WT
no uORF GCG	1.02088883205484	HeLa WT
no uORF GCG	0.979111167945157	HeLa WT
no uORF GCG	1	HeLa WT
no uORF GCG	1.03664803530254	HeLa WT
no uORF GCG	0.963351964697462	HeLa WT
overlapping uORF GCG	0.000261010202445245	HeLa WT
overlapping uORF GCG	0.000367316161765114	HeLa WT
overlapping uORF GCG	0.0112409098497905	HeLa WT
overlapping uORF GCG	0.0107899857058477	HeLa WT
overlapping uORF GCG	0.0136025545915282	HeLa WT
overlapping uORF GCG	0.0367442882732611	HeLa WT
overlapping uORF GCG	0.0292633265307803	HeLa WT
WT uORF GCG	0.0140054568018843	HeLa Denr KO
WT uORF GCG	0.0454658700027443	HeLa Denr KO
WT uORF GCG	0.0352069701859556	HeLa Denr KO
WT uORF GCG	0.0392107855667637	HeLa Denr KO
WT uORF GCG	0.0299631337307642	HeLa Denr KO
WT uORF GCG	0.016954687721574	HeLa Denr KO
WT uORF GCG	0.0463859385214014	HeLa Denr KO
WT uORF GCG	0.0369393857074939	HeLa Denr KO
no uORF GCG	1	HeLa Denr KO
no uORF GCG	1.03209497240526	HeLa Denr KO
no uORF GCG	0.967905027594736	HeLa Denr KO
no uORF GCG	1.02172330634437	HeLa Denr KO
no uORF GCG	0.978276693655635	HeLa Denr KO
no uORF GCG	1	HeLa Denr KO
no uORF GCG	0.967019554819348	HeLa Denr KO
no uORF GCG	1.03298044518065	HeLa Denr KO
overlapping uORF GCG	0	HeLa Denr KO
overlapping uORF GCG	0.0349651040823473	HeLa Denr KO
overlapping uORF GCG	0.0290462715815256	HeLa Denr KO
overlapping uORF GCG	0.0174592432985415	HeLa Denr KO
overlapping uORF GCG	0.0106392542394141	HeLa Denr KO
overlapping uORF GCG	0.00450007759328786	HeLa Denr KO
overlapping uORF GCG	0.00809934167439752	HeLa Denr KO
overlapping uORF GCG	0.00742150283634748	HeLa Denr KO
