# Supplementary material for: MCTS2 and distinct eIF2D roles in uORF-dependent translation regulation revealed by in vitro re-initiation assays
Source: EMBO J. 2025 Jan 2;44(3):854–76. doi: 10.1038/s44318-024-00347-3 (PMC11790910; doi:10.1038/s44318-024-00347-3)
Supplement: Supplementary file 6 — Source data Fig. 2 [file 44318_2024_347_MOESM6_ESM.zip › SD Figure 2/2D/figure_2D.csv]

Value	Condition	Reporter	Genotype	Experiment #
18878	GADD34	Renilla luc	WT	1
8502	GADD34	Renilla luc	Denr KO	4
7821	GADD34	Renilla luc	Denr KO	5
12587	GADD34	Renilla luc	WT	7
13026	GADD34	Renilla luc	Denr KO	10
10712	GADD34	Renilla luc	WT	13
6667	GADD34	Renilla luc	Denr KO	16
5502	GADD34	Renilla luc	WT	19
5502	GADD34	Renilla luc	WT	20
8397	GADD34	Renilla luc	Denr KO	22
8397	GADD34	Renilla luc	Denr KO	23
10949	GADD34	Renilla luc	WT	25
12592	GADD34	Renilla luc	Denr KO	28
10389	GADD34	Renilla luc	WT	31
9825	GADD34	Renilla luc	WT	32
14630	GADD34	Renilla luc	Denr KO	34
17261	GADD34	Renilla luc	Denr KO	35
6806	no GADD34	Renilla luc	WT	1
3774	no GADD34	Renilla luc	Denr KO	4
4356	no GADD34	Renilla luc	Denr KO	5
10246	no GADD34	Renilla luc	WT	7
8251	no GADD34	Renilla luc	Denr KO	10
5874	no GADD34	Renilla luc	WT	13
3228	no GADD34	Renilla luc	Denr KO	16
3337	no GADD34	Renilla luc	WT	19
3517	no GADD34	Renilla luc	WT	19
2846	no GADD34	Renilla luc	Denr KO	22
2644	no GADD34	Renilla luc	Denr KO	23
3254	no GADD34	Renilla luc	WT	25
3561	no GADD34	Renilla luc	Denr KO	28
3819	no GADD34	Renilla luc	WT	31
3819	no GADD34	Renilla luc	WT	32
4486	no GADD34	Renilla luc	Denr KO	34
4486	no GADD34	Renilla luc	Denr KO	35
805580	GADD34	Klhdc8a no uORF	WT	43
291210	GADD34	Klhdc8a no uORF	WT	49
159260	GADD34	Klhdc8a no uORF	WT	55
866270	GADD34	Klhdc8a no uORF	WT	61
866270	GADD34	Klhdc8a no uORF	WT	64
332940	GADD34	Klhdc8a no uORF	WT	67
107000	GADD34	Klhdc8a no uORF	WT	73
93859	GADD34	Klhdc8a no uORF	WT	76
272130	GADD34	Klhdc8a no uORF	Denr KO	44
263840	GADD34	Klhdc8a no uORF	Denr KO	45
640520	GADD34	Klhdc8a no uORF	Denr KO	50
56857	GADD34	Klhdc8a no uORF	Denr KO	56
1147600	GADD34	Klhdc8a no uORF	Denr KO	62
1147600	GADD34	Klhdc8a no uORF	Denr KO	63
266170	GADD34	Klhdc8a no uORF	Denr KO	68
91289	GADD34	Klhdc8a no uORF	Denr KO	74
86662	GADD34	Klhdc8a no uORF	Denr KO	75
230780	no GADD34	Klhdc8a no uORF	WT	43
221990	no GADD34	Klhdc8a no uORF	WT	49
47711	no GADD34	Klhdc8a no uORF	WT	55
581600	no GADD34	Klhdc8a no uORF	WT	61
630180	no GADD34	Klhdc8a no uORF	WT	64
199790	no GADD34	Klhdc8a no uORF	WT	67
31056	no GADD34	Klhdc8a no uORF	WT	73
31056	no GADD34	Klhdc8a no uORF	WT	76
159310	no GADD34	Klhdc8a no uORF	Denr KO	44
153340	no GADD34	Klhdc8a no uORF	Denr KO	45
393520	no GADD34	Klhdc8a no uORF	Denr KO	50
32128	no GADD34	Klhdc8a no uORF	Denr KO	56
362710	no GADD34	Klhdc8a no uORF	Denr KO	62
391140	no GADD34	Klhdc8a no uORF	Denr KO	63
113420	no GADD34	Klhdc8a no uORF	Denr KO	68
7508	no GADD34	Klhdc8a no uORF	Denr KO	74
7508	no GADD34	Klhdc8a no uORF	Denr KO	75
