# Supplementary material for: MCTS2 and distinct eIF2D roles in uORF-dependent translation regulation revealed by in vitro re-initiation assays
Source: EMBO J. 2025 Jan 2;44(3):854–76. doi: 10.1038/s44318-024-00347-3 (PMC11790910; doi:10.1038/s44318-024-00347-3)
Supplement: Supplementary file 6 — Source data Fig. 2 [file 44318_2024_347_MOESM6_ESM.zip › SD Figure 2/2J/Asb8_reporter_penultimate_codon_mutants_1aa_vs._2aa_uORF.csv]

Condition	Value	Genotype
WT uORF	0.829464225724469	HeLa WT
WT uORF	0.900277973373859	HeLa WT
WT uORF	0.875131528309259	HeLa WT
WT uORF	0.930495046921689	HeLa WT
WT uORF	0.801197031249641	HeLa WT
WT uORF	0.866487880868767	HeLa WT
WT uORF	0.794382437562116	HeLa WT
WT uORF	0.680326300605321	HeLa WT
no uORF	1	HeLa WT
no uORF	0.985202445139413	HeLa WT
no uORF	1.01479755486059	HeLa WT
no uORF	1.04603416610312	HeLa WT
no uORF	0.953965833896881	HeLa WT
no uORF	1	HeLa WT
no uORF	1	HeLa WT
no uORF	1	HeLa WT
overlapping uORF	0.394411234065575	HeLa WT
overlapping uORF	0.564985453756662	HeLa WT
overlapping uORF	0.595070768036176	HeLa WT
overlapping uORF	0.652286706758925	HeLa WT
overlapping uORF	0.613931768277203	HeLa WT
overlapping uORF	0.484340688142474	HeLa WT
overlapping uORF	0.424551164572385	HeLa WT
overlapping uORF	0.622781354432037	HeLa WT
WT uORF	0.241480133736648	HeLa Denr KO
WT uORF	0.639717839743817	HeLa Denr KO
WT uORF	0.5875820476349	HeLa Denr KO
WT uORF	0.666571544466102	HeLa Denr KO
WT uORF	0.652270557187529	HeLa Denr KO
WT uORF	0.665213607747653	HeLa Denr KO
WT uORF	0.404421909682718	HeLa Denr KO
WT uORF	0.467529840583193	HeLa Denr KO
no uORF	1	HeLa Denr KO
no uORF	1.13862406014055	HeLa Denr KO
no uORF	0.861375939859454	HeLa Denr KO
no uORF	0.994868600093689	HeLa Denr KO
no uORF	1.00513139990631	HeLa Denr KO
no uORF	1	HeLa Denr KO
no uORF	1	HeLa Denr KO
no uORF	1	HeLa Denr KO
overlapping uORF	0.540598542117985	HeLa Denr KO
overlapping uORF	0.417535998128338	HeLa Denr KO
overlapping uORF	0.465421792731081	HeLa Denr KO
overlapping uORF	0.679463588228212	HeLa Denr KO
overlapping uORF	0.665205616209456	HeLa Denr KO
overlapping uORF	0.504321609916368	HeLa Denr KO
overlapping uORF	0.379658069073267	HeLa Denr KO
overlapping uORF	0.334190216172761	HeLa Denr KO
WT uORF 2aa GCG	0.776852265198699	HeLa WT
WT uORF 2aa GCG	0.959637600671278	HeLa WT
WT uORF 2aa GCG	1.19445070271241	HeLa WT
WT uORF 2aa GCG	1.17260173922599	HeLa WT
WT uORF 2aa GCG	0.41231692355094	HeLa WT
WT uORF 2aa GCG	0.844567060855033	HeLa WT
WT uORF 2aa GCG	0.897413364258099	HeLa WT
WT uORF 2aa GCG	0.893840596469874	HeLa WT
no uORF 2aa GCG	1	HeLa WT
no uORF 2aa GCG	1	HeLa WT
no uORF 2aa GCG	1.03450597438427	HeLa WT
no uORF 2aa GCG	0.965494025615728	HeLa WT
no uORF 2aa GCG	1	HeLa WT
no uORF 2aa GCG	1	HeLa WT
no uORF 2aa GCG	1.01352195062075	HeLa WT
no uORF 2aa GCG	0.986478049379253	HeLa WT
overlapping uORF 2aa GCG	0.233719592604023	HeLa WT
overlapping uORF 2aa GCG	0.255683192484102	HeLa WT
overlapping uORF 2aa GCG	0.25491421080428	HeLa WT
overlapping uORF 2aa GCG	0.396612982512062	HeLa WT
overlapping uORF 2aa GCG	0.150033071750475	HeLa WT
overlapping uORF 2aa GCG	0.242184655982622	HeLa WT
overlapping uORF 2aa GCG	0.307690097281152	HeLa WT
overlapping uORF 2aa GCG	0.287867506462847	HeLa WT
WT uORF 2aa GCG	0.391020522606539	HeLa Denr KO
WT uORF 2aa GCG	0.670788344173283	HeLa Denr KO
WT uORF 2aa GCG	0.679129916903919	HeLa Denr KO
WT uORF 2aa GCG	0.703421468985627	HeLa Denr KO
WT uORF 2aa GCG	0.346788312954361	HeLa Denr KO
WT uORF 2aa GCG	0.7596706095967	HeLa Denr KO
WT uORF 2aa GCG	0.751236306186079	HeLa Denr KO
WT uORF 2aa GCG	0.681370488965442	HeLa Denr KO
no uORF 2aa GCG	1	HeLa Denr KO
no uORF 2aa GCG	1	HeLa Denr KO
no uORF 2aa GCG	1.03950842149618	HeLa Denr KO
no uORF 2aa GCG	0.960491578503817	HeLa Denr KO
no uORF 2aa GCG	1	HeLa Denr KO
no uORF 2aa GCG	1	HeLa Denr KO
no uORF 2aa GCG	1.07337334702155	HeLa Denr KO
no uORF 2aa GCG	0.926626652978448	HeLa Denr KO
overlapping uORF 2aa GCG	0.292061161442777	HeLa Denr KO
overlapping uORF 2aa GCG	0.199000102036007	HeLa Denr KO
overlapping uORF 2aa GCG	0.225039411871741	HeLa Denr KO
overlapping uORF 2aa GCG	0.265242273313804	HeLa Denr KO
overlapping uORF 2aa GCG	0.128684191922712	HeLa Denr KO
overlapping uORF 2aa GCG	0.176330896567692	HeLa Denr KO
overlapping uORF 2aa GCG	0.216260218762598	HeLa Denr KO
overlapping uORF 2aa GCG	0.213158568874492	HeLa Denr KO
WT uORF 2aa TGT	0.755838438758599	HeLa WT
WT uORF 2aa TGT	0.724641419843462	HeLa WT
WT uORF 2aa TGT	0.715954249061218	HeLa WT
WT uORF 2aa TGT	0.913445224869173	HeLa WT
WT uORF 2aa TGT	0.85709881974289	HeLa WT
WT uORF 2aa TGT	0.838924466062769	HeLa WT
WT uORF 2aa TGT	0.862484345449392	HeLa WT
no uORF 2aa TGT	1.06085344550789	HeLa WT
no uORF 2aa TGT	0.939146554492111	HeLa WT
no uORF 2aa TGT	1	HeLa WT
no uORF 2aa TGT	0.96380644221613	HeLa WT
no uORF 2aa TGT	1.03619355778387	HeLa WT
no uORF 2aa TGT	1.01855690332003	HeLa WT
no uORF 2aa TGT	0.981443096679974	HeLa WT
overlapping uORF 2aa TGT	0.65568113829392	HeLa WT
overlapping uORF 2aa TGT	0.626128163397293	HeLa WT
overlapping uORF 2aa TGT	0.476254737031478	HeLa WT
overlapping uORF 2aa TGT	0.787071974955091	HeLa WT
overlapping uORF 2aa TGT	0.639136857137956	HeLa WT
overlapping uORF 2aa TGT	0.61515695075066	HeLa WT
overlapping uORF 2aa TGT	0.592478877765689	HeLa WT
WT uORF 2aa TGT	0.766280971225455	HeLa Denr KO
WT uORF 2aa TGT	0.737845966888926	HeLa Denr KO
WT uORF 2aa TGT	0.684617048271775	HeLa Denr KO
WT uORF 2aa TGT	0.740126002448491	HeLa Denr KO
WT uORF 2aa TGT	0.670622884742596	HeLa Denr KO
WT uORF 2aa TGT	0.729746856507689	HeLa Denr KO
WT uORF 2aa TGT	0.679269942219727	HeLa Denr KO
no uORF 2aa TGT	1.0532226523988	HeLa Denr KO
no uORF 2aa TGT	0.946777347601197	HeLa Denr KO
no uORF 2aa TGT	1	HeLa Denr KO
no uORF 2aa TGT	1.04337393912318	HeLa Denr KO
no uORF 2aa TGT	0.956626060876818	HeLa Denr KO
no uORF 2aa TGT	0.973453809723045	HeLa Denr KO
no uORF 2aa TGT	1.02654619027695	HeLa Denr KO
overlapping uORF 2aa TGT	0.543708116124224	HeLa Denr KO
overlapping uORF 2aa TGT	0.419475000877562	HeLa Denr KO
overlapping uORF 2aa TGT	0.506588056232444	HeLa Denr KO
overlapping uORF 2aa TGT	0.624077288857364	HeLa Denr KO
overlapping uORF 2aa TGT	0.286886290236265	HeLa Denr KO
overlapping uORF 2aa TGT	0.578207866918931	HeLa Denr KO
overlapping uORF 2aa TGT	0.541255287054651	HeLa Denr KO
