# Supplementary material for: MCTS2 and distinct eIF2D roles in uORF-dependent translation regulation revealed by in vitro re-initiation assays
Source: EMBO J. 2025 Jan 2;44(3):854–76. doi: 10.1038/s44318-024-00347-3 (PMC11790910; doi:10.1038/s44318-024-00347-3)
Supplement: Supplementary file 6 — Source data Fig. 2 [file 44318_2024_347_MOESM6_ESM.zip › SD Figure 2/2E/Klhdc8a_reporter_rescue.csv]

Condition	Value	Genotype
WT uORF MCTS1-DENR	0.110194480817313	HeLa WT
WT uORF MCTS1-DENR	0.0797451026545589	HeLa WT
WT uORF MCTS1-DENR	0.0836206548269366	HeLa WT
WT uORF MCTS1-DENR	0.130917769068748	HeLa WT
WT uORF MCTS1-DENR	0.133460279635804	HeLa WT
no uORF MCTS1-DENR	1	HeLa WT
no uORF MCTS1-DENR	1.05792699494725	HeLa WT
no uORF MCTS1-DENR	0.942073005052751	HeLa WT
no uORF MCTS1-DENR	1.0209484935529	HeLa WT
no uORF MCTS1-DENR	0.979051506447105	HeLa WT
overlapping uORF MCTS1-DENR	0.00908854591015403	HeLa WT
overlapping uORF MCTS1-DENR	0.0228449393674268	HeLa WT
overlapping uORF MCTS1-DENR	0.0226421292596267	HeLa WT
overlapping uORF MCTS1-DENR	0.00746708506965792	HeLa WT
overlapping uORF MCTS1-DENR	0.00749873333951989	HeLa WT
WT uORF MCTS1-DENR	0.125869199168521	HeLa Denr KO
WT uORF MCTS1-DENR	0.0680679446877487	HeLa Denr KO
WT uORF MCTS1-DENR	0.070671243131958	HeLa Denr KO
WT uORF MCTS1-DENR	0.101132442866067	HeLa Denr KO
WT uORF MCTS1-DENR	0.0956434838649565	HeLa Denr KO
no uORF MCTS1-DENR	1	HeLa Denr KO
no uORF MCTS1-DENR	0.960629535630101	HeLa Denr KO
no uORF MCTS1-DENR	1.0393704643699	HeLa Denr KO
no uORF MCTS1-DENR	0.997731711964198	HeLa Denr KO
no uORF MCTS1-DENR	1.0022682880358	HeLa Denr KO
overlapping uORF MCTS1-DENR	0.0119536805301819	HeLa Denr KO
overlapping uORF MCTS1-DENR	0.0269756368655691	HeLa Denr KO
overlapping uORF MCTS1-DENR	0.0266680607358703	HeLa Denr KO
overlapping uORF MCTS1-DENR	0.00942731645276811	HeLa Denr KO
overlapping uORF MCTS1-DENR	0.00918397011462155	HeLa Denr KO
WT uORF	0.114555758216544	HeLa WT
WT uORF	0.11024635406705	HeLa WT
WT uORF	0.115971846275186	HeLa WT
WT uORF	0.121132910020797	HeLa WT
WT uORF	0.120456641776251	HeLa WT
WT uORF	0.0701127222443414	HeLa WT
WT uORF	0.0461158013402261	HeLa WT
no uORF	1.0942904997105	HeLa WT
no uORF	0.873191340658646	HeLa WT
no uORF	1.03251815963085	HeLa WT
no uORF	1.12553765389355	HeLa WT
no uORF	0.874462346106453	HeLa WT
no uORF	1	HeLa WT
no uORF	1	HeLa WT
overlapping uORF	0.00875021996374907	HeLa WT
overlapping uORF	0.00813289461463949	HeLa WT
overlapping uORF	0.00842584248886829	HeLa WT
overlapping uORF	0.0146308934039147	HeLa WT
overlapping uORF	0.0148540582114783	HeLa WT
overlapping uORF	0.00393749688646818	HeLa WT
overlapping uORF	0.00904923934902443	HeLa WT
WT uORF	0.0303947497401627	HeLa Denr KO
WT uORF	0.0296725679888715	HeLa Denr KO
WT uORF	0.0322491121581337	HeLa Denr KO
WT uORF	0.030240209342723	HeLa Denr KO
WT uORF	0.0316296563879329	HeLa Denr KO
WT uORF	0.0225652653841993	HeLa Denr KO
no uORF	0.99589757886317	HeLa Denr KO
no uORF	1.00460996225797	HeLa Denr KO
no uORF	0.999492458878863	HeLa Denr KO
no uORF	0.963087791397112	HeLa Denr KO
no uORF	1.03691220860289	HeLa Denr KO
no uORF	1	HeLa Denr KO
overlapping uORF	0.0134332608537252	HeLa Denr KO
overlapping uORF	0.01288615623096	HeLa Denr KO
overlapping uORF	0.0122908674120292	HeLa Denr KO
overlapping uORF	0.0107689170378737	HeLa Denr KO
overlapping uORF	0.0112336227712038	HeLa Denr KO
overlapping uORF	0.0155043582422125	HeLa Denr KO
