# Supplementary material for: MCTS2 and distinct eIF2D roles in uORF-dependent translation regulation revealed by in vitro re-initiation assays
Source: EMBO J. 2025 Jan 2;44(3):854–76. doi: 10.1038/s44318-024-00347-3 (PMC11790910; doi:10.1038/s44318-024-00347-3)
Supplement: Supplementary file 7 — Source data Fig. 3 [file 44318_2024_347_MOESM7_ESM.zip]

Archive with 10 entries (7 files):
- SD Figure 3/
- __MACOSX/._SD Figure 3
- SD Figure 3/3C/
- __MACOSX/SD Figure 3/._3C
- SD Figure 3/3A/
- __MACOSX/SD Figure 3/._3A
- SD Figure 3/3C/Asb8_reporter_GADD34_vs_without_GADD34.csv
- __MACOSX/SD Figure 3/3C/._Asb8_reporter_GADD34_vs_without_GADD34.csv
- SD Figure 3/3A/Klhdc8a_reporter_GADD34_vs_without_GADD34.csv
- __MACOSX/SD Figure 3/3A/._Klhdc8a_reporter_GADD34_vs_without_GADD34.csv
