# Supplementary material for: MCTS2 and distinct eIF2D roles in uORF-dependent translation regulation revealed by in vitro re-initiation assays
Source: EMBO J. 2025 Jan 2;44(3):854–76. doi: 10.1038/s44318-024-00347-3 (PMC11790910; doi:10.1038/s44318-024-00347-3)
Supplement: Supplementary file 7 — Source data Fig. 3 [file 44318_2024_347_MOESM7_ESM.zip › SD Figure 3/3C/Asb8_reporter_GADD34_vs_without_GADD34.csv]

Condition	Value	Genotype
WT uORF GADD34	0.829464225724469	HeLa WT
WT uORF GADD34	0.900277973373859	HeLa WT
WT uORF GADD34	0.875131528309259	HeLa WT
WT uORF GADD34	0.930495046921689	HeLa WT
WT uORF GADD34	0.801197031249641	HeLa WT
WT uORF GADD34	0.866487880868767	HeLa WT
no uORF GADD34	1	HeLa WT
no uORF GADD34	0.985202445139413	HeLa WT
no uORF GADD34	1.01479755486059	HeLa WT
no uORF GADD34	1.04603416610312	HeLa WT
no uORF GADD34	0.953965833896881	HeLa WT
no uORF GADD34	1	HeLa WT
overlapping uORF GADD34	0.394411234065576	HeLa WT
overlapping uORF GADD34	0.564985453756662	HeLa WT
overlapping uORF GADD34	0.595070768036176	HeLa WT
overlapping uORF GADD34	0.652286706758925	HeLa WT
overlapping uORF GADD34	0.613931768277202	HeLa WT
overlapping uORF GADD34	0.484340688142473	HeLa WT
WT uORF GADD34	0.241480133736648	HeLa Denr KO
WT uORF GADD34	0.639717839743817	HeLa Denr KO
WT uORF GADD34	0.5875820476349	HeLa Denr KO
WT uORF GADD34	0.666571544466102	HeLa Denr KO
WT uORF GADD34	0.652270557187529	HeLa Denr KO
WT uORF GADD34	0.665213607747653	HeLa Denr KO
no uORF GADD34	1	HeLa Denr KO
no uORF GADD34	1.13862406014055	HeLa Denr KO
no uORF GADD34	0.861375939859454	HeLa Denr KO
no uORF GADD34	0.994868600093689	HeLa Denr KO
no uORF GADD34	1.00513139990631	HeLa Denr KO
no uORF GADD34	1	HeLa Denr KO
overlapping uORF GADD34	0.540598542117985	HeLa Denr KO
overlapping uORF GADD34	0.417535998128338	HeLa Denr KO
overlapping uORF GADD34	0.465421792731081	HeLa Denr KO
overlapping uORF GADD34	0.679463588228212	HeLa Denr KO
overlapping uORF GADD34	0.665205616209456	HeLa Denr KO
overlapping uORF GADD34	0.504321609916368	HeLa Denr KO
WT uORF no GADD34	0.633504334760205	HeLa WT
WT uORF no GADD34	0.901100557014428	HeLa WT
WT uORF no GADD34	0.869887028428356	HeLa WT
WT uORF no GADD34	0.979562694363668	HeLa WT
WT uORF no GADD34	0.798479311268207	HeLa WT
no uORF no GADD34	1	HeLa WT
no uORF no GADD34	1.03502504816345	HeLa WT
no uORF no GADD34	0.964974951836548	HeLa WT
no uORF no GADD34	1.12642798856017	HeLa WT
no uORF no GADD34	0.873572011439825	HeLa WT
overlapping uORF no GADD34	0.654499154415105	HeLa WT
overlapping uORF no GADD34	0.770457537136677	HeLa WT
overlapping uORF no GADD34	0.695220550931835	HeLa WT
overlapping uORF no GADD34	0.684480851021531	HeLa WT
overlapping uORF no GADD34	0.735618718086554	HeLa WT
WT uORF no GADD34	0.883598526104779	HeLa Denr KO
WT uORF no GADD34	0.584526441550197	HeLa Denr KO
WT uORF no GADD34	0.511787555708511	HeLa Denr KO
no uORF no GADD34	1	HeLa Denr KO
no uORF no GADD34	1.21385626607744	HeLa Denr KO
no uORF no GADD34	0.78614373392256	HeLa Denr KO
overlapping uORF no GADD34	0.675039505717108	HeLa Denr KO
overlapping uORF no GADD34	0.404124108113731	HeLa Denr KO
overlapping uORF no GADD34	0.386806954600187	HeLa Denr KO
