# Supplementary material for: MCTS2 and distinct eIF2D roles in uORF-dependent translation regulation revealed by in vitro re-initiation assays
Source: EMBO J. 2025 Jan 2;44(3):854–76. doi: 10.1038/s44318-024-00347-3 (PMC11790910; doi:10.1038/s44318-024-00347-3)
Supplement: Supplementary file 7 — Source data Fig. 3 [file 44318_2024_347_MOESM7_ESM.zip › SD Figure 3/3A/Klhdc8a_reporter_GADD34_vs_without_GADD34.csv]

Condition	Value	Genotype
WT uORF GADD34	0.114555758216544	HeLa WT
WT uORF GADD34	0.11024635406705	HeLa WT
WT uORF GADD34	0.115971846275186	HeLa WT
WT uORF GADD34	0.121132910020797	HeLa WT
WT uORF GADD34	0.120456641776251	HeLa WT
WT uORF GADD34	0.0461158013402261	HeLa WT
WT uORF GADD34	0.0701127222443414	HeLa WT
WT uORF GADD34	0.114243159359314	HeLa WT
no uORF GADD34	1.0942904997105	HeLa WT
no uORF GADD34	0.873191340658646	HeLa WT
no uORF GADD34	1.03251815963085	HeLa WT
no uORF GADD34	1.12553765389355	HeLa WT
no uORF GADD34	0.874462346106453	HeLa WT
no uORF GADD34	1	HeLa WT
no uORF GADD34	1	HeLa WT
no uORF GADD34	1	HeLa WT
overlapping uORF GADD34	0.00875021996374908	HeLa WT
overlapping uORF GADD34	0.0081328946146395	HeLa WT
overlapping uORF GADD34	0.00842584248886831	HeLa WT
overlapping uORF GADD34	0.0146308934039147	HeLa WT
overlapping uORF GADD34	0.0148540582114783	HeLa WT
overlapping uORF GADD34	0.00904923934902443	HeLa WT
overlapping uORF GADD34	0.00393749688646818	HeLa WT
overlapping uORF GADD34	0.0102490922089913	HeLa WT
WT uORF GADD34	0.0303947497401627	HeLa Denr KO
WT uORF GADD34	0.0296725679888715	HeLa Denr KO
WT uORF GADD34	0.0322491121581337	HeLa Denr KO
WT uORF GADD34	0.030240209342723	HeLa Denr KO
WT uORF GADD34	0.0316296563879329	HeLa Denr KO
WT uORF GADD34	0.0225652653841993	HeLa Denr KO
WT uORF GADD34	0.020468135470344	HeLa Denr KO
no uORF GADD34	0.99589757886317	HeLa Denr KO
no uORF GADD34	1.00460996225797	HeLa Denr KO
no uORF GADD34	0.999492458878863	HeLa Denr KO
no uORF GADD34	0.963087791397112	HeLa Denr KO
no uORF GADD34	1.03691220860289	HeLa Denr KO
no uORF GADD34	1	HeLa Denr KO
no uORF GADD34	1	HeLa Denr KO
overlapping uORF GADD34	0.0134332608537251	HeLa Denr KO
overlapping uORF GADD34	0.01288615623096	HeLa Denr KO
overlapping uORF GADD34	0.0122908674120292	HeLa Denr KO
overlapping uORF GADD34	0.0107689170378737	HeLa Denr KO
overlapping uORF GADD34	0.0112336227712038	HeLa Denr KO
overlapping uORF GADD34	0.0155043582422125	HeLa Denr KO
overlapping uORF GADD34	0.00622184468962542	HeLa Denr KO
WT uORF no GADD34	0.0524745103027463	HeLa WT
WT uORF no GADD34	0.0478469742227834	HeLa WT
WT uORF no GADD34	0.131923562182616	HeLa WT
WT uORF no GADD34	0.096960344583837	HeLa WT
WT uORF no GADD34	0.112479577526348	HeLa WT
no uORF no GADD34	1.12703712016231	HeLa WT
no uORF no GADD34	0.872962879837685	HeLa WT
no uORF no GADD34	1	HeLa WT
no uORF no GADD34	1	HeLa WT
no uORF no GADD34	1	HeLa WT
overlapping uORF no GADD34	0.0124305093392172	HeLa WT
overlapping uORF no GADD34	0.00852317092195339	HeLa WT
overlapping uORF no GADD34	0.0160192355262606	HeLa WT
overlapping uORF no GADD34	0.0175464582147193	HeLa WT
WT uORF no GADD34	0.0189160692430418	HeLa Denr KO
WT uORF no GADD34	0.0163504560147401	HeLa Denr KO
WT uORF no GADD34	0.0149962549231911	HeLa Denr KO
WT uORF no GADD34	0.014632203386464	HeLa Denr KO
WT uORF no GADD34	0.0429707937266566	HeLa Denr KO
no uORF no GADD34	1.03492136121774	HeLa Denr KO
no uORF no GADD34	0.96507863878226	HeLa Denr KO
no uORF no GADD34	1.04171667938414	HeLa Denr KO
no uORF no GADD34	0.958283320615859	HeLa Denr KO
no uORF no GADD34	1	HeLa Denr KO
overlapping uORF no GADD34	0.018963030723718	HeLa Denr KO
overlapping uORF no GADD34	0.0226461502659952	HeLa Denr KO
overlapping uORF no GADD34	0.0126845793663462	HeLa Denr KO
overlapping uORF no GADD34	0.0111760294506782	HeLa Denr KO
overlapping uORF no GADD34	0.0103088991636348	HeLa Denr KO
