# Supplementary material for: MCTS2 and distinct eIF2D roles in uORF-dependent translation regulation revealed by in vitro re-initiation assays
Source: EMBO J. 2025 Jan 2;44(3):854–76. doi: 10.1038/s44318-024-00347-3 (PMC11790910; doi:10.1038/s44318-024-00347-3)
Supplement: Supplementary file 8 — Source data Fig. 4 [file 44318_2024_347_MOESM8_ESM.zip]

Archive with 30 entries (22 files):
- SD Figure 4/
- __MACOSX/._SD Figure 4
- SD Figure 4/4E/
- __MACOSX/SD Figure 4/._4E
- SD Figure 4/4K/
- __MACOSX/SD Figure 4/._4K
- SD Figure 4/4J/
- __MACOSX/SD Figure 4/._4J
- SD Figure 4/4F/
- __MACOSX/SD Figure 4/._4F
- SD Figure 4/4H/
- __MACOSX/SD Figure 4/._4H
- SD Figure 4/4I/
- __MACOSX/SD Figure 4/._4I
- SD Figure 4/4G/
- __MACOSX/SD Figure 4/._4G
- SD Figure 4/4E/Endogenous_TE.csv
- __MACOSX/SD Figure 4/4E/._Endogenous_TE.csv
- SD Figure 4/4K/Klhdc8a_reporter_Eif2dKO_GADD34_vs_without_GDD34_eIF2D_rescue.csv
- __MACOSX/SD Figure 4/4K/._Klhdc8a_reporter_Eif2dKO_GADD34_vs_without_GDD34_eIF2D_rescue.csv
- SD Figure 4/4J/Klhdc8a reporter_Denr_Eif2d_double_KO_rescue.csv
- __MACOSX/SD Figure 4/4J/._Klhdc8a reporter_Denr_Eif2d_double_KO_rescue.csv
- SD Figure 4/4F/In_vivo_reporter_assay.csv
- __MACOSX/SD Figure 4/4F/._In_vivo_reporter_assay.csv
- SD Figure 4/4H/Klhdc8a_reporter_Eif2dKO_rescue.csv
- __MACOSX/SD Figure 4/4H/._Klhdc8a_reporter_Eif2dKO_rescue.csv
- SD Figure 4/4I/Klhdc8a_reporter_DenrKO_eIF2D_rescue.csv
- __MACOSX/SD Figure 4/4I/._Klhdc8a_reporter_DenrKO_eIF2D_rescue.csv
- SD Figure 4/4G/Asb8_reporter_Eif2dKO.csv
- __MACOSX/SD Figure 4/4G/._Asb8_reporter_Eif2dKO.csv
