# Supplementary material for: MCTS2 and distinct eIF2D roles in uORF-dependent translation regulation revealed by in vitro re-initiation assays
Source: EMBO J. 2025 Jan 2;44(3):854–76. doi: 10.1038/s44318-024-00347-3 (PMC11790910; doi:10.1038/s44318-024-00347-3)
Supplement: Supplementary file 8 — Source data Fig. 4 [file 44318_2024_347_MOESM8_ESM.zip › SD Figure 4/4E/Endogenous_TE.csv]

Value	condition	Genotype	Transcript
0.996532249418708	control	con1 shRNA	Klhdc8a
0.429204552866155	control	con1 shRNA	Klhdc8a
1.01829860797581	control	con1 shRNA	Klhdc8a
1.16412087422095	control	con2 shRNA	Klhdc8a
1.2062574818638	control	con2 shRNA	Klhdc8a
1.18558623365458	control	con2 shRNA	Klhdc8a
0.798704026972196	Eif2d kd	Eif2d shRNA1	Klhdc8a
1.02757324618026	Eif2d kd	Eif2d shRNA1	Klhdc8a
0.791109307121298	Eif2d kd	Eif2d shRNA1	Klhdc8a
1.04932145109768	Eif2d kd	Eif2d shRNA2	Klhdc8a
0.843548739968791	Eif2d kd	Eif2d shRNA2	Klhdc8a
0.951913338389161	Eif2d kd	Eif2d shRNA2	Klhdc8a
0.957385206422739	control	con1 shRNA	Asb8
0.962043923614056	control	con1 shRNA	Asb8
0.912749244764947	control	con1 shRNA	Asb8
1.01852158555942	control	con2 shRNA	Asb8
1.04522669484292	control	con2 shRNA	Asb8
1.10407334479592	control	con2 shRNA	Asb8
1.09985339783887	Eif2d kd	Eif2d shRNA1	Asb8
1.26460329442819	Eif2d kd	Eif2d shRNA1	Asb8
1.29154988615135	Eif2d kd	Eif2d shRNA1	Asb8
1.13211090560626	Eif2d kd	Eif2d shRNA2	Asb8
1.17436773655945	Eif2d kd	Eif2d shRNA2	Asb8
1.09242480153195	Eif2d kd	Eif2d shRNA2	Asb8
1.27787199203488	control	con1 shRNA	Hoxa3
1.03891092112997	control	con1 shRNA	Hoxa3
1.07816372213221	control	con1 shRNA	Hoxa3
0.681264700670555	control	con2 shRNA	Hoxa3
1.05168242578704	control	con2 shRNA	Hoxa3
0.87210623824535	control	con2 shRNA	Hoxa3
1.34605832856604	Eif2d kd	Eif2d shRNA1	Hoxa3
1.01627413584337	Eif2d kd	Eif2d shRNA1	Hoxa3
1.23890536232305	Eif2d kd	Eif2d shRNA1	Hoxa3
1.29625118925909	Eif2d kd	Eif2d shRNA2	Hoxa3
1.18433797381603	Eif2d kd	Eif2d shRNA2	Hoxa3
1.50806092128834	Eif2d kd	Eif2d shRNA2	Hoxa3
0.944983211885418	control	con1 shRNA	Ndc80
0.973225987908943	control	con1 shRNA	Ndc80
0.980027258881465	control	con1 shRNA	Ndc80
1.04279351378712	control	con2 shRNA	Ndc80
1.06306364130429	control	con2 shRNA	Ndc80
0.995906386232772	control	con2 shRNA	Ndc80
0.923284983576973	Eif2d kd	Eif2d shRNA1	Ndc80
0.89448933021883	Eif2d kd	Eif2d shRNA1	Ndc80
0.830074813135449	Eif2d kd	Eif2d shRNA1	Ndc80
0.699891391286988	Eif2d kd	Eif2d shRNA2	Ndc80
0.689724635981885	Eif2d kd	Eif2d shRNA2	Ndc80
0.683933084759918	Eif2d kd	Eif2d shRNA2	Ndc80
1.05507021589825	control	con1 shRNA	Cenpa
0.96726591118799	control	con1 shRNA	Cenpa
1.08208373079103	control	con1 shRNA	Cenpa
0.9079185649985	control	con2 shRNA	Cenpa
0.987069632481981	control	con2 shRNA	Cenpa
1.00059194464224	control	con2 shRNA	Cenpa
0.855092974343682	Eif2d kd	Eif2d shRNA1	Cenpa
0.824134173317012	Eif2d kd	Eif2d shRNA1	Cenpa
0.855946973705064	Eif2d kd	Eif2d shRNA1	Cenpa
0.909797816636124	Eif2d kd	Eif2d shRNA2	Cenpa
0.885762240594937	Eif2d kd	Eif2d shRNA2	Cenpa
0.864435126638279	Eif2d kd	Eif2d shRNA2	Cenpa
1.09099270184413	control	con1 shRNA	Rps20
1.12189287804073	control	con1 shRNA	Rps20
1.13172399400527	control	con1 shRNA	Rps20
0.925362270265936	control	con2 shRNA	Rps20
0.893197399782932	control	con2 shRNA	Rps20
0.83683075606099	control	con2 shRNA	Rps20
0.914595121819469	Eif2d kd	Eif2d shRNA1	Rps20
0.959813929241554	Eif2d kd	Eif2d shRNA1	Rps20
0.891325845867848	Eif2d kd	Eif2d shRNA1	Rps20
0.876409798614755	Eif2d kd	Eif2d shRNA2	Rps20
0.88440606209363	Eif2d kd	Eif2d shRNA2	Rps20
0.842602817119811	Eif2d kd	Eif2d shRNA2	Rps20
0.978733564110588	control	con1 shRNA	Med23
0.931902941784721	control	con1 shRNA	Med23
0.952249200158417	control	con1 shRNA	Med23
1.03690143788491	control	con2 shRNA	Med23
1.02340537321391	control	con2 shRNA	Med23
1.07680748284745	control	con2 shRNA	Med23
0.90679117025655	Eif2d kd	Eif2d shRNA1	Med23
0.937099476815187	Eif2d kd	Eif2d shRNA1	Med23
0.931804704687	Eif2d kd	Eif2d shRNA1	Med23
0.912721041801552	Eif2d kd	Eif2d shRNA2	Med23
0.9385315876624	Eif2d kd	Eif2d shRNA2	Med23
0.936155213531285	Eif2d kd	Eif2d shRNA2	Med23
