# Supplementary material for: MCTS2 and distinct eIF2D roles in uORF-dependent translation regulation revealed by in vitro re-initiation assays
Source: EMBO J. 2025 Jan 2;44(3):854–76. doi: 10.1038/s44318-024-00347-3 (PMC11790910; doi:10.1038/s44318-024-00347-3)
Supplement: Supplementary file 8 — Source data Fig. 4 [file 44318_2024_347_MOESM8_ESM.zip › SD Figure 4/4K/Klhdc8a_reporter_Eif2dKO_GADD34_vs_without_GDD34_eIF2D_rescue.csv]

Condition	Value	Genotype
WT uORF	0.114555758216544	HeLa WT
WT uORF	0.11024635406705	HeLa WT
WT uORF	0.115971846275186	HeLa WT
WT uORF	0.121132910020797	HeLa WT
WT uORF	0.120456641776251	HeLa WT
WT uORF	0.0461158013402261	HeLa WT
WT uORF	0.0701127222443414	HeLa WT
WT uORF	0.0673474626249641	HeLa WT
no uORF	1.0942904997105	HeLa WT
no uORF	0.873191340658646	HeLa WT
no uORF	1.03251815963085	HeLa WT
no uORF	1.12553765389355	HeLa WT
no uORF	0.874462346106452	HeLa WT
no uORF	1	HeLa WT
no uORF	1	HeLa WT
no uORF	1	HeLa WT
overlapping uORF	0.00875021996374908	HeLa WT
overlapping uORF	0.0081328946146395	HeLa WT
overlapping uORF	0.00842584248886831	HeLa WT
overlapping uORF	0.0146308934039147	HeLa WT
overlapping uORF	0.0148540582114783	HeLa WT
overlapping uORF	0.00904923934902443	HeLa WT
overlapping uORF	0.00393749688646818	HeLa WT
overlapping uORF	0.00478000115728645	HeLa WT
WT uORF	0.0461299051934422	HeLa Eif2d KO
WT uORF	0.0440760579504447	HeLa Eif2d KO
WT uORF	0.0454251173833525	HeLa Eif2d KO
WT uORF	0.0651405713302323	HeLa Eif2d KO
WT uORF	0.0532459125305041	HeLa Eif2d KO
WT uORF	0.0322347021398338	HeLa Eif2d KO
HeLa Eif2d KO start mut	1.01666895338821	HeLa Eif2d KO
HeLa Eif2d KO start mut	0.98212126335916	HeLa Eif2d KO
HeLa Eif2d KO start mut	1.00120978325263	HeLa Eif2d KO
HeLa Eif2d KO start mut	1.08168135297467	HeLa Eif2d KO
HeLa Eif2d KO start mut	0.918318647025335	HeLa Eif2d KO
HeLa Eif2d KO start mut	1	HeLa Eif2d KO
overlapping uORF	0.00779732243588388	HeLa Eif2d KO
overlapping uORF	0.00693687078579124	HeLa Eif2d KO
overlapping uORF	0.00761364279878692	HeLa Eif2d KO
overlapping uORF	0.0104011369477974	HeLa Eif2d KO
overlapping uORF	0.00725583054098375	HeLa Eif2d KO
overlapping uORF	0.00294281977993112	HeLa Eif2d KO
WT uORF no GADD34	0.0524745103027463	HeLa WT
WT uORF no GADD34	0.0478469742227834	HeLa WT
WT uORF no GADD34	0.131923562182616	HeLa WT
WT uORF no GADD34	0.0969603445838372	HeLa WT
WT uORF no GADD34	0.112479577526348	HeLa WT
WT uORF no GADD34	0.0310764935332878	HeLa WT
WT uORF no GADD34	0.0492453382357758	HeLa WT
WT uORF no GADD34	0.060539180668735	HeLa WT
No uORF no GADD34	1.12703712016231	HeLa WT
No uORF no GADD34	0.872962879837685	HeLa WT
No uORF no GADD34	1	HeLa WT
No uORF no GADD34	1	HeLa WT
No uORF no GADD34	1	HeLa WT
No uORF no GADD34	1	HeLa WT
No uORF no GADD34	1	HeLa WT
No uORF no GADD34	1	HeLa WT
overlapping uORF no GADD34	0.0124305093392172	HeLa WT
overlapping uORF no GADD34	0.00852317092195339	HeLa WT
overlapping uORF no GADD34	0.0160192355262606	HeLa WT
overlapping uORF no GADD34	0.0664748679103562	HeLa WT
overlapping uORF no GADD34	0.0175464582147193	HeLa WT
overlapping uORF no GADD34	0.0093379868819206	HeLa WT
overlapping uORF no GADD34	0.00456711791954988	HeLa WT
overlapping uORF no GADD34	0.00452201117443949	HeLa WT
WT uORF no GADD34	0.0485884481245202	HeLa Eif2d KO
WT uORF no GADD34	0.04625846057831	HeLa Eif2d KO
WT uORF no GADD34	0.046549223058308	HeLa Eif2d KO
WT uORF no GADD34	0.044026710878188	HeLa Eif2d KO
WT uORF no GADD34	0.0391542242900471	HeLa Eif2d KO
WT uORF no GADD34	0.0398330295906502	HeLa Eif2d KO
No uORF no GADD34	0.981786458327226	HeLa Eif2d KO
No uORF no GADD34	0.998060924331981	HeLa Eif2d KO
No uORF no GADD34	1.02015261734079	HeLa Eif2d KO
No uORF no GADD34	0.982630076996249	HeLa Eif2d KO
No uORF no GADD34	1.01736992300375	HeLa Eif2d KO
No uORF no GADD34	1	HeLa Eif2d KO
overlapping uORF no GADD34	0.00104125988701643	HeLa Eif2d KO
overlapping uORF no GADD34	0.00846334924456535	HeLa Eif2d KO
overlapping uORF no GADD34	0.00995039833206533	HeLa Eif2d KO
overlapping uORF no GADD34	0.315982443677825	HeLa Eif2d KO
overlapping uORF no GADD34	0.00903844465328155	HeLa Eif2d KO
overlapping uORF no GADD34	0.00646188065654242	HeLa Eif2d KO
WT uORF no GADD34 EIF2D	0.111425086250442	HeLa WT
WT uORF no GADD34 EIF2D	0.105375513138336	HeLa WT
WT uORF no GADD34 EIF2D	0.11309282454891	HeLa WT
WT uORF no GADD34 EIF2D	0.107478763972352	HeLa WT
WT uORF no GADD34 EIF2D	0.0785811417349368	HeLa WT
no uORF no GADD34 EIF2D	0.986380734742939	HeLa WT
no uORF no GADD34 EIF2D	0.96853057626611	HeLa WT
no uORF no GADD34 EIF2D	1.04508868899095	HeLa WT
no uORF no GADD34 EIF2D	1.11310087277778	HeLa WT
no uORF no GADD34 EIF2D	0.886899127222221	HeLa WT
overlapping uORF no GADD34 EIF2D	0.00891409875522603	HeLa WT
overlapping uORF no GADD34 EIF2D	0.00863800755710052	HeLa WT
overlapping uORF no GADD34 EIF2D	0.00871652895606899	HeLa WT
overlapping uORF no GADD34 EIF2D	0.0109965377275014	HeLa WT
overlapping uORF no GADD34 EIF2D	0.00234779437421662	HeLa WT
WT uORF no GADD34 EIF2D	0.0470098737670226	HeLa Eif2d KO
WT uORF no GADD34 EIF2D	0.0483348869817399	HeLa Eif2d KO
WT uORF no GADD34 EIF2D	0.0448740559335179	HeLa Eif2d KO
WT uORF no GADD34 EIF2D	0.0447427655993026	HeLa Eif2d KO
WT uORF no GADD34 EIF2D	0.0375624143886836	HeLa Eif2d KO
no uORF no GADD34 EIF2D	1.05571473844721	HeLa Eif2d KO
no uORF no GADD34 EIF2D	0.908177052238857	HeLa Eif2d KO
no uORF no GADD34 EIF2D	1.03610820931393	HeLa Eif2d KO
no uORF no GADD34 EIF2D	1.09999471566023	HeLa Eif2d KO
no uORF no GADD34 EIF2D	0.900005284339773	HeLa Eif2d KO
overlapping uORF no GADD34 EIF2D	0.0107900045527609	HeLa Eif2d KO
overlapping uORF no GADD34 EIF2D	0.00932152470399219	HeLa Eif2d KO
overlapping uORF no GADD34 EIF2D	0.0102597096571761	HeLa Eif2d KO
overlapping uORF no GADD34 EIF2D	0.00722882956140338	HeLa Eif2d KO
overlapping uORF no GADD34 EIF2D	0.00746095354596763	HeLa Eif2d KO
