# Supplementary material for: MCTS2 and distinct eIF2D roles in uORF-dependent translation regulation revealed by in vitro re-initiation assays
Source: EMBO J. 2025 Jan 2;44(3):854–76. doi: 10.1038/s44318-024-00347-3 (PMC11790910; doi:10.1038/s44318-024-00347-3)
Supplement: Supplementary file 8 — Source data Fig. 4 [file 44318_2024_347_MOESM8_ESM.zip › SD Figure 4/4J/Klhdc8a reporter_Denr_Eif2d_double_KO_rescue.csv]

Condition	Value	Genotype
WT uORF	0.0996279183209622	HeLa WT
WT uORF	0.05031824425374	HeLa WT
WT uORF	0.149721281941229	HeLa WT
WT uORF	0.10857454014315	HeLa WT
WT uORF	0.0915541014980332	HeLa WT
WT uORF	0.0872454535503631	HeLa WT
WT uORF	0.114555758216544	HeLa WT
WT uORF	0.11024635406705	HeLa WT
WT uORF	0.115971846275186	HeLa WT
WT uORF	0.121132910020797	HeLa WT
WT uORF	0.120456641776251	HeLa WT
WT uORF	0.0461158013402261	HeLa WT
WT uORF	0.0701127222443414	HeLa WT
WT uORF	0.114243159359314	HeLa WT
WT uORF	0.0751578939571618	HeLa WT
WT uORF	0.127815776554362	HeLa WT
no uORF	1.0942904997105	HeLa WT
no uORF	0.873191340658646	HeLa WT
no uORF	1.03251815963085	HeLa WT
no uORF	1.12553765389355	HeLa WT
no uORF	0.874462346106453	HeLa WT
no uORF	1	HeLa WT
no uORF	1	HeLa WT
no uORF	1	HeLa WT
no uORF	1	HeLa WT
no uORF	1	HeLa WT
no uORF	1	HeLa WT
no uORF	1	HeLa WT
no uORF	1.09700397982311	HeLa WT
no uORF	0.902996020176893	HeLa WT
no uORF	1.07835265123706	HeLa WT
no uORF	0.92164734876294	HeLa WT
overlapping uORF	0.00875021996374908	HeLa WT
overlapping uORF	0.0081328946146395	HeLa WT
overlapping uORF	0.00842584248886831	HeLa WT
overlapping uORF	0.0146308934039147	HeLa WT
overlapping uORF	0.0148540582114783	HeLa WT
overlapping uORF	0.00904923934902443	HeLa WT
overlapping uORF	0.00393749688646818	HeLa WT
overlapping uORF	0.0102490922089913	HeLa WT
overlapping uORF	0.00628728243096912	HeLa WT
overlapping uORF	0.00313957301674597	HeLa WT
overlapping uORF	0.00920087353348475	HeLa WT
overlapping uORF	0.00265684282833046	HeLa WT
overlapping uORF	0.0115089927196435	HeLa WT
overlapping uORF	0.00936474804473882	HeLa WT
overlapping uORF	0.0131362926714442	HeLa WT
overlapping uORF	0.0100737083425614	HeLa WT
WT uORF	0.0478872617488458	HeLa Denr Eif2d KO
WT uORF	0.0455539259962914	HeLa Denr Eif2d KO
WT uORF	0.0340165985757769	HeLa Denr Eif2d KO
WT uORF	0.0278708961678685	HeLa Denr Eif2d KO
WT uORF	0.0293635842626467	HeLa Denr Eif2d KO
WT uORF	0.0374408543951405	HeLa Denr Eif2d KO
WT uORF	0.0330061319444087	HeLa Denr Eif2d KO
WT uORF	0.031080583011161	HeLa Denr Eif2d KO
WT uORF	0.0323803910392839	HeLa Denr Eif2d KO
no uORF	0.864468506646713	HeLa Denr Eif2d KO
no uORF	1.13553149335329	HeLa Denr Eif2d KO
no uORF	1.08621476196526	HeLa Denr Eif2d KO
no uORF	0.913785238034735	HeLa Denr Eif2d KO
no uORF	0.973730059634202	HeLa Denr Eif2d KO
no uORF	1.0262699403658	HeLa Denr Eif2d KO
no uORF	1.14378299943006	HeLa Denr Eif2d KO
no uORF	0.856217000569941	HeLa Denr Eif2d KO
no uORF	1	HeLa Denr Eif2d KO
overlapping uORF	0.00888143490629697	HeLa Denr Eif2d KO
overlapping uORF	0.00850595049839007	HeLa Denr Eif2d KO
overlapping uORF	0.00286435868388777	HeLa Denr Eif2d KO
overlapping uORF	0.0129065367779098	HeLa Denr Eif2d KO
overlapping uORF	0.0101461473941827	HeLa Denr Eif2d KO
overlapping uORF	0.0102019888859439	HeLa Denr Eif2d KO
overlapping uORF	0.00906764731047281	HeLa Denr Eif2d KO
overlapping uORF	0.00958765889328593	HeLa Denr Eif2d KO
overlapping uORF	0.00776346188237595	HeLa Denr Eif2d KO
WT uORF EIF2D	0.115127240109229	HeLa WT
WT uORF EIF2D	0.0649135703620728	HeLa WT
WT uORF EIF2D	0.139218926811435	HeLa WT
WT uORF EIF2D	0.107310862667419	HeLa WT
WT uORF EIF2D	0.105584778682652	HeLa WT
WT uORF EIF2D	0.0946199651007258	HeLa WT
WT uORF EIF2D	0.104880143104856	HeLa WT
no uORF EIF2D	1	HeLa WT
no uORF EIF2D	1	HeLa WT
no uORF EIF2D	1.14147314298072	HeLa WT
no uORF EIF2D	0.85852685701928	HeLa WT
no uORF EIF2D	1.05853202568576	HeLa WT
no uORF EIF2D	0.941467974314239	HeLa WT
overlapping uORF EIF2D	0.0102470970043729	HeLa WT
overlapping uORF EIF2D	0.00446511036642721	HeLa WT
overlapping uORF EIF2D	0.0153702479216613	HeLa WT
overlapping uORF EIF2D	0.00800636477057589	HeLa WT
overlapping uORF EIF2D	0.0089738565578819	HeLa WT
overlapping uORF EIF2D	0.00794510270038756	HeLa WT
WT uORF EIF2D	0.076100940666659	HeLa Denr Eif2d KO
WT uORF EIF2D	0.0695978460523648	HeLa Denr Eif2d KO
WT uORF EIF2D	0.070844679365096	HeLa Denr Eif2d KO
WT uORF EIF2D	0.0645756299567121	HeLa Denr Eif2d KO
no uORF EIF2D	1.0558976512195	HeLa Denr Eif2d KO
no uORF EIF2D	0.944102348780499	HeLa Denr Eif2d KO
no uORF EIF2D	0.993414767203684	HeLa Denr Eif2d KO
no uORF EIF2D	1.00658523279632	HeLa Denr Eif2d KO
overlapping uORF EIF2D	0.00794308770375512	HeLa Denr Eif2d KO
overlapping uORF EIF2D	0.00876895612772543	HeLa Denr Eif2d KO
overlapping uORF EIF2D	0.00689704189987643	HeLa Denr Eif2d KO
overlapping uORF EIF2D	0.00774641944554502	HeLa Denr Eif2d KO
WT uORF MD	0.110194480817313	HeLa WT
WT uORF MD	0.0797451026545589	HeLa WT
WT uORF MD	0.0836206548269366	HeLa WT
WT uORF MD	0.130917769068748	HeLa WT
WT uORF MD	0.133460279635804	HeLa WT
no uORF MCTS1-DENR	1	HeLa WT
no uORF MCTS1-DENR	1.05792699494725	HeLa WT
no uORF MCTS1-DENR	0.942073005052751	HeLa WT
no uORF MCTS1-DENR	1.0209484935529	HeLa WT
no uORF MCTS1-DENR	0.979051506447105	HeLa WT
overlapping uORF MCTS1-DENR	0.00908854591015403	HeLa WT
overlapping uORF MCTS1-DENR	0.0228449393674268	HeLa WT
overlapping uORF MCTS1-DENR	0.0226421292596267	HeLa WT
overlapping uORF MCTS1-DENR	0.00746708506965792	HeLa WT
overlapping uORF MCTS1-DENR	0.00749873333951989	HeLa WT
WT uORF MD	0.0921235167722569	HeLa Denr Eif2d KO
WT uORF MD	0.0817875661634783	HeLa Denr Eif2d KO
WT uORF MD	0.0702020543620826	HeLa Denr Eif2d KO
WT uORF MD	0.0781289663362126	HeLa Denr Eif2d KO
no uORF MCTS1-DENR	1.11872885024203	HeLa Denr Eif2d KO
no uORF MCTS1-DENR	0.881271149757966	HeLa Denr Eif2d KO
no uORF MCTS1-DENR	1	HeLa Denr Eif2d KO
no uORF MCTS1-DENR	1	HeLa Denr Eif2d KO
overlapping uORF MCTS1-DENR	0.0199138688180408	HeLa Denr Eif2d KO
overlapping uORF MCTS1-DENR	0.0173569422479625	HeLa Denr Eif2d KO
overlapping uORF MCTS1-DENR	0.00662170105229317	HeLa Denr Eif2d KO
overlapping uORF MCTS1-DENR	0.00605923396208436	HeLa Denr Eif2d KO
