# Supplementary material for: MCTS2 and distinct eIF2D roles in uORF-dependent translation regulation revealed by in vitro re-initiation assays
Source: EMBO J. 2025 Jan 2;44(3):854–76. doi: 10.1038/s44318-024-00347-3 (PMC11790910; doi:10.1038/s44318-024-00347-3)
Supplement: Supplementary file 8 — Source data Fig. 4 [file 44318_2024_347_MOESM8_ESM.zip › SD Figure 4/4F/In_vivo_reporter_assay.csv]

5’ UTR	Value	Genotype
vector	0.929703923962806	con1 shRNA
vector	1.07029607603719	con1 shRNA
vector	0.852719446008788	con1 shRNA
vector	1.14728055399121	con1 shRNA
vector	0.855926205607024	con1 shRNA
vector	1.14407379439298	con1 shRNA
vector	0.935141429749217	con1 shRNA
vector	1.06485857025078	con1 shRNA
vector	0.997156836056516	con1 shRNA
vector	1.00284316394348	con1 shRNA
vector	0.984106177289858	con1 shRNA
vector	1.01589382271014	con1 shRNA
vector	0.864648135309773	Eif2d shRNA2
vector	1.13535186469023	Eif2d shRNA2
vector	0.800175335500301	Eif2d shRNA2
vector	1.1998246644997	Eif2d shRNA2
vector	0.939041564156537	Eif2d shRNA2
vector	1.06095843584346	Eif2d shRNA2
vector	1.00205258378134	Eif2d shRNA2
vector	0.997947416218659	Eif2d shRNA2
vector	0.975176499262338	Eif2d shRNA2
vector	1.02482350073766	Eif2d shRNA2
vector	1.02554867334689	Eif2d shRNA2
vector	0.974451326653109	Eif2d shRNA2
Klhdc8a	1	con1 shRNA
Klhdc8a	1	con1 shRNA
Klhdc8a	0.886967333559399	con1 shRNA
Klhdc8a	1.1130326664406	con1 shRNA
Klhdc8a	1.01571503104593	con1 shRNA
Klhdc8a	0.98428496895407	con1 shRNA
Klhdc8a	0.931592109932331	Eif2d shRNA2
Klhdc8a	0.817506151911205	Eif2d shRNA2
Klhdc8a	1.27530378916305	Eif2d shRNA2
Klhdc8a	1.16290677101646	Eif2d shRNA2
Klhdc8a	1.22801223856663	Eif2d shRNA2
Klhdc8a	0.818475669277663	Eif2d shRNA2
Cenpa	1.0661408256533	con1 shRNA
Cenpa	0.933859174346698	con1 shRNA
Cenpa	1.00799419745308	con1 shRNA
Cenpa	0.992005802546916	con1 shRNA
Cenpa	0.948757988342319	con1 shRNA
Cenpa	1.05124201165768	con1 shRNA
Cenpa	1.23937205070058	Eif2d shRNA2
Cenpa	1.10216344646521	Eif2d shRNA2
Cenpa	1.04629832005105	Eif2d shRNA2
Cenpa	0.997200525747696	Eif2d shRNA2
Cenpa	0.9176494573957	Eif2d shRNA2
Cenpa	0.874244905245377	Eif2d shRNA2
Ndc80	0.83230782802584	con1 shRNA
Ndc80	1.16769217197416	con1 shRNA
Ndc80	1.00827494651111	con1 shRNA
Ndc80	0.991725053488885	con1 shRNA
Ndc80	1.03071476032438	con1 shRNA
Ndc80	0.969285239675621	con1 shRNA
Ndc80	0.808035182157851	Eif2d shRNA2
Ndc80	1.29976325057234	Eif2d shRNA2
Ndc80	0.67355763549814	Eif2d shRNA2
Ndc80	0.661342788509615	Eif2d shRNA2
Ndc80	0.82563330445336	Eif2d shRNA2
Ndc80	0.791715413286482	Eif2d shRNA2
Rps20	0.888290713324361	con1 shRNA
Rps20	1.11170928667564	con1 shRNA
Rps20	1.39748655936774	con1 shRNA
Rps20	0.602513440632261	con1 shRNA
Rps20	1.0327596968346	con1 shRNA
Rps20	0.967240303165404	con1 shRNA
Rps20	0.958107957740397	Eif2d shRNA2
Rps20	1.45998070397231	Eif2d shRNA2
Rps20	0.904438930125924	Eif2d shRNA2
Rps20	0.738952643535528	Eif2d shRNA2
Rps20	0.667509701769941	Eif2d shRNA2
Rps20	0.6723638910409	Eif2d shRNA2
Med23	0.839050587884604	con1 shRNA
Med23	1.1609494121154	con1 shRNA
Med23	1.0056372445159	con1 shRNA
Med23	0.994362755484095	con1 shRNA
Med23	0.653706102742027	Eif2d shRNA2
Med23	1.22506806354323	Eif2d shRNA2
Med23	1.14629230846119	Eif2d shRNA2
