# Supplementary material for: MCTS2 and distinct eIF2D roles in uORF-dependent translation regulation revealed by in vitro re-initiation assays
Source: EMBO J. 2025 Jan 2;44(3):854–76. doi: 10.1038/s44318-024-00347-3 (PMC11790910; doi:10.1038/s44318-024-00347-3)
Supplement: Supplementary file 8 — Source data Fig. 4 [file 44318_2024_347_MOESM8_ESM.zip › SD Figure 4/4H/Klhdc8a_reporter_Eif2dKO_rescue.csv]

Condition	Value	Genotype
WT uORF	0.0996279183209622	HeLa WT
WT uORF	0.05031824425374	HeLa WT
WT uORF	0.149721281941229	HeLa WT
WT uORF	0.10857454014315	HeLa WT
WT uORF	0.0915541014980332	HeLa WT
WT uORF	0.0872454535503631	HeLa WT
WT uORF	0.114555758216544	HeLa WT
WT uORF	0.11024635406705	HeLa WT
WT uORF	0.115971846275186	HeLa WT
WT uORF	0.121132910020797	HeLa WT
WT uORF	0.120456641776251	HeLa WT
WT uORF	0.0701127222443414	HeLa WT
WT uORF	0.072388952322462	HeLa WT
WT uORF	0.114680416545081	HeLa WT
no uORF	1	HeLa WT
no uORF	1	HeLa WT
no uORF	1.09700397982311	HeLa WT
no uORF	0.902996020176893	HeLa WT
no uORF	1.07835265123706	HeLa WT
no uORF	0.92164734876294	HeLa WT
no uORF	1.0942904997105	HeLa WT
no uORF	0.873191340658646	HeLa WT
no uORF	1.03251815963085	HeLa WT
no uORF	1.12553765389355	HeLa WT
no uORF	0.874462346106453	HeLa WT
no uORF	1	HeLa WT
no uORF	1	HeLa WT
no uORF	1	HeLa WT
overlapping uORF	0.00920087353348475	HeLa WT
overlapping uORF	0.00265684282833046	HeLa WT
overlapping uORF	0.0115089927196435	HeLa WT
overlapping uORF	0.00936474804473882	HeLa WT
overlapping uORF	0.0131362926714442	HeLa WT
overlapping uORF	0.0100737083425614	HeLa WT
overlapping uORF	0.00875021996374908	HeLa WT
overlapping uORF	0.0081328946146395	HeLa WT
overlapping uORF	0.00842584248886831	HeLa WT
overlapping uORF	0.0146308934039147	HeLa WT
overlapping uORF	0.0148540582114783	HeLa WT
overlapping uORF	0.00393749688646818	HeLa WT
overlapping uORF	0.0272238207427692	HeLa WT
overlapping uORF	0.00667158362172911	HeLa WT
WT uORF	0.0617565001649879	HeLa Eif2d KO
WT uORF	0.0637690549096035	HeLa Eif2d KO
WT uORF	0.0976380845348179	HeLa Eif2d KO
WT uORF	0.0695270617488196	HeLa Eif2d KO
WT uORF	0.0461299051934422	HeLa Eif2d KO
WT uORF	0.0440760579504448	HeLa Eif2d KO
WT uORF	0.0454251173833525	HeLa Eif2d KO
WT uORF	0.0651405713302323	HeLa Eif2d KO
WT uORF	0.0532459125305041	HeLa Eif2d KO
no uORF	1.0627486155823	HeLa Eif2d KO
no uORF	0.937251384417704	HeLa Eif2d KO
no uORF	0.742705088909866	HeLa Eif2d KO
no uORF	1.25729491109013	HeLa Eif2d KO
no uORF	1.01666895338821	HeLa Eif2d KO
no uORF	0.982121263359161	HeLa Eif2d KO
no uORF	1.00120978325262	HeLa Eif2d KO
no uORF	1.08168135297467	HeLa Eif2d KO
no uORF	0.918318647025335	HeLa Eif2d KO
overlapping uORF	0.0120912264653784	HeLa Eif2d KO
overlapping uORF	0.00928362537257846	HeLa Eif2d KO
overlapping uORF	0.00742413217586981	HeLa Eif2d KO
overlapping uORF	0.00716074283390344	HeLa Eif2d KO
overlapping uORF	0.00779732243588388	HeLa Eif2d KO
overlapping uORF	0.00693687078579123	HeLa Eif2d KO
overlapping uORF	0.00761364279878692	HeLa Eif2d KO
overlapping uORF	0.0104011369477974	HeLa Eif2d KO
overlapping uORF	0.00725583054098375	HeLa Eif2d KO
WT uORF EIF2D	0.115127240109229	HeLa WT
WT uORF EIF2D	0.0649135703620728	HeLa WT
WT uORF EIF2D	0.139218926811435	HeLa WT
WT uORF EIF2D	0.107310862667419	HeLa WT
WT uORF EIF2D	0.105584778682652	HeLa WT
WT uORF EIF2D	0.0946199651007258	HeLa WT
WT uORF EIF2D	0.104880143104856	HeLa WT
no uORF EIF2D	1	HeLa WT
no uORF EIF2D	1	HeLa WT
no uORF EIF2D	1.14147314298072	HeLa WT
no uORF EIF2D	0.85852685701928	HeLa WT
no uORF EIF2D	1.05853202568576	HeLa WT
no uORF EIF2D	0.941467974314239	HeLa WT
overlapping uORF EIF2D	0.0102470970043729	HeLa WT
overlapping uORF EIF2D	0.00446511036642721	HeLa WT
overlapping uORF EIF2D	0.0153702479216613	HeLa WT
overlapping uORF EIF2D	0.00800636477057589	HeLa WT
overlapping uORF EIF2D	0.0089738565578819	HeLa WT
overlapping uORF EIF2D	0.00794510270038756	HeLa WT
WT uORF EIF2D	0.0438170083609337	HeLa Eif2d KO
WT uORF EIF2D	0.0532308122449915	HeLa Eif2d KO
WT uORF EIF2D	0.038643883393947	HeLa Eif2d KO
WT uORF EIF2D	0.045963473771013	HeLa Eif2d KO
no uORF EIF2D	1.06917572967367	HeLa Eif2d KO
no uORF EIF2D	0.930824270326328	HeLa Eif2d KO
no uORF EIF2D	0.983583156981796	HeLa Eif2d KO
no uORF EIF2D	1.0164168430182	HeLa Eif2d KO
overlapping uORF EIF2D	0.0113267925607847	HeLa Eif2d KO
overlapping uORF EIF2D	0.00603172653598671	HeLa Eif2d KO
overlapping uORF EIF2D	0.00640376282946734	HeLa Eif2d KO
overlapping uORF EIF2D	0.0116687157302493	HeLa Eif2d KO
WT uORF MCTS1-DENR	0.110194480817313	HeLa WT
WT uORF MCTS1-DENR	0.0797451026545589	HeLa WT
WT uORF MCTS1-DENR	0.0836206548269366	HeLa WT
WT uORF MCTS1-DENR	0.130917769068748	HeLa WT
WT uORF MCTS1-DENR	0.133460279635804	HeLa WT
no uORF MCTS1-DENR	1	HeLa WT
no uORF MCTS1-DENR	1.05792699494725	HeLa WT
no uORF MCTS1-DENR	0.942073005052751	HeLa WT
no uORF MCTS1-DENR	1.0209484935529	HeLa WT
no uORF MCTS1-DENR	0.979051506447105	HeLa WT
overlapping uORF MCTS1-DENR	0.00908854591015403	HeLa WT
overlapping uORF MCTS1-DENR	0.0228449393674268	HeLa WT
overlapping uORF MCTS1-DENR	0.0226421292596267	HeLa WT
overlapping uORF MCTS1-DENR	0.00746708506965792	HeLa WT
overlapping uORF MCTS1-DENR	0.00749873333951989	HeLa WT
WT uORF MCTS1-DENR	0.0528417327472007	HeLa Eif2d KO
WT uORF MCTS1-DENR	0.0511842629585664	HeLa Eif2d KO
WT uORF MCTS1-DENR	0.0693527121763913	HeLa Eif2d KO
WT uORF MCTS1-DENR	0.0713700459567791	HeLa Eif2d KO
WT uORF MCTS1-DENR	0.0994631883072612	HeLa Eif2d KO
no uORF MCTS1-DENR	1	HeLa Eif2d KO
no uORF MCTS1-DENR	0.956564569489287	HeLa Eif2d KO
no uORF MCTS1-DENR	1.04343543051071	HeLa Eif2d KO
no uORF MCTS1-DENR	1.03115927677957	HeLa Eif2d KO
no uORF MCTS1-DENR	0.968840723220433	HeLa Eif2d KO
overlapping uORF MCTS1-DENR	0.0127744152420521	HeLa Eif2d KO
overlapping uORF MCTS1-DENR	0.0258897427877284	HeLa Eif2d KO
overlapping uORF MCTS1-DENR	0.0291317712584795	HeLa Eif2d KO
overlapping uORF MCTS1-DENR	0.00958846203326309	HeLa Eif2d KO
overlapping uORF MCTS1-DENR	0.00967622566309734	HeLa Eif2d KO
