# Supplementary material for: MCTS2 and distinct eIF2D roles in uORF-dependent translation regulation revealed by in vitro re-initiation assays
Source: EMBO J. 2025 Jan 2;44(3):854–76. doi: 10.1038/s44318-024-00347-3 (PMC11790910; doi:10.1038/s44318-024-00347-3)
Supplement: Supplementary file 8 — Source data Fig. 4 [file 44318_2024_347_MOESM8_ESM.zip › SD Figure 4/4I/Klhdc8a_reporter_DenrKO_eIF2D_rescue.csv]

Condition	Value	Genotype
WT uORF EIF2D	0.115127240109229	HeLa WT
WT uORF EIF2D	0.0649135703620728	HeLa WT
WT uORF EIF2D	0.139218926811435	HeLa WT
WT uORF EIF2D	0.107310862667419	HeLa WT
WT uORF EIF2D	0.105584778682652	HeLa WT
WT uORF EIF2D	0.0946199651007258	HeLa WT
no uORF EIF2D	1	HeLa WT
no uORF EIF2D	1	HeLa WT
no uORF EIF2D	1.14147314298072	HeLa WT
no uORF EIF2D	0.85852685701928	HeLa WT
no uORF EIF2D	1.05853202568576	HeLa WT
no uORF EIF2D	0.941467974314239	HeLa WT
overlapping uORF EIF2D	0.0102470970043729	HeLa WT
overlapping uORF EIF2D	0.00446511036642721	HeLa WT
overlapping uORF EIF2D	0.0153702479216613	HeLa WT
overlapping uORF EIF2D	0.00800636477057589	HeLa WT
overlapping uORF EIF2D	0.0089738565578819	HeLa WT
overlapping uORF EIF2D	0.00794510270038756	HeLa WT
WT uORF EIF2D	0.0535128010189735	HeLa Denr KO
WT uORF EIF2D	0.0572958296777451	HeLa Denr KO
WT uORF EIF2D	0.0544889264906255	HeLa Denr KO
WT uORF EIF2D	0.0651601837650251	HeLa Denr KO
no uORF EIF2D	1.09245568819187	HeLa Denr KO
no uORF EIF2D	0.907544311808132	HeLa Denr KO
no uORF EIF2D	0.692921861139241	HeLa Denr KO
no uORF EIF2D	1.30707813886076	HeLa Denr KO
overlapping uORF EIF2D	0.00849483196137801	HeLa Denr KO
overlapping uORF EIF2D	0.00757002518128585	HeLa Denr KO
overlapping uORF EIF2D	0.0146233740315209	HeLa Denr KO
overlapping uORF EIF2D	0.0120852777860333	HeLa Denr KO
WT uORF	0.0996279183209622	HeLa WT
WT uORF	0.05031824425374	HeLa WT
WT uORF	0.149721281941229	HeLa WT
WT uORF	0.10857454014315	HeLa WT
WT uORF	0.0915541014980332	HeLa WT
WT uORF	0.0872454535503631	HeLa WT
no uORF	1	HeLa WT
no uORF	1	HeLa WT
no uORF	1.09700397982311	HeLa WT
no uORF	0.902996020176893	HeLa WT
no uORF	1.07835265123706	HeLa WT
no uORF	0.92164734876294	HeLa WT
overlapping uORF	0.00920087353348475	HeLa WT
overlapping uORF	0.00265684282833046	HeLa WT
overlapping uORF	0.0115089927196435	HeLa WT
overlapping uORF	0.00936474804473882	HeLa WT
overlapping uORF	0.0131362926714442	HeLa WT
overlapping uORF	0.0100737083425614	HeLa WT
WT uORF	0.0383666134829722	HeLa Denr KO
WT uORF	0.029454129130419	HeLa Denr KO
WT uORF	0.0346145039163821	HeLa Denr KO
WT uORF	0.0282234752324369	HeLa Denr KO
no uORF	1.03827116265441	HeLa Denr KO
no uORF	0.961728837345585	HeLa Denr KO
no uORF	1.14297913637853	HeLa Denr KO
no uORF	0.857020863621466	HeLa Denr KO
overlapping uORF	0.00845210400549756	HeLa Denr KO
overlapping uORF	0.00812791941125984	HeLa Denr KO
overlapping uORF	0.00635495092784045	HeLa Denr KO
overlapping uORF	0.00641216280662521	HeLa Denr KO
