# Supplementary material for: MCTS2 and distinct eIF2D roles in uORF-dependent translation regulation revealed by in vitro re-initiation assays
Source: EMBO J. 2025 Jan 2;44(3):854–76. doi: 10.1038/s44318-024-00347-3 (PMC11790910; doi:10.1038/s44318-024-00347-3)
Supplement: Supplementary file 8 — Source data Fig. 4 [file 44318_2024_347_MOESM8_ESM.zip › SD Figure 4/4G/Asb8_reporter_Eif2dKO.csv]

Reporter	Value	Genotype
WT uORF	0.829464225724469	HeLa WT
WT uORF	0.900277973373859	HeLa WT
WT uORF	0.875131528309259	HeLa WT
WT uORF	0.608859626041165	HeLa WT
WT uORF	0.889184170745008	HeLa WT
WT uORF	0.596843931059496	HeLa WT
no uORF	1	HeLa WT
no uORF	0.985202445139413	HeLa WT
no uORF	1.01479755486059	HeLa WT
no uORF	1	HeLa WT
no uORF	1	HeLa WT
no uORF	1	HeLa WT
overlapping uORF	0.394411234065575	HeLa WT
overlapping uORF	0.564985453756662	HeLa WT
overlapping uORF	0.595070768036176	HeLa WT
overlapping uORF	0.399951902324811	HeLa WT
overlapping uORF	0.670866933858689	HeLa WT
overlapping uORF	0.548564396299863	HeLa WT
WT uORF	0.814321467829826	HeLa Eif2d KO
WT uORF	0.932750097535267	HeLa Eif2d KO
WT uORF	0.749962597526323	HeLa Eif2d KO
WT uORF	0.69340443791113	HeLa Eif2d KO
WT uORF	0.817232430708247	HeLa Eif2d KO
WT uORF	0.603904420579498	HeLa Eif2d KO
no uORF	0.979911076135988	HeLa Eif2d KO
no uORF	1.02008892386401	HeLa Eif2d KO
no uORF	1	HeLa Eif2d KO
no uORF	0.992208375563403	HeLa Eif2d KO
no uORF	1.0077916244366	HeLa Eif2d KO
no uORF	1	HeLa Eif2d KO
overlapping uORF	0.330069287573873	HeLa Eif2d KO
overlapping uORF	0.193113482654288	HeLa Eif2d KO
overlapping uORF	0.571953875381448	HeLa Eif2d KO
overlapping uORF	0.606936519573184	HeLa Eif2d KO
overlapping uORF	0.554583604199664	HeLa Eif2d KO
overlapping uORF	0.793875869783405	HeLa Eif2d KO
