# Supplementary material for: MCTS2 and distinct eIF2D roles in uORF-dependent translation regulation revealed by in vitro re-initiation assays
Source: EMBO J. 2025 Jan 2;44(3):854–76. doi: 10.1038/s44318-024-00347-3 (PMC11790910; doi:10.1038/s44318-024-00347-3)
Supplement: Supplementary file 9 — Source data Fig. 5 [file 44318_2024_347_MOESM9_ESM.zip]

Archive with 18 entries (13 files):
- SD Figure 5/
- __MACOSX/._SD Figure 5
- SD Figure 5/5I/
- __MACOSX/SD Figure 5/._5I
- SD Figure 5/5H/
- __MACOSX/SD Figure 5/._5H
- SD Figure 5/5C/
- __MACOSX/SD Figure 5/._5C
- SD Figure 5/5B/
- __MACOSX/SD Figure 5/._5B
- SD Figure 5/5I/Asb8 reporter_DENR_MCTS1_MCTS2_rescue.csv
- __MACOSX/SD Figure 5/5I/._Asb8 reporter_DENR_MCTS1_MCTS2_rescue.csv
- SD Figure 5/5H/Klhdc8a reporter_DENR_MCTS1_MCTS2_rescue.csv
- __MACOSX/SD Figure 5/5H/._Klhdc8a reporter_DENR_MCTS1_MCTS2_rescue.csv
- SD Figure 5/5C/WB_dTAG_treatment.pdf
- __MACOSX/SD Figure 5/5C/._WB_dTAG_treatment.pdf
- SD Figure 5/5B/Genotyping_PCR_Denr-tagged.pdf
- __MACOSX/SD Figure 5/5B/._Genotyping_PCR_Denr-tagged.pdf
