# Supplementary material for: MCTS2 and distinct eIF2D roles in uORF-dependent translation regulation revealed by in vitro re-initiation assays
Source: EMBO J. 2025 Jan 2;44(3):854–76. doi: 10.1038/s44318-024-00347-3 (PMC11790910; doi:10.1038/s44318-024-00347-3)
Supplement: Supplementary file 9 — Source data Fig. 5 [file 44318_2024_347_MOESM9_ESM.zip › SD Figure 5/5I/Asb8 reporter_DENR_MCTS1_MCTS2_rescue.csv]

Condition	Value	Genotype
WT uORF MCTS1-DENR	0.814053126061048	HeLa WT
WT uORF MCTS1-DENR	0.842794580295031	HeLa WT
WT uORF MCTS1-DENR	0.958186927956113	HeLa WT
WT uORF MCTS1-DENR	0.871520018896236	HeLa WT
WT uORF MCTS1-DENR	0.759689515694993	HeLa WT
no uORF MCTS1-DENR	1.0071321067468	HeLa WT
no uORF MCTS1-DENR	0.992867893253199	HeLa WT
no uORF MCTS1-DENR	1.0102002630956	HeLa WT
no uORF MCTS1-DENR	0.989799736904404	HeLa WT
no uORF MCTS1-DENR	1	HeLa WT
overlapping uORF MCTS1-DENR	0.490051219397043	HeLa WT
overlapping uORF MCTS1-DENR	0.518699506274416	HeLa WT
overlapping uORF MCTS1-DENR	0.574293322109548	HeLa WT
overlapping uORF MCTS1-DENR	0.470341937427231	HeLa WT
overlapping uORF MCTS1-DENR	0.357940612346328	HeLa WT
WT uORF MCTS1-DENR	0.867970563632501	HeLa Denr KO
WT uORF MCTS1-DENR	0.735934177557375	HeLa Denr KO
WT uORF MCTS1-DENR	0.799822975976715	HeLa Denr KO
WT uORF MCTS1-DENR	0.571427290048967	HeLa Denr KO
WT uORF MCTS1-DENR	0.767277223616715	HeLa Denr KO
no uORF MCTS1-DENR	1.06753979622041	HeLa Denr KO
no uORF MCTS1-DENR	0.932460203779594	HeLa Denr KO
no uORF MCTS1-DENR	1.08339597667967	HeLa Denr KO
no uORF MCTS1-DENR	0.916604023320331	HeLa Denr KO
no uORF MCTS1-DENR	1	HeLa Denr KO
overlapping uORF MCTS1-DENR	0.576689438381312	HeLa Denr KO
overlapping uORF MCTS1-DENR	0.559031101837153	HeLa Denr KO
overlapping uORF MCTS1-DENR	0.51572614527465	HeLa Denr KO
overlapping uORF MCTS1-DENR	0.407276809868746	HeLa Denr KO
overlapping uORF MCTS1-DENR	0.861122141883558	HeLa Denr KO
WT uORF MCTS2-DENR	0.890785414876912	HeLa WT
WT uORF MCTS2-DENR	0.637522851783406	HeLa WT
WT uORF MCTS2-DENR	0.913012223544589	HeLa WT
WT uORF MCTS2-DENR	0.822202610191311	HeLa WT
WT uORF MCTS2-DENR	0.910218169024509	HeLa WT
WT uORF MCTS2-DENR	0.710463212424454	HeLa WT
no uORF MCTS2-DENR	1.23320741839527	HeLa WT
no uORF MCTS2-DENR	0.766792581604734	HeLa WT
no uORF MCTS2-DENR	1.06046967061308	HeLa WT
no uORF MCTS2-DENR	0.939530329386915	HeLa WT
no uORF MCTS2-DENR	1	HeLa WT
no uORF MCTS2-DENR	1	HeLa WT
overlapping uORF MCTS2-DENR	0.741225949411161	HeLa WT
overlapping uORF MCTS2-DENR	0.355439932455996	HeLa WT
overlapping uORF MCTS2-DENR	0.436603679927945	HeLa WT
overlapping uORF MCTS2-DENR	0.189098535595747	HeLa WT
overlapping uORF MCTS2-DENR	0.147171593035136	HeLa WT
WT uORF MCTS2-DENR	0.839023969773348	HeLa Denr KO
WT uORF MCTS2-DENR	0.656428314008616	HeLa Denr KO
WT uORF MCTS2-DENR	0.755578426161375	HeLa Denr KO
WT uORF MCTS2-DENR	0.637816728590694	HeLa Denr KO
WT uORF MCTS2-DENR	0.680155356659698	HeLa Denr KO
WT uORF MCTS2-DENR	0.771457432790978	HeLa Denr KO
WT uORF MCTS2-DENR	0.663734398344226	HeLa Denr KO
no uORF MCTS2-DENR	1.08133448692503	HeLa Denr KO
no uORF MCTS2-DENR	0.918665513074968	HeLa Denr KO
no uORF MCTS2-DENR	1.05634018109851	HeLa Denr KO
no uORF MCTS2-DENR	0.943659818901488	HeLa Denr KO
no uORF MCTS2-DENR	1	HeLa Denr KO
no uORF MCTS2-DENR	1.04399484277769	HeLa Denr KO
no uORF MCTS2-DENR	0.956005157222313	HeLa Denr KO
overlapping uORF MCTS2-DENR	0.689505712726338	HeLa Denr KO
overlapping uORF MCTS2-DENR	0.428671813862693	HeLa Denr KO
overlapping uORF MCTS2-DENR	0.448555197731845	HeLa Denr KO
overlapping uORF MCTS2-DENR	0.364193199435495	HeLa Denr KO
overlapping uORF MCTS2-DENR	0.391497677759618	HeLa Denr KO
overlapping uORF MCTS2-DENR	0.557115154577937	HeLa Denr KO
overlapping uORF MCTS2-DENR	0.38884100404537	HeLa Denr KO
WT uORF DENR	0.662807181460872	HeLa WT
WT uORF DENR	0.710217925283656	HeLa WT
WT uORF DENR	0.615041523095901	HeLa WT
WT uORF DENR	0.987615429675728	HeLa WT
WT uORF DENR	0.82281256513184	HeLa WT
WT uORF DENR	0.738098088366668	HeLa WT
WT uORF DENR	0.869135671353778	HeLa WT
no uORF DENR	1	HeLa WT
no uORF DENR	1.0768586914895	HeLa WT
no uORF DENR	0.9231413085105	HeLa WT
no uORF DENR	1	HeLa WT
no uORF DENR	1.05074848823284	HeLa WT
no uORF DENR	0.949251511767165	HeLa WT
no uORF DENR	1	HeLa WT
overlapping uORF DENR	0.371728360555357	HeLa WT
overlapping uORF DENR	0.578638155238824	HeLa WT
overlapping uORF DENR	0.39973831111069	HeLa WT
overlapping uORF DENR	0.680348565351155	HeLa WT
overlapping uORF DENR	0.604711042862615	HeLa WT
overlapping uORF DENR	0.3210380417908	HeLa WT
WT uORF DENR	0.523656748425197	HeLa Denr KO
WT uORF DENR	0.563233246478903	HeLa Denr KO
WT uORF DENR	0.544050556296311	HeLa Denr KO
WT uORF DENR	0.942036879676396	HeLa Denr KO
WT uORF DENR	0.811696793532564	HeLa Denr KO
WT uORF DENR	0.461237474419729	HeLa Denr KO
WT uORF DENR	0.723573409959983	HeLa Denr KO
WT uORF DENR	0.632157786273206	HeLa Denr KO
no uORF DENR	1	HeLa Denr KO
no uORF DENR	1.18285378919184	HeLa Denr KO
no uORF DENR	0.817146210808158	HeLa Denr KO
no uORF DENR	1	HeLa Denr KO
no uORF DENR	1	HeLa Denr KO
no uORF DENR	1.06516044361475	HeLa Denr KO
no uORF DENR	0.934839556385249	HeLa Denr KO
overlapping uORF DENR	0.400377163006741	HeLa Denr KO
overlapping uORF DENR	0.610498949459297	HeLa Denr KO
overlapping uORF DENR	0.556372624236038	HeLa Denr KO
overlapping uORF DENR	0.560740900638604	HeLa Denr KO
overlapping uORF DENR	0.581386761769859	HeLa Denr KO
overlapping uORF DENR	0.614557701754572	HeLa Denr KO
overlapping uORF DENR	0.57033989784588	HeLa Denr KO
overlapping uORF DENR	0.54203152051854	HeLa Denr KO
WT uORF	0.829464225724469	HeLa WT
WT uORF	0.900277973373859	HeLa WT
WT uORF	0.875131528309259	HeLa WT
WT uORF	0.866487880868767	HeLa WT
WT uORF	0.611964226555162	HeLa WT
no uORF	1	HeLa WT
no uORF	0.985202445139413	HeLa WT
no uORF	1.01479755486059	HeLa WT
no uORF	1	HeLa WT
no uORF	1	HeLa WT
overlapping uORF	0.394411234065575	HeLa WT
overlapping uORF	0.564985453756662	HeLa WT
overlapping uORF	0.595070768036176	HeLa WT
overlapping uORF	0.484340688142474	HeLa WT
overlapping uORF	0.349624851236888	HeLa WT
WT uORF	0.241480133736648	HeLa Denr KO
WT uORF	0.639717839743818	HeLa Denr KO
WT uORF	0.587582047634901	HeLa Denr KO
WT uORF	0.665213607747653	HeLa Denr KO
WT uORF	0.293150603191462	HeLa Denr KO
no uORF	1	HeLa Denr KO
no uORF	1.13862406014055	HeLa Denr KO
no uORF	0.861375939859454	HeLa Denr KO
no uORF	1	HeLa Denr KO
no uORF	1	HeLa Denr KO
overlapping uORF	0.540598542117985	HeLa Denr KO
overlapping uORF	0.417535998128338	HeLa Denr KO
overlapping uORF	0.465421792731081	HeLa Denr KO
overlapping uORF	0.504321609916368	HeLa Denr KO
overlapping uORF	0.258218565922203	HeLa Denr KO
