# Supplementary material for: MCTS2 and distinct eIF2D roles in uORF-dependent translation regulation revealed by in vitro re-initiation assays
Source: EMBO J. 2025 Jan 2;44(3):854–76. doi: 10.1038/s44318-024-00347-3 (PMC11790910; doi:10.1038/s44318-024-00347-3)
Supplement: Supplementary file 9 — Source data Fig. 5 [file 44318_2024_347_MOESM9_ESM.zip › SD Figure 5/5H/Klhdc8a reporter_DENR_MCTS1_MCTS2_rescue.csv]

Condition	Value	Genotype
WT uORF MCTS1-DENR	0.085246538090114	HeLa WT
WT uORF MCTS1-DENR	0.0736180720606073	HeLa WT
WT uORF MCTS1-DENR	0.0902859515316859	HeLa WT
no uORF MCTS1-DENR	1.03510093637761	HeLa WT
no uORF MCTS1-DENR	0.964899063622394	HeLa WT
no uORF MCTS1-DENR	1	HeLa WT
overlapping uORF MCTS1-DENR	0.00951043598812442	HeLa WT
overlapping uORF MCTS1-DENR	0.00842367396902755	HeLa WT
overlapping uORF MCTS1-DENR	0.00968598634082625	HeLa WT
WT uORF MCTS1-DENR	0.0987173506683691	HeLa Denr KO
WT uORF MCTS1-DENR	0.0934275144694064	HeLa Denr KO
WT uORF MCTS1-DENR	0.111495550501015	HeLa Denr KO
no uORF MCTS1-DENR	1.01193914865259	HeLa Denr KO
no uORF MCTS1-DENR	0.988060851347415	HeLa Denr KO
no uORF MCTS1-DENR	1	HeLa Denr KO
overlapping uORF MCTS1-DENR	0.00854414176037567	HeLa Denr KO
overlapping uORF MCTS1-DENR	0.00799009988548171	HeLa Denr KO
overlapping uORF MCTS1-DENR	0.0104662454303755	HeLa Denr KO
WT uORF MCTS2-DENR	0.0848796062316424	HeLa WT
WT uORF MCTS2-DENR	0.0815542173656464	HeLa WT
WT uORF MCTS2-DENR	0.0818800378591675	HeLa WT
WT uORF MCTS2-DENR	0.0832117367299295	HeLa WT
no uORF MCTS2-DENR	1.04093711407456	HeLa WT
no uORF MCTS2-DENR	0.959062885925444	HeLa WT
no uORF MCTS2-DENR	0.990330412876262	HeLa WT
no uORF MCTS2-DENR	1.00966958712374	HeLa WT
overlapping uORF MCTS2-DENR	0.00884712492138941	HeLa WT
overlapping uORF MCTS2-DENR	0.008503101044178	HeLa WT
overlapping uORF MCTS2-DENR	0.0140040497896547	HeLa WT
overlapping uORF MCTS2-DENR	0.0130207840281754	HeLa WT
WT uORF MCTS2-DENR	0.109487426099825	HeLa Denr KO
WT uORF MCTS2-DENR	0.104934991106208	HeLa Denr KO
WT uORF MCTS2-DENR	0.101969306493745	HeLa Denr KO
WT uORF MCTS2-DENR	0.101875849421393	HeLa Denr KO
no uORF MCTS2-DENR	1.04357414225854	HeLa Denr KO
no uORF MCTS2-DENR	0.956425857741465	HeLa Denr KO
no uORF MCTS2-DENR	0.994878284986107	HeLa Denr KO
no uORF MCTS2-DENR	1.00512171501389	HeLa Denr KO
overlapping uORF MCTS2-DENR	0.00988205962816456	HeLa Denr KO
overlapping uORF MCTS2-DENR	0.00685658139366881	HeLa Denr KO
overlapping uORF MCTS2-DENR	0.0115159793706417	HeLa Denr KO
overlapping uORF MCTS2-DENR	0.0112053506633354	HeLa Denr KO
WT uORF DENR	0.0875554458155759	HeLa WT
WT uORF DENR	0.0920818971078463	HeLa WT
WT uORF DENR	0.1	HeLa WT
no uORF DENR	1.01951993237627	HeLa WT
no uORF DENR	0.980480067623728	HeLa WT
no uORF DENR	1	HeLa WT
overlapping uORF DENR	0.00724697897444797	HeLa WT
overlapping uORF DENR	0.00614922421723602	HeLa WT
overlapping uORF DENR	0.0130393066766778	HeLa WT
WT uORF DENR	0.0647783052430893	HeLa Denr KO
WT uORF DENR	0.0723474612501714	HeLa Denr KO
WT uORF DENR	0.0506244072995949	HeLa Denr KO
no uORF DENR	1.06276954831195	HeLa Denr KO
no uORF DENR	0.937230451688052	HeLa Denr KO
no uORF DENR	1	HeLa Denr KO
overlapping uORF DENR	0.0075805596097054	HeLa Denr KO
overlapping uORF DENR	0.00643697403760851	HeLa Denr KO
overlapping uORF DENR	0.0114099550129132	HeLa Denr KO
WT uORF	0.106941224394894	HeLa WT
WT uORF	0.070474706234309	HeLa WT
WT uORF	0.0821199006578303	HeLa WT
WT uORF	0.0672926671214681	HeLa WT
WT uORF	0.0930993203145357	HeLa WT
WT uORF	0.0751875959035117	HeLa WT
no uORF	1	HeLa WT
no uORF	1	HeLa WT
no uORF	1	HeLa WT
no uORF	1	HeLa WT
no uORF	1	HeLa WT
no uORF	1	HeLa WT
overlapping uORF	0.00813911620064478	HeLa WT
overlapping uORF	0.00427306379155515	HeLa WT
overlapping uORF	0.00476450431248055	HeLa WT
overlapping uORF	0.0046926727926994	HeLa WT
overlapping uORF	0.00657792230319941	HeLa WT
overlapping uORF	0.00713264989108018	HeLa WT
WT uORF	0.0204170569423034	HeLa Denr KO
WT uORF	0.0387919488762342	HeLa Denr KO
WT uORF	0.0223965350796392	HeLa Denr KO
WT uORF	0.0377339351845422	HeLa Denr KO
no uORF	1	HeLa Denr KO
no uORF	1	HeLa Denr KO
no uORF	1	HeLa Denr KO
no uORF	1	HeLa Denr KO
overlapping uORF	0.00916732056718682	HeLa Denr KO
overlapping uORF	0.00463457272904936	HeLa Denr KO
overlapping uORF	0.00389454683144098	HeLa Denr KO
overlapping uORF	0.00741991015314125	HeLa Denr KO
